# Supplementary material for: BosR: A novel biofilm-specific regulator in Pseudomonas aeruginosa
Source: Front Microbiol. 2022 Oct 13;13:1021021. doi: 10.3389/fmicb.2022.1021021 (PMC9611778; doi:10.3389/fmicb.2022.1021021)
Supplement: Supplementary file 2 [file Table_4.xlsx]

## Sheet: A_Essential_genes_cp_publ_stud
Table S4A: Genes detected to be essential for growth in LB compared to several previously-published genome-wide screens identifying genes essential for growth in nutrient rich media. Orthologs in the genome of P. aeruginosa PAO1 were obtained from the Ortholuge database release 2.11. Gene names and annotations were obtained from the genome of P. aeruginosa PA14 and PAO1 available on the Pseudomon…
Locus tag		Name	Tool essentiality	Published genome-wide studies determining genes essential for growth in nutrient rich media								Product description PA14	PseudoCAP functional classification
PA14	PAO1			Poulsen (2019)3	Skurnik (2013)4	Turner (2015)5	Liberati (2006)6	Lee (2015)$,7	Turner (2015)$,5	Held (2012)$,8	Studies (out of 8)
PA14_00010	PA0001	dnaA	Bio-TraDIS TRANSIT	+	+	+	+	+	+	+	8	chromosomal replication initiation protein	DNAr
PA14_00020	PA0002	dnaN	Bio-TraDIS TRANSIT	+	+	+		+	+	+	7	DNA polymerase III subunit beta	DNAr
PA14_00050	PA0004	gyrB	Bio-TraDIS TRANSIT	+	+	+	+	+	+	+	8	DNA gyrase subunit B	DNAr
PA14_00070	PA0006		Bio-TraDIS TRANSIT	+				+	+	+	5	D,D-heptose 1,7-bisphosphate phosphatase	TPT
PA14_00090	PA0008	glyS	Bio-TraDIS TRANSIT	+	+	+	+	+	+	+	8	glycyl-tRNA synthetase subunit beta	AA met; TL
PA14_00100	PA0009	glyQ	Bio-TraDIS TRANSIT	+		+	+	+	+	+	7	glycyl-tRNA synthetase subunit alpha	AA met; TL
PA14_00190	PA0018	fmt	Bio-TraDIS	+		+	+	+	+	+	7	methionyl-tRNA formyltransferase	AA met; TL
PA14_00240	PA0022		Bio-TraDIS	+	+	+	+	+	+	+	8	hypothetical protein	TL
PA14_00280	PA0024	hemF	Bio-TraDIS TRANSIT	+	+	+	+	+	+	+	8	coproporphyrinogen III oxidase	Cofac
PA14_00860	PA0073	tagT1	Bio-TraDIS				+				2	TagT1	Prot Sec; TPT
PA14_00940	PA0079	tssK1	TRANSIT								1	TssK1	Hypo
PA14_00970			Bio-TraDIS				+	No ortholog	No ortholog	No ortholog	2	hypothetical protein	Hypo
PA14_02490	PA0197	tonB2	Bio-TraDIS		+		+				3	hypothetical protein	MP
PA14_02500	PA0198	exbB1	Bio-TraDIS								1	transport protein ExbB	TPT
PA14_02520	PA0200		Bio-TraDIS				+				2	hypothetical protein	Hypo
PA14_02560	PA0209		Bio-TraDIS				+				2	triphosphoribosyl-dephospho-CoA synthase	Cofac
PA14_02570	PA0210	mdcC	Bio-TraDIS		+		+				3	malonate decarboxylase subunit delta	CC met
PA14_03410			Bio-TraDIS				+	No ortholog	No ortholog	No ortholog	2	tRNA-Arg	ncRNA
PA14_04310	PA0330	rpiA	Bio-TraDIS	+	+	+	+	+	+	+	8	ribose-5-phosphate isomerase A	E met
PA14_04330	PA0332		Bio-TraDIS								1	hypothetical protein	MP
PA14_04460	PA0341	lgt	Bio-TraDIS TRANSIT	+	+	+	+	+	+		7	prolipoprotein diacylglyceryl transferase	FA & PL met; TL
PA14_04480	PA0342	thyA	Bio-TraDIS TRANSIT	+		+	+	+	+	+	7	thymidylate synthase	Cofac; NT met
PA14_04530	PA0346		Bio-TraDIS								1	hypothetical protein	Hypo
PA14_04580	PA0350	folA	Bio-TraDIS		+	+	+	+	+	+	7	dihydrofolate reductase	Cofac; CI met
PA14_04760	PA0363	coaD	Bio-TraDIS	+		+	+	+	+	+	7	phosphopantetheine adenylyltransferase	CI met
PA14_04900	PA0373	ftsY	Bio-TraDIS	+		+	+	+			5	signal recognition particle receptor FtsY	Prot Sec
PA14_04930	PA0376	rpoH	Bio-TraDIS TRANSIT	+		+	+	+	+		6	RNA polymerase factor sigma-32	TR
PA14_04970	PA0380		Bio-TraDIS		+		+				3	sulfur carrier protein ThiS	Cofac
PA14_05280	PA0404	yqgF	Bio-TraDIS	+	+	+	+	+	+	+	8	Holliday junction resolvase-like protein	TC
PA14_05430	PA0417	(chpE)	Bio-TraDIS				+				2	chemotaxis protein	Chem
PA14_05550	PA0427	oprM	TRANSIT		+	+					3	major intrinsic multiple antibiotic resistance efflux outer membrane protein OprM precursor	AMR; MP; TPT
PA14_05775	PA0442		Bio-TraDIS	+				+		+	4	hypothetical protein	Hypo
PA14_06090	PA0466		Bio-TraDIS		+		+				3	hypothetical protein	Hypo
PA14_06200	PA0474		Bio-TraDIS								1	hypothetical protein	Cofac
PA14_06360	PA0489		Bio-TraDIS				+				2	phosphoribosyl transferase	NT met; Put Enz
PA14_06570	PA0504	bioD	Bio-TraDIS	+							2	dithiobiotin synthetase	Cofac
PA14_06580	PA0505		Bio-TraDIS				+			+	3	hypothetical protein	Hypo
PA14_07090	PA0546	metK	Bio-TraDIS TRANSIT	+	+	+	+	+			6	S-adenosylmethionine synthetase	AA met; AMR; CI met
PA14_07130	PA0548	tktA	Bio-TraDIS TRANSIT	+	+	+	+	+	+	+	8	transketolase	CC met; E met
PA14_07190	PA0552	pgk	Bio-TraDIS TRANSIT	+	+		+				4	phosphoglycerate kinase	CC met; E met
PA14_07230	PA0555	fda	TRANSIT	+	+	+	+	+	+	+	8	fructose-1,6-bisphosphate aldolase	CC met; CI met
PA14_07470			Bio-TraDIS				+	No ortholog	No ortholog	No ortholog	2	tRNA-Met	ncRNA
PA14_07520	PA0576	rpoD	Bio-TraDIS TRANSIT	+	+	+	+	+	+	+	8	RNA polymerase sigma factor RpoD	TC; TR
PA14_07530	PA0577	dnaG	Bio-TraDIS TRANSIT	+				+	+		4	DNA primase	DNAr
PA14_07560	PA0579	rpsU	Bio-TraDIS		+			+		+	4	30S ribosomal protein S21	TL
PA14_07570	PA0580	gcp	Bio-TraDIS TRANSIT	+		+	+	+	+	+	7	DNA-binding/iron metalloprotein/AP endonuclease	TL
PA14_07590	PA0582	folB	Bio-TraDIS	+	+	+	+	+	+	+	8	dihydroneopterin aldolase	Cofac
PA14_07760	PA0594	surA	TRANSIT	+	+	+		+	+	+	7	peptidyl-prolyl cis-trans isomerase SurA	Adapt & Protc; CP & HS Prot; TL
PA14_07770	PA0595	ostA*	Bio-TraDIS	+		+		+			4	organic solvent tolerance protein OstA	Adapt & Protc
PA14_07910	PA0607	rpe	Bio-TraDIS	+	+	+	+	+	+	+	8	ribulose-phosphate 3-epimerase	CI met; E met
PA14_07960	PA0611	prtR	Bio-TraDIS	+	+	+	+	+	+	+	8	transcriptional regulator PrtR	TR
PA14_08400	PA0655		Bio-TraDIS	+		+	+	+	+	+	7	hypothetical protein	Cofac
PA14_08470	PA0661		Bio-TraDIS TRANSIT	+		+	+	+		+	6	hypothetical protein	MP
PA14_08510	PA0665		Bio-TraDIS	+		+	+	+	+	+	7	iron-sulfur cluster insertion protein ErpA	E met
PA14_08620	PA4280	birA	TRANSIT	+			+	+			4	biotin--protein ligase	Cofac
PA14_08630	PA4279		Bio-TraDIS TRANSIT	+	+	+	+	+	+	+	8	pantothenate kinase	TR
PA14_08650			Bio-TraDIS				+	No ortholog	No ortholog	No ortholog	2	tRNA-Tyr	ncRNA
PA14_08660			Bio-TraDIS		+		+	No ortholog	No ortholog	No ortholog	3	tRNA-Gly	ncRNA
PA14_08670			Bio-TraDIS		+		+	No ortholog	No ortholog	No ortholog	3	tRNA-Thr	ncRNA
PA14_08690			Bio-TraDIS		+		+	No ortholog	No ortholog	No ortholog	3	tRNA-Trp	ncRNA
PA14_08695	PA4276	secE	Bio-TraDIS TRANSIT	+		+		+	+	+	6	preprotein translocase subunit SecE	Prot Sec
PA14_08710	PA4275	nusG	Bio-TraDIS TRANSIT	+	+	+		+	+	+	7	transcription antitermination protein NusG	TC
PA14_08720	PA4274	rplK	Bio-TraDIS	+	+	+	+	+	+	+	8	50S ribosomal protein L11	TL
PA14_08730	PA4273	rplA	Bio-TraDIS TRANSIT	+	+	+	+	+	+	+	8	50S ribosomal protein L1	TL
PA14_08740	PA4272	rplJ	Bio-TraDIS TRANSIT	+	+	+		+	+	+	7	50S ribosomal protein L10	TL
PA14_08750	PA4271	rplL	Bio-TraDIS		+	+	+	+	+	+	7	50S ribosomal protein L7/L12	TL
PA14_08760	PA4270	rpoB	Bio-TraDIS	+		+	+	+	+	+	7	DNA-directed RNA polymerase subunit beta	TC; TL
PA14_08780	PA4269	rpoC	Bio-TraDIS TRANSIT	+		+		+	+	+	6	DNA-directed RNA polymerase subunit beta'	TC
PA14_08790	PA4268	rpsL	Bio-TraDIS TRANSIT	+	+	+	+	+	+		7	30S ribosomal protein S12	TL
PA14_08810	PA4267	rpsG	Bio-TraDIS	+	+	+	+	+	+		7	30S ribosomal protein S7	TL
PA14_08820	PA4266	fusA1	Bio-TraDIS	+	+	+	+	+	+		7	elongation factor G	TC
PA14_08840	PA4264	rpsJ	Bio-TraDIS	+		+	+	+		+	6	30S ribosomal protein S10	TC; TL
PA14_08850	PA4263	rplC	Bio-TraDIS TRANSIT	+	+	+	+	+	+		7	50S ribosomal protein L3	TL
PA14_08860	PA4262	rplD	Bio-TraDIS	+	+	+	+	+	+		7	50S ribosomal protein L4	TC; TL
PA14_08870	PA4261	rplW	Bio-TraDIS	+	+	+	+	+		+	7	50S ribosomal protein L23	TL
PA14_08880	PA4260	rplB	Bio-TraDIS	+	+	+	+	+	+	+	8	50S ribosomal protein L2	TL
PA14_08890	PA4259	rpsS	Bio-TraDIS		+	+	+	+		+	6	30S ribosomal protein S19	TL
PA14_08900	PA4258	rplV	Bio-TraDIS		+	+	+	+		+	6	50S ribosomal protein L22	TL
PA14_08910	PA4257	rpsC	Bio-TraDIS TRANSIT	+	+	+	+	+	+	+	8	30S ribosomal protein S3	TL
PA14_08920	PA4256	rplP	Bio-TraDIS TRANSIT	+	+	+	+	+	+	+	8	50S ribosomal protein L16	TL
PA14_08930	PA4255	rpmC	Bio-TraDIS		+	+	+	+		+	6	50S ribosomal protein L29	TL
PA14_08940	PA4254	rpsQ	Bio-TraDIS	+	+	+	+	+		+	7	30S ribosomal protein S17	TL
PA14_08950	PA4253	rplN	Bio-TraDIS	+	+	+	+	+		+	7	50S ribosomal protein L14	TL
PA14_08960	PA4252	rplX	Bio-TraDIS		+	+	+	+		+	6	50S ribosomal protein L24	TL
PA14_08970	PA4251	rplE	Bio-TraDIS	+	+	+	+	+	+	+	8	50S ribosomal protein L5	TL
PA14_08980	PA4250	rpsN	Bio-TraDIS TRANSIT	+	+	+	+	+		+	7	30S ribosomal protein S14	TL
PA14_08990	PA4249	rpsH	Bio-TraDIS TRANSIT	+	+	+	+	+	+	+	8	30S ribosomal protein S8	TL
PA14_09000	PA4248	rplF	Bio-TraDIS	+	+	+	+	+	+	+	8	50S ribosomal protein L6	TL
PA14_09010	PA4247	rplR	Bio-TraDIS	+	+	+	+	+		+	7	50S ribosomal protein L18	TL
PA14_09020	PA4246	rpsE	Bio-TraDIS	+	+	+	+	+	+		7	30S ribosomal protein S5	TL
PA14_09030	PA4245	rpmD	Bio-TraDIS		+	+	+	+		+	6	50S ribosomal protein L30	TL
PA14_09040	PA4244	rplO	Bio-TraDIS		+	+	+	+	+	+	7	50S ribosomal protein L15	TL
PA14_09050	PA4243	secY	Bio-TraDIS TRANSIT	+	+	+	+	+	+		7	preprotein translocase subunit SecY	MP; Prot Sec
PA14_09070	PA4242	rpmJ	Bio-TraDIS		+		+	+		+	5	50S ribosomal protein L36	TL
PA14_09080	PA4241	rpsM	Bio-TraDIS TRANSIT	+	+	+	+	+	+	+	8	30S ribosomal protein S13	TL
PA14_09090	PA4240	rpsK	Bio-TraDIS	+	+	+	+	+	+	+	8	30S ribosomal protein S11	TL
PA14_09100	PA4239	rpsD	Bio-TraDIS TRANSIT	+	+	+		+	+	+	7	30S ribosomal protein S4	TL
PA14_09115	PA4238	rpoA	Bio-TraDIS TRANSIT	+	+	+		+	+	+	7	DNA-directed RNA polymerase subunit alpha	TC
PA14_09130	PA4237	rplQ	Bio-TraDIS	+		+	+	+	+	+	7	50S ribosomal protein L17	TL
PA14_09200	PA4232	ssb	Bio-TraDIS	+		+		+		+	5	single-stranded DNA-binding protein	DNAr
PA14_09280	PA4225	pchF	TRANSIT								1	pyochelin synthetase	TPT
PA14_09290	PA4224	pchG	Bio-TraDIS				+				2	pyochelin biosynthetic protein PchG	CI met; MP; TPT
PA14_09370	PA4219	(ampO)	Bio-TraDIS								1	hypothetical protein	AMR; MP
PA14_09710	PA4189		Bio-TraDIS TRANSIT				+				2	aldehyde dehydrogenase	CC met; Put Enz
PA14_09890	PA4176	ppiC2	Bio-TraDIS				+				2	peptidyl-prolyl cis-trans isomerase C2	CP & HS Prot; TL
PA14_10160	PA4160	fepD	Bio-TraDIS								1	ferric enterobactin transport protein FepD	TPT
PA14_10270	PA4149		Bio-TraDIS		+		+				3	hypothetical protein	CC met
PA14_10950	PA4093		Bio-TraDIS				+		+		3	hypothetical protein	Hypo
PA14_10990	PA4092	hpaC	Bio-TraDIS				+				2	4-hydroxyphenylacetate 3-monooxygenase small subunit	CC met
PA14_11260	PA4068		Bio-TraDIS TRANSIT	+	+	+	+	+	+		7	epimerase	CI met
PA14_11370	PA4058		Bio-TraDIS				+				2	lipoprotein	FA & PL met
PA14_11380	PA4057	nrdR	Bio-TraDIS		+		+				3	transcriptional regulator NrdR	NT met; TR
PA14_11400	PA4056	ribD	Bio-TraDIS	+		+	+	+		+	6	riboflavin-specific deaminase/reductase	AMR; Cofac
PA14_11410	PA4055	ribC	Bio-TraDIS	+	+	+	+	+		+	7	riboflavin synthase subunit alpha	Cofac
PA14_11430	PA4053	ribH*	Bio-TraDIS		+	+	+	+			5	6,7-dimethyl-8-ribityllumazine synthase	Cofac
PA14_11450	PA4052	nusB	Bio-TraDIS	+	+	+	+	+	+	+	8	transcription antitermination protein NusB	TC
PA14_11460	PA4051	thiL	Bio-TraDIS	+		+	+	+	+	+	7	thiamine monophosphate kinase	Cofac
PA14_11510	PA4047	ribA	Bio-TraDIS	+		+	+	+		+	6	GTP cyclohydrolase II	Cofac
PA14_11550	PA4044	dxs	Bio-TraDIS TRANSIT	+		+	+	+	+	+	7	1-deoxy-D-xylulose-5-phosphate synthase	Cofac
PA14_11690	PA4031	ppa	Bio-TraDIS	+		+	+	+	+		6	inorganic pyrophosphatase	CI met; E met
PA14_11830	PA4021	(eatR)	TRANSIT								1	transcriptional regulator	TR
PA14_11860	PA4019	(ubiX)	Bio-TraDIS	+	+	+	+	+	+	+	8	aromatic acid decarboxylase	Put Enz
PA14_12060	PA4003	pbpA	Bio-TraDIS TRANSIT	+	+	+		+	+	+	7	penicillin-binding protein 2	CW & LPS
PA14_12070	PA4002	rodA	Bio-TraDIS TRANSIT	+		+	+	+	+	+	7	rod shape-determining protein	CW & LPS
PA14_12110	PA3998		Bio-TraDIS		+		+	+		+	5	hypothetical protein	Hypo
PA14_12120	PA3997	lipB	Bio-TraDIS	+	+	+	+	+	+	+	8	lipoate-protein ligase B	AA met; Cofac
PA14_12130	PA3996	lis	Bio-TraDIS	+		+	+	+		+	6	lipoyl synthase	Cofac
PA14_12170	PA3991		Bio-TraDIS								1	hypothetical protein	Hypo
PA14_12210	PA3988	(lptE)	Bio-TraDIS	+	+	+	+	+		+	7	hypothetical protein	Hypo
PA14_12230	PA3987	leuS	TRANSIT	+	+	+	+	+	+		7	leucyl-tRNA synthetase	AA met; TL
PA14_12280	PA3984	lnt	Bio-TraDIS TRANSIT	+		+	+	+	+	+	7	apolipoprotein N-acyltransferase	CW & LPS; TL
PA14_12310	PA3982		Bio-TraDIS	+	+	+	+	+	+	+	8	metalloprotease	Hypo
PA14_12390	PA3977	hemL	Bio-TraDIS TRANSIT	+		+	+	+	+		6	glutamate-1-semialdehyde aminotransferase	Cofac
PA14_12470	PA3971		Bio-TraDIS		+		+				3	hypothetical protein	Hypo
PA14_12740	PA3952		Bio-TraDIS								1	hypothetical protein	Hypo
PA14_12890	PA3941		Bio-TraDIS								1	hypothetical protein	Put Enz
PA14_12940	PA3937		Bio-TraDIS								1	taurine ABC transporter ATP-binding protein	TPT
PA14_13050	PA3928		Bio-TraDIS								1	hypothetical protein	Hypo
PA14_13320	PA3911		Bio-TraDIS		+		+				3	hypothetical protein	FA & PL met
PA14_13680	PA3883		Bio-TraDIS				+			+	3	short chain dehydrogenase	Cofac
PA14_13730	PA3879	narL	Bio-TraDIS		+		+				3	transcriptional regulator NarL	TCS
PA14_14370	PA3838		Bio-TraDIS								1	ABC-transporter ATP-binding component	TPT
PA14_14440	PA3834	valS	Bio-TraDIS TRANSIT	+	+	+	+	+	+	+	8	valyl-tRNA synthetase	AA met; TL
PA14_14500	PA3828	(lptF)	Bio-TraDIS TRANSIT	+	+	+		+	+	+	7	hypothetical protein	MP
PA14_14510	PA3827	(lptG)	Bio-TraDIS TRANSIT	+	+	+	+	+	+	+	8	hypothetical protein	MP
PA14_14570			Bio-TraDIS					No ortholog	No ortholog	No ortholog	1	tRNA-Leu	ncRNA
PA14_14630	PA3821	secD	Bio-TraDIS TRANSIT	+	+	+		+	+		6	preprotein translocase subunit SecD	MP; Prot Sec
PA14_14650	PA3820	secF	Bio-TraDIS TRANSIT	+	+	+	+	+		+	7	preprotein translocase subunit SecF	Prot Sec
PA14_14730	PA3814	iscS	Bio-TraDIS TRANSIT	+	+	+		+	+	+	7	cysteine desulfurase	AA met; Cofac
PA14_14740	PA3813	(iscU)	Bio-TraDIS		+	+	+	+	+	+	7	scaffold protein	Cofac
PA14_14750	PA3812	(iscA)	Bio-TraDIS			+	+	+		+	5	iron-binding protein IscA	Cofac; E met
PA14_14770	PA3811	hscB	Bio-TraDIS	+	+		+	+	+	+	7	co-chaperone HscB	CP & HS Prot
PA14_14780	PA3810	hscA	Bio-TraDIS TRANSIT	+		+	+	+	+		6	chaperone protein HscA	CP & HS Prot
PA14_14820	PA3807	ndk	Bio-TraDIS	+	+		+			+	5	nucleoside diphosphate kinase	NT met
PA14_14880	PA3803	ispG*	Bio-TraDIS	+	+	+	+	+	+	+	8	4-hydroxy-3-methylbut-2-en-1-yl diphosphate synthase	FA & PL met; Put Enz
PA14_14890	PA3802	hisS	Bio-TraDIS TRANSIT	+	+	+	+	+	+		7	histidyl-tRNA synthetase	TL
PA14_14930	PA3799	engA	Bio-TraDIS TRANSIT	+	+	+	+	+	+	+	8	GTP-binding protein EngA	TL
PA14_15050	PA3791		Bio-TraDIS				+				2	hypothetical protein	MP
PA14_15110	PA3786		Bio-TraDIS				+			+	3	hypothetical protein	Hypo
PA14_15310	PA3770	guaB	Bio-TraDIS TRANSIT	+		+	+	+	+	+	7	inosine 5'-monophosphate dehydrogenase	NT met
PA14_15340	PA3769	guaA	Bio-TraDIS TRANSIT	+	+	+	+	+	+	+	8	GMP synthase	AA met; NT met
PA14_15590			TRANSIT	+	+	+		No ortholog	No ortholog	No ortholog	4	hypothetical protein	Hypo
PA14_15960	PA3746	ffh	Bio-TraDIS	+	+	+	+	+			6	signal recognition particle protein Ffh	Prot Sec
PA14_15970	PA3745	rpsP	Bio-TraDIS		+	+	+	+		+	6	30S ribosomal protein S16	DNAr; TL
PA14_15980	PA3744	rimM	Bio-TraDIS	+	+	+	+	+	+	+	8	16S rRNA-processing protein RimM	TC
PA14_16110			Bio-TraDIS					No ortholog	No ortholog	No ortholog	1	hypothetical protein	Hypo
PA14_16480	PA3703	wspF	Bio-TraDIS TRANSIT			+		+	+	+	5	chemotaxis-specific methylesterase	Chem; Mot & Att
PA14_16510	PA3701	(prfB)	Bio-TraDIS TRANSIT	+	+	+	+	+	+	+	8	peptide chain release factor 2	TL
PA14_16530	PA3700	lysS	Bio-TraDIS TRANSIT	+	+	+	+	+	+	+	8	lysyl-tRNA synthetase	AA met; TL
PA14_16700	PA3686	adk	Bio-TraDIS	+	+	+	+	+			6	adenylate kinase	NT met
PA14_16710	PA3685	(yeaZ)	Bio-TraDIS	+		+	+	+	+	+	7	hypothetical protein	TL
PA14_16950	PA3666	dapD	Bio-TraDIS TRANSIT	+	+	+	+	+	+	+	8	tetrahydrodipicolinate succinylase	AA met; CW & LPS
PA14_17060	PA3656	rpsB	Bio-TraDIS TRANSIT	+	+	+	+	+		+	7	30S ribosomal protein S2	TL
PA14_17070	PA3655	tsf	Bio-TraDIS		+	+	+	+	+		6	elongation factor Ts	TL
PA14_17080	PA3654	pyrH	Bio-TraDIS	+		+	+	+	+	+	7	uridylate kinase	NT met
PA14_17100	PA3653	frr	Bio-TraDIS	+	+	+	+	+	+	+	8	ribosome recycling factor	TL
PA14_17110	PA3652	uppS	Bio-TraDIS	+	+		+	+	+	+	7	UDP pyrophosphate synthetase	Cofac; CW & LPS
PA14_17120	PA3651	cdsA	Bio-TraDIS	+		+	+	+	+	+	7	phosphatidate cytidylyltransferase	FA & PL met
PA14_17130	PA3650	dxr	Bio-TraDIS TRANSIT	+	+	+	+	+	+	+	8	1-deoxy-D-xylulose 5-phosphate reductoisomerase	Cofac
PA14_17150	PA3648	(opr86)	Bio-TraDIS	+	+	+	+	+	+	+	8	outer membrane antigen	CW & LPS; MP; TPT
PA14_17170	PA3647		Bio-TraDIS		+	+				+	4	hypothetical protein	CW & LPS; MP; TPT
PA14_17180	PA3646	lpxD	Bio-TraDIS TRANSIT	+	+	+	+	+	+	+	8	UDP-3-O-[3-hydroxymyristoyl] glucosamine N-acyltransferase	CW & LPS
PA14_17190	PA3645	fabZ	Bio-TraDIS TRANSIT	+	+	+	+	+	+	+	8	(3R)-hydroxymyristoyl-ACP dehydratase	CW & LPS; FA & PL met
PA14_17210	PA3644	lpxA	Bio-TraDIS	+	+	+	+	+	+	+	8	UDP-N-acetylglucosamine acyltransferase	CW & LPS
PA14_17220	PA3643	lpxB	Bio-TraDIS TRANSIT	+		+	+	+	+	+	7	lipid-A-disaccharide synthase	CW & LPS
PA14_17260	PA3640	dnaE	Bio-TraDIS TRANSIT	+	+	+	+	+	+	+	8	DNA polymerase III subunit alpha	DNAr
PA14_17270	PA3639	accA	Bio-TraDIS	+	+	+	+	+	+	+	8	acetyl-CoA carboxylase carboxyltransferase subunit alpha	FA & PL met
PA14_17280	PA3638		Bio-TraDIS	+	+	+	+	+	+	+	8	hypothetical protein	CD
PA14_17290	PA3637	pyrG	Bio-TraDIS TRANSIT	+	+	+	+	+	+	+	8	CTP synthetase	NT met
PA14_17310	PA3636	kdsA	Bio-TraDIS	+	+	+		+	+	+	7	2-dehydro-3-deoxyphosphooctonate aldolase	CW & LPS
PA14_17320	PA3635	eno	Bio-TraDIS TRANSIT	+		+	+				4	phosphopyruvate hydratase	CC met; E met; TL
PA14_17330	PA3634		Bio-TraDIS			+	+	+		+	5	hypothetical protein	CD
PA14_17340	PA3633	ispD*	Bio-TraDIS	+	+	+	+	+			6	2-C-methyl-D-erythritol 4-phosphate cytidylyltransferase	Cofac
PA14_17420	PA3627	ispF*	Bio-TraDIS			+	+	+	+		5	2-C-methyl-D-erythritol 2,4-cyclodiphosphate synthase	Cofac
PA14_17490	PA3621	fdxA	Bio-TraDIS				+	+			3	ferredoxin I	E met
PA14_17930	PA3584	glpD	Bio-TraDIS TRANSIT	+	+			+		+	5	glycerol-3-phosphate dehydrogenase	CI met; E met
PA14_18040	PA3577		Bio-TraDIS				+			+	3	hypothetical protein	Hypo
PA14_18100	PA3572		Bio-TraDIS				+			+	3	hypothetical protein	Hypo
PA14_18140	PA3569	mmsB	Bio-TraDIS								1	3-hydroxyisobutyrate dehydrogenase	CC met
PA14_18260	PA3561	fruK	Bio-TraDIS		+						2	1-phosphofructokinase	CI met; TPT
PA14_18320	PA3557	(arnE)	Bio-TraDIS		+		+				3	hypothetical protein	Adapt & Protc; CW & LPS; MP
PA14_18620	PA3536		Bio-TraDIS				+				2	hypothetical protein	Hypo
PA14_18870	PA3496		Bio-TraDIS				+			+	3	hypothetical protein	Hypo
PA14_19050	PA3482	metG	Bio-TraDIS TRANSIT	+				+			3	methionyl-tRNA synthetase	AA met; TL
PA14_19390	PA3457		Bio-TraDIS								1	hypothetical protein	MP
PA14_19580	PA3442	ssuB	Bio-TraDIS		+		+				3	aliphatic sulfonates transport ATP-binding subunit	TPT
PA14_19750	PA3425		Bio-TraDIS			+	+				3	hypothetical protein	Hypo
PA14_19850	PA3420		TRANSIT								1	transcriptional regulator	TR
PA14_19860	PA3419		Bio-TraDIS								1	hypothetical protein	Hypo
PA14_20000	PA3409	(hasS)	Bio-TraDIS								1	transmembrane sensor	MP
PA14_20060			Bio-TraDIS					No ortholog	No ortholog	No ortholog	1	hypothetical protein	Hypo
PA14_20140	PA3397	fpr*	Bio-TraDIS TRANSIT	+		+	+	+	+	+	7	ferredoxin--NADP+ reductase	Cofac; E met
PA14_21380	PA3298		Bio-TraDIS				+				2	hypothetical protein	Hypo
PA14_22010	PA3245	minE	Bio-TraDIS	+	+	+	+	+		+	7	CD topological specificity factor MinE	CD
PA14_22040	PA3243	minC	Bio-TraDIS								1	septum formation inhibitor	CD
PA14_22050	PA3242	htrB*	Bio-TraDIS TRANSIT	+							2	lipid A biosynthesis lauroyl acyltransferase	CW & LPS
PA14_22400	PA3231		Bio-TraDIS							+	2	hypothetical protein	MP
PA14_22720	PA3207		Bio-TraDIS				+				2	hypothetical protein	Hypo
PA14_22800	PA3201	yciB	Bio-TraDIS				+				2	intracellular septation protein A	CD; MP
PA14_22910	PA3194	edd	TRANSIT		+						2	phosphogluconate dehydratase	CC met; E met
PA14_23090	PA3181		Bio-TraDIS		+						2	keto-hydroxyglutarate-aldolase/keto-deoxy- phosphogluconate aldolase	CC met; CI met
PA14_23260	PA3168	gyrA	Bio-TraDIS TRANSIT	+	+	+	+	+	+	+	8	DNA gyrase subunit A	DNAr
PA14_23270	PA3167	serC	Bio-TraDIS TRANSIT	+	+			+	+	+	6	phosphoserine aminotransferase	AA met; Cofac
PA14_23310			TRANSIT		+			No ortholog	No ortholog	No ortholog	2	bifunctional cyclohexadienyl dehydrogenase/ 3-phosphoshikimate 1-carboxyvinyltransferase	AA met
PA14_23320	PA3163	cmk	Bio-TraDIS	+	+	+	+	+		+	7	cytidylate kinase	NT met
PA14_23330	PA3162	rpsA	TRANSIT	+		+		+	+	+	6	30S ribosomal protein S1	TL
PA14_23340	PA3161	ihfB*	Bio-TraDIS				+				2	integration host factor subunit beta	DNAr; TC; TL
PA14_23390		orfE	Bio-TraDIS	+		+		No ortholog	No ortholog	No ortholog	3	polysaccharide biosynthesis protein	CW & LPS
PA14_23560	PA3134	gltX	Bio-TraDIS TRANSIT	+	+	+	+	+	+	+	8	glutamyl-tRNA synthetase	TL
PA14_23800	PA3117	asd	Bio-TraDIS TRANSIT	+	+	+	+	+	+	+	8	aspartate-semialdehyde dehydrogenase	AA met
PA14_23860	PA3112	accD	Bio-TraDIS TRANSIT	+	+	+	+	+	+	+	8	acetyl-CoA carboxylase subunit beta	FA & PL met
PA14_23880	PA3111	folC	Bio-TraDIS TRANSIT	+	+	+		+		+	6	folylpolyglutamate synthetase	Cofac
PA14_24050	PA3099	xcpV	Bio-TraDIS		+		+				3	general secretion pathway protein I	Prot Sec
PA14_24220	PA3088	ppnK	Bio-TraDIS TRANSIT	+	+	+	+	+	+		7	inorganic polyphosphate/ATP-NAD kinase	Hypo
PA14_24410	PA3072		Bio-TraDIS		+		+				3	hypothetical protein	Hypo
PA14_24490	PA3063	pelB	TRANSIT								1	hypothetical protein	CW & LPS
PA14_24870			Bio-TraDIS					No ortholog	No ortholog	No ortholog	1	tRNA-Pro	ncRNA
PA14_25050	PA3016		Bio-TraDIS								1	hypothetical protein	Hypo
PA14_25080	PA3014	fadB*	Bio-TraDIS TRANSIT	+	+						3	multifunctional fatty acid oxidation complex subunit alpha	AA met; FA & PL met
PA14_25090	PA3013	fadA*	Bio-TraDIS	+	+						3	3-ketoacyl-CoA thiolase	AA met; FA & PL met
PA14_25250	PA3001		Bio-TraDIS TRANSIT	+		+	+				4	glyceraldehyde-3-phosphate dehydrogenase	CC met; Put Enz
PA14_25430	PA2988	(lolE)	Bio-TraDIS TRANSIT	+	+	+	+	+	+	+	8	hypothetical protein	TPT
PA14_25440	PA2987	(lolD)	Bio-TraDIS	+	+	+	+	+	+	+	8	lipoprotein releasing system, ATP-binding protein	TPT
PA14_25450	PA2986	(lolC)	Bio-TraDIS TRANSIT	+	+	+	+	+	+	+	8	hypothetical protein	MP
PA14_25500	PA2982		Bio-TraDIS		+		+				3	hypothetical protein	TPT
PA14_25510	PA2981	lpxK	Bio-TraDIS TRANSIT	+	+	+	+	+	+	+	8	tetraacyldisaccharide 4'-kinase	CW & LPS
PA14_25520	PA2980		Bio-TraDIS				+			+	3	hypothetical protein	Hypo
PA14_25530	PA2979	kdsB	Bio-TraDIS	+	+	+	+	+	+	+	8	3-deoxy-manno-octulosonate cytidylyltransferase	CW & LPS
PA14_25550	PA2977	murB	Bio-TraDIS TRANSIT	+	+	+	+	+	+	+	8	UDP-N-acetylenolpyruvoylglucosamine reductase	CW & LPS
PA14_25650	PA2968	fabD	Bio-TraDIS	+		+		+		+	5	malonyl-CoA-ACP transacylase	FA & PL met
PA14_25660	PA2967	fabG	Bio-TraDIS	+		+	+	+	+	+	7	3-ketoacyl-ACP reductase	FA & PL met
PA14_25670	PA2966	acpP	Bio-TraDIS			+	+	+		+	5	acyl carrier protein	FA & PL met
PA14_25740	PA2962	tmk	Bio-TraDIS	+	+	+	+	+	+	+	8	thymidylate kinase	NT met
PA14_25840	PA2953		Bio-TraDIS TRANSIT	+		+		+	+	+	6	electron transfer flavoprotein-ubiquinone oxidoreductase	E met
PA14_25860	PA2952	etfB	Bio-TraDIS	+	+	+	+	+	+	+	8	electron transfer flavoprotein subunit beta	E met
PA14_25880	PA2951	etfA	Bio-TraDIS TRANSIT	+		+		+	+	+	6	electron transfer flavoprotein subunit alpha	E met
PA14_25900	PA2950	(fabV)	Bio-TraDIS TRANSIT	+			+	+	+	+	6	fabV	Mot & Att; Prot Sec; Put Enz
PA14_26340	PA2916		Bio-TraDIS		+		+				3	hypothetical protein	MP
PA14_26450	PA2910		Bio-TraDIS				+				2	hypothetical protein	MP
PA14_26460	PA2909	cobK	Bio-TraDIS								1	cobalt-precorrin-6x reductase	Cofac
PA14_26470	PA2908	cbiD	Bio-TraDIS				+				2	cobalt-precorrin-6A synthase	Cofac
PA14_26480	PA2907	cobL	Bio-TraDIS		+		+				3	precorrin-6y-dependent methyltransferase CobL	Cofac
PA14_26485	PA2906		Bio-TraDIS		+						2	oxidoreductase	Put Enz
PA14_26550	PA2901		Bio-TraDIS								1	lipoprotein	FA & PL met
PA14_26580	PA2898		Bio-TraDIS				+				2	hypothetical protein	Hypo
PA14_26690	PA2890	(atuE)	Bio-TraDIS		+						2	enoyl-CoA hydratase/isomerase	FA & PL met; Put Enz
PA14_26990	PA2868		Bio-TraDIS				+				2	hypothetical protein	MP
PA14_27190			Bio-TraDIS		+		+	No ortholog	No ortholog	No ortholog	3	tRNA-Ser	ncRNA
PA14_27600			Bio-TraDIS		+			No ortholog	No ortholog	No ortholog	2	tRNA-Glu	ncRNA
PA14_27610			Bio-TraDIS		+		+	No ortholog	No ortholog	No ortholog	3	tRNA-Gly	ncRNA
PA14_27940	PA2798		TRANSIT	+	+			+	+	+	6	two-component response regulator	TR; TCS
PA14_27950	PA2797		Bio-TraDIS	+	+			+		+	5	hypothetical protein	TCS
PA14_28190			Bio-TraDIS		+		+	No ortholog	No ortholog	No ortholog	3	tRNA-Val	ncRNA
PA14_28650	PA2744	thrS	Bio-TraDIS TRANSIT	+		+	+	+	+		6	threonyl-tRNA synthetase	AA met; TL
PA14_28660	PA2743	infC	Bio-TraDIS TRANSIT	+	+	+	+	+	+		7	translation initiation factor IF-3	TL
PA14_28680	PA2741	rplT	Bio-TraDIS TRANSIT	+	+	+	+	+	+	+	8	50S ribosomal protein L20	TL
PA14_28690	PA2740	pheS	Bio-TraDIS TRANSIT	+	+	+	+	+	+	+	8	phenylalanyl-tRNA synthetase subunit alpha	TL
PA14_28710	PA2739	pheT	Bio-TraDIS TRANSIT	+	+	+		+	+	+	7	phenylalanyl-tRNA synthetase subunit beta	TL
PA14_28740			Bio-TraDIS				+	No ortholog	No ortholog	No ortholog	2	tRNA-Pro	ncRNA
PA14_28930	PA2724		Bio-TraDIS				+				2	hypothetical protein	Hypo
PA14_29710	PA2659		Bio-TraDIS							+	2	hypothetical protein	Hypo
PA14_29720	PA2658		Bio-TraDIS								1	hypothetical protein	FA & PL met
PA14_29750	PA2655		Bio-TraDIS			+	+			+	4	hypothetical protein	Hypo
PA14_30110	PA2629	purB	Bio-TraDIS TRANSIT	+		+	+	+	+	+	7	adenylosuccinate lyase	AA met; NT met
PA14_30150	PA2626	mnmA*	TRANSIT	+	+	+	+	+	+	+	8	tRNA-specific 2-thiouridylase MnmA	TC
PA14_30240	PA2619	infA	Bio-TraDIS		+	+	+	+		+	6	translation initiation factor IF-1	TL
PA14_30310	PA2614	lolA	Bio-TraDIS	+	+	+	+	+	+	+	8	outer-membrane lipoprotein carrier protein	CP & HS Prot
PA14_30330	PA2612	serS	Bio-TraDIS TRANSIT	+	+	+	+	+	+	+	8	seryl-tRNA synthetase	AA met; TL
PA14_30380	PA2607		Bio-TraDIS		+	+	+	+		+	6	hypothetical protein	TPT
PA14_30390	PA2606		Bio-TraDIS	+	+	+	+	+		+	7	sulfur relay protein TusC	E met
PA14_30400	PA2605		Bio-TraDIS			+	+	+	+	+	6	sulfur transfer complex subunit TusD	E met
PA14_30420			Bio-TraDIS					No ortholog	No ortholog	No ortholog	1	tRNA-Ser	ncRNA
PA14_30670	PA2584	pgsA	Bio-TraDIS	+		+	+	+	+	+	7	CDP-diacylglycerol--glycerol-3-phosphate 3-phosphatidyltransferase	FA & PL met
PA14_30720			Bio-TraDIS		+		+	No ortholog	No ortholog	No ortholog	3	tRNA-Cys	ncRNA
PA14_30880			Bio-TraDIS TRANSIT					No ortholog	No ortholog	No ortholog	1	conjugal transfer protein TrbL	PTP
PA14_30900			Bio-TraDIS			+	+	No ortholog	No ortholog	No ortholog	3	conjugal transfer protein TrbJ	PTP
PA14_30910			TRANSIT			+		No ortholog	No ortholog	No ortholog	2	conjugal transfer ATPase TrbE	PTP
PA14_30930			Bio-TraDIS		+	+		No ortholog	No ortholog	No ortholog	3	TrbC-like protein	PTP
PA14_30940			Bio-TraDIS				+	No ortholog	No ortholog	No ortholog	2	conjugal transfer protein	PTP
PA14_31170			Bio-TraDIS				+	No ortholog	No ortholog	No ortholog	2	hypothetical protein	Hypo
PA14_31250			Bio-TraDIS		+		+	No ortholog	No ortholog	No ortholog	3	hypothetical protein	Hypo
PA14_31510	PA2554		Bio-TraDIS				+				2	short-chain dehydrogenase	Cofac
PA14_31530	PA2553		Bio-TraDIS TRANSIT		+		+				3	acyl-CoA thiolase	FA & PL met; Put Enz
PA14_31540	PA2552		Bio-TraDIS				+				2	acyl-CoA dehydrogenase	E met
PA14_32130	PA2515	benD*	Bio-TraDIS				+				2	1,6-dihydroxycyclohexa-2,4-diene-1-carboxylate dehydrogenase	CC met
PA14_32380	PA2495	oprN	Bio-TraDIS TRANSIT								1	multidrug efflux outer membrane protein OprN precursor	AMR; MP; TPT
PA14_32420	PA2491	(mexS)	Bio-TraDIS TRANSIT	+	+		+			+	5	oxidoreductase	E met; Put Enz; TR
PA14_32600	PA2477		Bio-TraDIS		+		+				3	thiol:disulfide interchange protein	CP & HS Prot; MP; Put Enz
PA14_32710	PA2468	(foxI)	Bio-TraDIS				+			+	3	ECF subfamily RNA polymerase sigma-70 factor	TR
PA14_33070	PA2439		TRANSIT								1	hypothetical protein	MP
PA14_33110	PA2437		Bio-TraDIS				+				2	hypothetical protein	MP
PA14_33130	PA2435		Bio-TraDIS TRANSIT		+						2	cation-transporting P-type ATPase	MP; TPT
PA14_33150	PA2434		Bio-TraDIS				+				2	hypothetical protein	Hypo
PA14_33160	PA2433		Bio-TraDIS		+		+				3	hypothetical protein	Hypo
PA14_33200			Bio-TraDIS				+	No ortholog	No ortholog	No ortholog	2	hypothetical protein	Hypo
PA14_33530	PA2410	(fpvF)	Bio-TraDIS		+						2	hypothetical protein	Mot & Att
PA14_33550	PA2408	(fpvD)	Bio-TraDIS		+		+				3	ABC transporter ATP-binding protein	TPT
PA14_33840	PA2383		Bio-TraDIS				+				2	transcriptional regulator	TR
PA14_33870	PA2381		Bio-TraDIS				+				2	hypothetical protein	Hypo
PA14_34110	PA2362	dotU3	Bio-TraDIS								1	DotU3	Hypo
PA14_34270	PA2350		Bio-TraDIS								1	ABC transporter ATP-binding protein	TPT
PA14_34350	PA2343	mtlY	Bio-TraDIS				+				2	xylulose kinase	CC met
PA14_34460	PA2331		Bio-TraDIS								1	hypothetical protein	Adapt & Protc
PA14_34490	PA2330		Bio-TraDIS		+						2	hypothetical protein	FA & PL met
PA14_34500	PA2329		Bio-TraDIS		+		+			+	4	ABC transporter ATP-binding protein	TPT
PA14_34840	PA2302	(ambE)	TRANSIT								1	non-ribosomal peptide synthetase	Put Enz; Sec Fac
PA14_34930	PA2293		Bio-TraDIS				+				2	phycobiliprotein	E met
PA14_35030	PA2285		Bio-TraDIS								1	hypothetical protein	Hypo
PA14_35550	PA2245	pslO	Bio-TraDIS		+					+	3	hypothetical protein	Hypo
PA14_35620	PA2241	pslK	Bio-TraDIS		+		+			+	4	hypothetical protein	CW & LPS; MP
PA14_36400			Bio-TraDIS				+	No ortholog	No ortholog	No ortholog	2	hypothetical protein	Hypo
PA14_36620	PA2161		Bio-TraDIS		+		+				3	hypothetical protein	Hypo
PA14_36650	PA2159		Bio-TraDIS				+				2	hypothetical protein	Hypo
PA14_36730	PA2152		TRANSIT								1	trehalose synthase	CC met; Put Enz
PA14_36770	PA2149		Bio-TraDIS		+	+	+			+	5	hypothetical protein	Hypo
PA14_36790			Bio-TraDIS		+		+	No ortholog	No ortholog	No ortholog	3	hypothetical protein	Hypo
PA14_36860			Bio-TraDIS		+		+	No ortholog	No ortholog	No ortholog	3	hypothetical protein	Hypo
PA14_36890	PA2140		Bio-TraDIS		+						2	metallothionein	CI met
PA14_36900			Bio-TraDIS				+	No ortholog	No ortholog	No ortholog	2	hypothetical protein	Hypo
PA14_36910	PA2138	ligD	TRANSIT								1	ATP-dependent DNA ligase	DNAr
PA14_36920	PA2137		Bio-TraDIS		+		+				3	hypothetical protein	TCS
PA14_36940			Bio-TraDIS		+		+	No ortholog	No ortholog	No ortholog	3	hypothetical protein	MP
PA14_37080	PA2126	(cgrC)	Bio-TraDIS								1	hypothetical protein	TR
PA14_37210	PA2116		Bio-TraDIS				+				2	hypothetical protein	Hypo
PA14_37220	PA2115		Bio-TraDIS				+				2	LysR family transcriptional regulator	TR
PA14_37260	PA2113	(opdO)	Bio-TraDIS TRANSIT								1	porin	TPT
PA14_37270	PA2112		Bio-TraDIS				+			+	3	LamB/YcsF family protein	Put Enz
PA14_37290	PA2111		Bio-TraDIS			+	+				3	hypothetical protein	TPT
PA14_37340	PA2108		TRANSIT								1	thiamine pyrophosphate protein	CI met; Put Enz
PA14_37350	PA2107		Bio-TraDIS		+					+	3	hypothetical protein	Hypo
PA14_37360	PA2099		Bio-TraDIS								1	short chain dehydrogenase	CI met
PA14_37370	PA2098		Bio-TraDIS		+					+	3	esterase	FA & PL met
PA14_37400	PA2096		Bio-TraDIS TRANSIT				+				2	AraC family transcriptional regulator	TR
PA14_37420	PA2094		Bio-TraDIS		+		+			+	4	transmembrane sensor protein	TPT
PA14_37430	PA2093		Bio-TraDIS				+				2	RNA polymerase sigma factor	TC
PA14_37440	PA2092		Bio-TraDIS								1	MFS transporter	MP; TPT
PA14_37460	PA2091		TRANSIT								1	permease	TPT
PA14_37470	PA2090		Bio-TraDIS		+		+				3	flavin-dependent oxidoreductase	E met
PA14_37770	PA2067		Bio-TraDIS				+				2	hydrolase	CC met
PA14_37780	PA2066		Bio-TraDIS				+			+	3	hypothetical protein	Hypo
PA14_37910	PA2056		Bio-TraDIS				+			+	3	LysR family transcriptional regulator	TR
PA14_37915	PA2055		TRANSIT								1	major facilitator transporter	TPT
PA14_37950	PA2053	cynT	Bio-TraDIS				+				2	carbonate dehydratase	CI met
PA14_38260	PA2031		Bio-TraDIS				+				2	hypothetical protein	Hypo
PA14_38395	PA2019	(mexX)	Bio-TraDIS TRANSIT		+						2	periplasmic multidrug efflux lipoprotein	AMR
PA14_38410	PA2018	amrB*	TRANSIT								1	multidrug efflux protein	AMR
PA14_38700	PA1996	ppiC1	Bio-TraDIS								1	peptidyl-prolyl cis-trans isomerase C1	CP & HS Prot; TL
PA14_38825	PA1985	pqqA	Bio-TraDIS					+		+	3	coenzyme PQQ synthesis protein PqqA	Cofac
PA14_38880	PA1981		Bio-TraDIS		+		+			+	4	hypothetical protein	Hypo
PA14_38900	PA1980	(eraR)	Bio-TraDIS								1	two-component response regulator	TCS
PA14_38920			Bio-TraDIS				+	No ortholog	No ortholog	No ortholog	2	hypothetical protein	Hypo
PA14_38950	PA1977		Bio-TraDIS							+	2	hypothetical protein	MP
PA14_38970	PA1976	(ercS')	TRANSIT								1	two-component sensor	TCS
PA14_39020	PA1972		TRANSIT								1	hypothetical protein	MP
PA14_39100	PA1966		Bio-TraDIS				+			+	3	hypothetical protein	AA met
PA14_39220	PA1956	(fapA)	Bio-TraDIS							+	2	hypothetical protein	Hypo
PA14_39630	PA1924		Bio-TraDIS				+			+	3	hypothetical protein	Hypo
PA14_39640	PA1923	cobN	TRANSIT								1	cobaltochelatase subunit CobN	Cofac
PA14_40740			Bio-TraDIS					No ortholog	No ortholog	No ortholog	1	hypothetical protein	Hypo
PA14_40750			Bio-TraDIS		+		+	No ortholog	No ortholog	No ortholog	3	hypothetical protein	Hypo
PA14_41050	PA1816	dnaQ	Bio-TraDIS	+	+	+	+	+	+	+	8	DNA polymerase III subunit epsilon	NT met
PA14_41210	PA1804	hupB	Bio-TraDIS		+	+	+				4	DNA-binding protein HU	DNAr
PA14_41320			Bio-TraDIS				+	No ortholog	No ortholog	No ortholog	2	tRNA-Leu	ncRNA
PA14_41330			Bio-TraDIS					No ortholog	No ortholog	No ortholog	1	tRNA-His	ncRNA
PA14_41340			Bio-TraDIS		+		+	No ortholog	No ortholog	No ortholog	3	tRNA-Arg	ncRNA
PA14_41350	PA1796	folD	Bio-TraDIS	+		+	+	+	+	+	7	bifunctional 5,10-methylene-tetrahydrofolate dehydrogenase/ 5,10-methylene-tetrahydrofolate cyclohydrolase	Cofac; NT met; TL
PA14_41360	PA1795	cysS	Bio-TraDIS TRANSIT	+	+	+	+	+	+	+	8	cysteinyl-tRNA synthetase	AA met; TL
PA14_41380	PA1794	glnS	Bio-TraDIS TRANSIT	+		+	+	+	+	+	7	glutaminyl-tRNA synthetase	AA met; TL
PA14_41400	PA1792		Bio-TraDIS	+	+	+	+	+	+	+	8	UDP-2,3-diacylglucosamine hydrolase	Put Enz
PA14_41470	PA1787	acnB	Bio-TraDIS TRANSIT	+		+	+	+	+		6	bifunctional aconitate hydratase 2/2-methylisocitrate dehydratase	E met
PA14_41610	PA1774	(crfX)	Bio-TraDIS								1	hypothetical protein	Hypo
PA14_41960	PA1747		Bio-TraDIS		+		+			+	4	hypothetical protein	Hypo
PA14_42430	PA1710	exsC	Bio-TraDIS								1	exoenzyme S synthesis protein C	Prot Sec; Sec Fac; TL
PA14_42460	PA1707	pcrH	Bio-TraDIS								1	regulatory protein PcrH	Prot Sec; Sec Fac
PA14_42490	PA1704	pcrR	Bio-TraDIS		+		+			+	4	transcriptional regulator protein PcrR	TR
PA14_42530	PA1700	(pcr2)	Bio-TraDIS		+		+			+	4	type III secretion protein	Prot Sec; Sec Fac
PA14_42580	PA1696	pscO	Bio-TraDIS		+		+			+	4	translocation protein in type III secretion	Prot Sec
PA14_42710			Bio-TraDIS				+	No ortholog	No ortholog	No ortholog	2	hypothetical protein	Hypo
PA14_42720	PA1685	masA	Bio-TraDIS				+				2	enolase-phosphatase	AA met
PA14_42760	PA1681	aroC	Bio-TraDIS TRANSIT	+				+	+	+	5	chorismate synthase	AA met
PA14_43440	PA1629		Bio-TraDIS		+						2	enoyl-CoA hydratase	FA & PL met
PA14_43570	PA1620		Bio-TraDIS				+			+	3	hypothetical protein	TPT
PA14_43580	PA1619		Bio-TraDIS				+			+	3	transcriptional regulator	TR
PA14_43620	PA1616		Bio-TraDIS				+				2	phosphohistidine phosphatase SixA	Put Enz
PA14_43680	PA1610	fabA	Bio-TraDIS	+		+	+	+	+	+	7	3-hydroxydecanoyl-ACP dehydratase	FA & PL met
PA14_43690	PA1609	fabB	Bio-TraDIS TRANSIT	+	+	+	+	+	+	+	8	3-oxoacyl-ACP synthase	FA & PL met
PA14_43970	PA1587	lpdG*	Bio-TraDIS TRANSIT	+	+	+	+	+	+	+	8	dihydrolipoamide dehydrogenase	AA met; E met
PA14_44000	PA1586	sucB	Bio-TraDIS TRANSIT	+	+	+	+	+	+	+	8	dihydrolipoamide succinyltransferase	E met
PA14_44010	PA1585	sucA	Bio-TraDIS	+	+	+	+	+	+	+	8	2-oxoglutarate dehydrogenase E1	AA met; E met
PA14_44020	PA1584	sdhtB	Bio-TraDIS	+	+	+	+	+	+	+	8	succinate dehydrogenase iron-sulfur subunit	E met
PA14_44030	PA1583	sdhtA	Bio-TraDIS TRANSIT	+	+	+	+	+	+	+	8	succinate dehydrogenase flavoprotein subunit	E met
PA14_44050	PA1582	sdhtD	Bio-TraDIS TRANSIT	+	+	+	+	+	+	+	8	succinate dehydrogenase (D subunit)	E met
PA14_44060	PA1581	sdhtC	Bio-TraDIS TRANSIT	+	+	+	+	+	+	+	8	succinate dehydrogenase, cytochrome b556 subunit	E met
PA14_44270	PA1564		Bio-TraDIS		+		+	+		+	5	sulfur transfer protein SirA	TL
PA14_44630	PA1532	dnaX	Bio-TraDIS TRANSIT	+		+	+	+	+	+	7	DNA polymerase III subunits gamma and tau	DNAr
PA14_44660	PA1529	ligA*	Bio-TraDIS TRANSIT	+		+	+	+	+	+	7	NAD-dependent DNA ligase LigA	DNAr
PA14_44670	PA1528	zipA	Bio-TraDIS		+	+	+	+	+		6	CD protein ZipA	CD
PA14_45150	PA1490		Bio-TraDIS				+				2	transcriptional regulator	TR
PA14_45290	PA1482	ccmH	Bio-TraDIS		+	+	+			+	5	cytochrome C-type biogenesis protein CcmH	E met
PA14_45300	PA1481	ccmG	Bio-TraDIS		+		+				3	cytochrome C biogenesis protein CcmG	CP & HS Prot; E met; TL
PA14_45310	PA1480	ccmF	TRANSIT		+						2	cytochrome C-type biogenesis protein CcmF	E met
PA14_45340	PA1478		Bio-TraDIS		+		+	+		+	5	heme exporter protein	TPT
PA14_45370	PA1476	ccmB	Bio-TraDIS		+	+				+	4	heme exporter protein CcmB	MP; TPT
PA14_45380	PA1475	ccmA	Bio-TraDIS		+		+	+	+	+	6	cytochrome c biogenesis protein CcmA	TPT
PA14_45400	PA1474		Bio-TraDIS				+				2	hypothetical protein	Hypo
PA14_45760	PA1447	fliQ	Bio-TraDIS		+					+	3	flagellar biosynthesis protein FliQ	Adapt & Protc; Chem; Mot & Att
PA14_46390	PA1394		Bio-TraDIS				+			+	3	hypothetical protein	Hypo
PA14_46800	PA1352		Bio-TraDIS TRANSIT								1	hypothetical protein	TPT
PA14_46810	PA1351		TRANSIT								1	RNA polymerase ECF-subfamily sigma-70 factor	TR
PA14_46830	PA1349		Bio-TraDIS				+				2	hypothetical protein	Hypo
PA14_46860	PA1346		TRANSIT								1	lysine decarboxylase	AA met
PA14_47650	PA1281	cobS*	Bio-TraDIS				+				2	cobalamin synthase	Cofac
PA14_47660	PA1280		Bio-TraDIS				+				2	hypothetical protein	Cofac
PA14_47670	PA1279	cobT*	Bio-TraDIS		+						2	nicotinate-nucleotide--dimethylbenzimidazole phosphoribosyltransferase	Cofac
PA14_47680	PA1278	cobU*	Bio-TraDIS				+				2	adenosylcobinamide kinase/adenosylcobinamide-phosphate guanylyltransferase	Cofac
PA14_47690	PA1277	cobQ	Bio-TraDIS TRANSIT				+				2	cobyric acid synthase	Cofac
PA14_47720	PA1276	cobC	Bio-TraDIS				+				2	threonine-phosphate decarboxylase	Cofac
PA14_47840	PA1268	(lhpA)	Bio-TraDIS				+				2	hypothetical protein	AA met
PA14_47850	PA1267	(lhpB)	Bio-TraDIS								1	hypothetical protein	AA met
PA14_47860	PA1266	(lhpE)	Bio-TraDIS TRANSIT								1	oxidoreductase	Put Enz
PA14_47880	PA1264		Bio-TraDIS								1	transcriptional regulator	TR
PA14_48230			Bio-TraDIS					No ortholog	No ortholog	No ortholog	1	hypothetical protein	Hypo
PA14_48310	PA1235		Bio-TraDIS				+				2	transcriptional regulator	TR
PA14_48340	PA1232		TRANSIT								1	hypothetical protein	MP
PA14_48400	PA1228		Bio-TraDIS		+		+			+	4	hypothetical protein	Hypo
PA14_48900			Bio-TraDIS		+		+	No ortholog	No ortholog	No ortholog	3	hypothetical protein	Hypo
PA14_48980	PA0719		Bio-TraDIS		+		+				3	hypothetical protein	PTP
PA14_49020		pf5r	Bio-TraDIS TRANSIT					No ortholog	No ortholog	No ortholog	1	Pf5 repressor C	PTP
PA14_49220	PA1176	napCF	Bio-TraDIS		+		+				3	ferredoxin protein NapF	E met
PA14_49230	PA1175	napCD	Bio-TraDIS		+		+				3	NapD protein of periplasmic nitrate reductase	E met
PA14_49340	PA1165	pcpS	Bio-TraDIS	+		+	+	+		+	6	protein Pcprotein PS	TL
PA14_49380	PA1162	dapE	Bio-TraDIS			+	+	+	+		5	succinyl-diaminopimelate desuccinylase	AA met
PA14_49460	PA1156	nrdA	Bio-TraDIS TRANSIT	+	+	+	+	+	+	+	8	ribonucleotide-diphosphate reductase subunit alpha	NT met
PA14_49470	PA1155	nrdB	Bio-TraDIS TRANSIT	+	+	+	+	+	+	+	8	ribonucleotide-diphosphate reductase subunit beta	NT met
PA14_49730	PA1133		Bio-TraDIS				+				2	hypothetical protein	Hypo
PA14_50000			Bio-TraDIS				+	No ortholog	No ortholog	No ortholog	2	hypothetical protein	Hypo
PA14_50160	PA1100	fliE	Bio-TraDIS				+				2	flagellar hook-basal body protein FliE	CW & LPS; Mot & Att
PA14_50760	PA1052		Bio-TraDIS								1	hypothetical protein	Put Enz
PA14_50800	PA1049	pdxH	Bio-TraDIS			+	+	+		+	5	pyridoxamine 5'-phosphate oxidase	Cofac
PA14_50870	PA1042		Bio-TraDIS				+				2	hypothetical protein	MP
PA14_51230			Bio-TraDIS		+		+	No ortholog	No ortholog	No ortholog	3	tRNA-Ser	ncRNA
PA14_51270	PA1010	dapA	Bio-TraDIS	+	+	+	+	+	+	+	8	dihydrodipicolinate synthase	AA met
PA14_51660			Bio-TraDIS					No ortholog	No ortholog	No ortholog	1	tRNA-Lys	ncRNA
PA14_51710	PA0973	oprL	Bio-TraDIS TRANSIT	+		+		+		+	5	peptidoglycan associated lipoprotein OprL precursor	MP; TPT
PA14_51720	PA0972	tolB	Bio-TraDIS	+	+	+	+	+	+	+	8	translocation protein TolB	TPT
PA14_51730	PA0971	tolA	Bio-TraDIS TRANSIT	+		+	+	+	+	+	7	TolA protein	MP; TPT
PA14_51740	PA0970	tolR	Bio-TraDIS	+	+	+	+	+	+	+	8	TolR protein	TPT
PA14_51750	PA0969	tolQ	Bio-TraDIS TRANSIT	+	+	+		+	+		6	TolQ protein	MP; TPT
PA14_51820	PA0963	aspS	Bio-TraDIS TRANSIT	+		+	+	+	+	+	7	aspartyl-tRNA synthetase	TC; TL
PA14_51850	PA0960		Bio-TraDIS				+				2	hypothetical protein	Hypo
PA14_51900	PA0956	proS	Bio-TraDIS TRANSIT	+		+	+	+	+	+	7	prolyl-tRNA synthetase	AA met; TL
PA14_52010	PA0947		Bio-TraDIS	+		+	+	+	+	+	7	DNA replication initiation factor	Hypo
PA14_52320			Bio-TraDIS				+	No ortholog	No ortholog	No ortholog	2	tRNA-Met	ncRNA
PA14_52530	PA0906	(alpR)	Bio-TraDIS	+			+	+	+	+	6	transcriptional regulator	TR
PA14_52550			Bio-TraDIS		+		+	No ortholog	No ortholog	No ortholog	3	tRNA-Arg	ncRNA
PA14_52560			Bio-TraDIS				+	No ortholog	No ortholog	No ortholog	2	tRNA-Ser	ncRNA
PA14_52580	PA0904	lysC	Bio-TraDIS TRANSIT		+	+		+	+	+	6	aspartate kinase	AA met
PA14_52600	PA0903	alaS	Bio-TraDIS TRANSIT	+		+	+	+	+	+	7	alanyl-tRNA synthetase	TC
PA14_53680			Bio-TraDIS					No ortholog	No ortholog	No ortholog	1	hypothetical protein	Hypo
PA14_53690	PA0818		Bio-TraDIS				+			+	3	hypothetical protein	Hypo
PA14_53740	PA0814		Bio-TraDIS				+				2	hypothetical protein	Hypo
PA14_54320	PA0771	era	Bio-TraDIS	+	+	+	+	+	+	+	8	GTP-binding protein Era	CD; TL
PA14_54350	PA0768	lepB	Bio-TraDIS TRANSIT	+	+	+	+	+	+		7	signal peptidase I	Prot Sec; TL
PA14_54480	PA0759		Bio-TraDIS TRANSIT	+		+	+	+	+	+	7	hypothetical protein	Hypo
PA14_54730	PA0738		Bio-TraDIS		+		+				3	hypothetical protein	MP
PA14_54790	PA0734		Bio-TraDIS		+		+				3	hypothetical protein	Hypo
PA14_55260	PA0700		Bio-TraDIS				+				2	hypothetical protein	Hypo
PA14_55340	PA0694	exbD2	Bio-TraDIS		+		+				3	transport protein ExbD	TPT
PA14_55440	PA0686	hxcR	TRANSIT								1	HxcR	Prot Sec
PA14_55660	PA4283	recD	Bio-TraDIS TRANSIT	+	+	+	+				5	exodeoxyribonuclease V subunit alpha	DNAr
PA14_55670	PA4284	recB	TRANSIT		+	+					3	exodeoxyribonuclease V subunit beta	DNAr
PA14_55690	PA4285	recC	TRANSIT				+				2	exodeoxyribonuclease V subunit gamma	DNAr
PA14_55860	PA4300	(tadC)	Bio-TraDIS				+				2	hypothetical protein	MP; Mot & Att; Prot Sec
PA14_56670	PA4357		Bio-TraDIS				+			+	3	hypothetical protein	Hypo
PA14_57010	PA4385	groEL	Bio-TraDIS TRANSIT	+		+		+	+	+	6	chaperonin GroEL	CP & HS Prot
PA14_57020	PA4386	groES	Bio-TraDIS	+	+	+	+	+		+	7	co-chaperonin GroES	CP & HS Prot
PA14_57030	PA4387	fxsA	Bio-TraDIS				+				2	FxsA protein	MP
PA14_57220	PA4403	secA	Bio-TraDIS TRANSIT	+	+	+	+	+	+	+	8	preprotein translocase subunit SecA	Prot Sec
PA14_57260	PA4406	lpxC	Bio-TraDIS TRANSIT	+		+		+	+	+	6	UDP-3-O-[3-hydroxymyristoyl] N-acetylglucosamine deacetylase	CW & LPS
PA14_57275	PA4407	ftsZ	Bio-TraDIS TRANSIT	+	+	+		+	+	+	7	CD protein FtsZ	CD
PA14_57290	PA4408	ftsA	Bio-TraDIS TRANSIT	+	+	+	+	+	+	+	8	CD protein FtsA	CD
PA14_57300	PA4409	ftsQ	Bio-TraDIS TRANSIT	+	+	+	+	+		+	7	CD protein FtsQ	CD
PA14_57330	PA4411	murC	Bio-TraDIS TRANSIT	+	+	+	+	+	+	+	8	UDP-N-acetylmuramate--L-alanine ligase	CC met; CW & LPS
PA14_57340	PA4412	murG	Bio-TraDIS TRANSIT	+	+		+	+	+	+	7	UDPdiphospho-muramoylpentapeptide beta-N- acetylglucosaminyltransferase	CC met; CW & LPS
PA14_57360	PA4413	ftsW	Bio-TraDIS TRANSIT	+		+	+	+	+	+	7	CD protein FtsW	CD
PA14_57370	PA4414	murD	Bio-TraDIS TRANSIT	+	+	+	+	+	+		7	UDP-N-acetylmuramoyl-L-alanyl-D-glutamate synthetase	CW & LPS
PA14_57380	PA4415	mraY	Bio-TraDIS TRANSIT	+	+	+	+	+	+	+	8	phospho-N-acetylmuramoyl-pentapeptide- transferase	CW & LPS
PA14_57390	PA4416	murF	Bio-TraDIS TRANSIT	+	+	+	+	+	+	+	8	UDP-N-acetylmuramoylalanyl-D-glutamyl-2,6- diaminopimelate--D-alanyl-D-alanine ligase	CW & LPS
PA14_57410	PA4417	murE	TRANSIT	+	+	+	+	+	+	+	8	UDP-N-acetylmuramoylalanyl-D-glutamate--2, 6-diaminopimelate ligase	CW & LPS
PA14_57425	PA4418	ftsI	Bio-TraDIS TRANSIT	+		+		+	+		5	penicillin-binding protein 3	CW & LPS
PA14_57440	PA4419	ftsL	Bio-TraDIS TRANSIT	+	+	+	+	+		+	7	CD protein FtsL	CD
PA14_57500	PA4425	gmhA	Bio-TraDIS	+	+	+	+	+	+	+	8	phosphoheptose isomerase	CC met; Put Enz
PA14_57580	PA4432	rpsI	Bio-TraDIS TRANSIT	+		+	+	+	+		6	30S ribosomal protein S9	TL
PA14_57590	PA4433	rplM	Bio-TraDIS TRANSIT	+	+	+	+	+	+	+	8	50S ribosomal protein L13	TL
PA14_57670	PA4439	trpS	Bio-TraDIS TRANSIT	+		+	+	+	+		6	tryptophanyl-tRNA synthetase	AA met; TL
PA14_57810	PA4450	murA	Bio-TraDIS TRANSIT	+	+	+	+	+	+		7	UDP-N-acetylglucosamine 1-carboxyvinyltransferase	CW & LPS
PA14_57890	PA4457		Bio-TraDIS	+		+		+	+	+	6	hypothetical protein	CC met; Sec Fac
PA14_57920	PA4460	(lptH)	Bio-TraDIS	+	+	+	+	+	+	+	8	hypothetical protein	Hypo
PA14_57930	PA4461	(lptB)	Bio-TraDIS TRANSIT	+	+	+	+	+	+	+	8	ABC transporter ATP-binding protein	TPT
PA14_58120	PA4479	mreD	Bio-TraDIS	+	+		+	+	+	+	7	rod shape-determining protein MreD	CD; CW & LPS
PA14_58130	PA4480	mreC	Bio-TraDIS TRANSIT	+	+		+	+	+		6	rod shape-determining protein MreC	CW & LPS
PA14_58150	PA4481	mreB	Bio-TraDIS TRANSIT	+		+	+	+	+	+	7	rod shape-determining protein MreB	CD; CW & LPS
PA14_58170	PA4482	gatC	Bio-TraDIS		+	+	+	+		+	6	aspartyl/glutamyl-tRNA amidotransferase subunit C	TL
PA14_58180	PA4483	gatA	Bio-TraDIS TRANSIT	+	+	+		+	+		6	aspartyl/glutamyl-tRNA amidotransferase subunit A	TL
PA14_58190	PA4484	gatB	Bio-TraDIS TRANSIT	+	+	+	+	+	+	+	8	aspartyl/glutamyl-tRNA amidotransferase subunit B	TL
PA14_58780	PA4529	coaE	Bio-TraDIS	+	+	+	+	+	+	+	8	dephospho-CoA kinase	Cofac
PA14_58800	PA4531		Bio-TraDIS				+				2	hypothetical protein	Hypo
PA14_58940			Bio-TraDIS		+		+	No ortholog	No ortholog	No ortholog	3	hypothetical protein	Hypo
PA14_58970			Bio-TraDIS					No ortholog	No ortholog	No ortholog	1	hypothetical protein	PTP
PA14_58980			Bio-TraDIS		+		+	No ortholog	No ortholog	No ortholog	3	hypothetical protein	Hypo
PA14_59110			Bio-TraDIS		+		+	No ortholog	No ortholog	No ortholog	3	hypothetical protein	Hypo
PA14_60160			Bio-TraDIS		+		+	No ortholog	No ortholog	No ortholog	3	tRNA-Pro	ncRNA
PA14_60180			Bio-TraDIS				+	No ortholog	No ortholog	No ortholog	2	tRNA-Asn	ncRNA
PA14_60230	PA4545	comL	TRANSIT					+			2	competence protein ComL	CW & LPS
PA14_60330	PA4557	ispH*	Bio-TraDIS	+		+	+	+	+	+	7	4-hydroxy-3-methylbut-2-enyl diphosphate reductase	Adapt & Protc; AMR
PA14_60360	PA4559	lspA	Bio-TraDIS	+	+	+	+	+	+	+	8	lipoprotein signal peptidase	FA & PL met; Prot Sec; TL
PA14_60370	PA4560	ileS	Bio-TraDIS TRANSIT	+		+	+	+	+	+	7	isoleucyl-tRNA synthetase	AA met; TL
PA14_60380	PA4561	ribF	TRANSIT	+		+	+	+	+		6	bifunctional riboflavin kinase/FMN adenylyltransferase	Cofac
PA14_60390	PA4562		Bio-TraDIS TRANSIT	+		+	+	+	+	+	7	virulence factor, membrane protein	MP
PA14_60400	PA4563	rpsT	Bio-TraDIS			+	+	+		+	5	30S ribosomal protein S20	CI met; TL
PA14_60445	PA4566	obgE*	TRANSIT					+		+	3	GTPase ObgE	Adapt & Protc
PA14_60450	PA4567	rpmA	Bio-TraDIS			+	+	+		+	5	50S ribosomal protein L27	TL
PA14_60460	PA4568	rplU	Bio-TraDIS		+	+		+		+	5	50S ribosomal protein L21	TL
PA14_60470	PA4569	ispB	Bio-TraDIS TRANSIT	+		+	+	+	+		6	octaprenyl-diphosphate synthase	Cofac; E met
PA14_60890	PA4602	glyA*	Bio-TraDIS TRANSIT	+		+	+		+	+	6	serine hydroxymethyltransferase	AA met
PA14_61180	PA4623		Bio-TraDIS				+				2	hypothetical protein	Hypo
PA14_61360	PA4636		Bio-TraDIS TRANSIT	+		+	+	+	+	+	7	hypothetical protein	FA & PL met
PA14_61370	PA4637		Bio-TraDIS				+			+	3	hypothetical protein	Hypo
PA14_61580	PA4655	hemH	Bio-TraDIS TRANSIT	+	+	+	+	+	+	+	8	ferrochelatase	Cofac
PA14_61660	PA4662	murI	Bio-TraDIS TRANSIT	+	+	+	+	+		+	7	glutamate racemase	CW & LPS
PA14_61700	PA4665	prfA	Bio-TraDIS TRANSIT	+	+	+	+	+	+	+	8	peptide chain release factor 1	TL
PA14_61710	PA4666	hemA	Bio-TraDIS TRANSIT	+		+	+	+		+	6	glutamyl-tRNA reductase	AA met; Cofac; TL
PA14_61740	PA4668	lolB	Bio-TraDIS	+	+	+	+	+	+	+	8	outer membrane lipoprotein LolB	CW & LPS
PA14_61750	PA4669	ipk	Bio-TraDIS TRANSIT	+	+	+	+	+	+	+	8	4-diphosphocytidyl-2-C-methyl-D-erythritol kinase	Cofac
PA14_61760			Bio-TraDIS		+		+	No ortholog	No ortholog	No ortholog	3	tRNA-Gln	ncRNA
PA14_61770	PA4670	prs	Bio-TraDIS TRANSIT	+		+	+	+	+		6	ribose-phosphate pyrophosphokinase	CC met; NT met
PA14_61830			Bio-TraDIS				+	No ortholog	No ortholog	No ortholog	2	tRNA-Met	ncRNA
PA14_61890	PA4679		Bio-TraDIS	+	+	+	+	+	+	+	8	hypothetical protein	Hypo
PA14_62120	PA4693	pssA	Bio-TraDIS TRANSIT	+	+	+	+	+			6	phosphatidylserine synthase	FA & PL met
PA14_62570	PA4728	folK	Bio-TraDIS	+	+	+		+	+	+	7	2-amino-4-hydroxy-6- hydroxymethyldihydropteridine pyrophosphokinase	Cofac
PA14_62620	PA4732	pgi	Bio-TraDIS TRANSIT	+			+				3	glucose-6-phosphate isomerase	CC met; E met
PA14_62710	PA4740	pnp	TRANSIT			+		+	+	+	5	polynucleotide phosphorylase	TC
PA14_62720	PA4741	rpsO	Bio-TraDIS TRANSIT	+	+	+	+			+	6	30S ribosomal protein S15	TL
PA14_62760	PA4744	infB	Bio-TraDIS	+	+	+	+	+	+	+	8	translation initiation factor IF-2	TL
PA14_62770	PA4745	nusA	Bio-TraDIS TRANSIT	+	+	+		+	+	+	7	transcription elongation factor NusA	TC
PA14_62810	PA4747	secG	Bio-TraDIS	+	+	+		+		+	6	preprotein translocase subunit SecG	MP; Prot Sec
PA14_62840	PA4749	glmM	Bio-TraDIS TRANSIT	+		+	+	+	+	+	7	phosphoglucosamine mutase	CW & LPS
PA14_62850	PA4750	folP	Bio-TraDIS	+		+	+	+	+	+	7	dihydropteroate synthase	Cofac
PA14_62860	PA4751	ftsH	Bio-TraDIS TRANSIT	+	+	+	+	+	+	+	8	CD protein FtsH	CD
PA14_62940	PA4759	dapB	TRANSIT	+		+	+	+	+	+	7	dihydrodipicolinate reductase	AA met
PA14_62970	PA4761	dnaK	Bio-TraDIS TRANSIT					+	+	+	4	molecular chaperone DnaK	Adapt & Protc; CP & HS Prot; DNAr
PA14_62990	PA4762	grpE	Bio-TraDIS	+		+	+	+		+	6	heat shock protein GrpE	CP & HS Prot; DNAr
PA14_63020	PA4764	fur	Bio-TraDIS				+	+	+	+	5	ferric uptake regulation protein	TR
PA14_63030	PA4765	omlA	Bio-TraDIS	+	+	+	+	+	+	+	8	outer membrane lipoprotein OmlA precursor	CW & LPS; MP; TPT
PA14_63360	PA4795		Bio-TraDIS		+		+				3	hypothetical protein	Adapt & Protc
PA14_63420			Bio-TraDIS		+		+	No ortholog	No ortholog	No ortholog	3	hypothetical protein	Hypo
PA14_63660	PA4816		Bio-TraDIS TRANSIT								1	hypothetical protein	Hypo
PA14_63770	PA4823		Bio-TraDIS							+	2	hypothetical protein	Hypo
PA14_63780	PA4824		Bio-TraDIS								1	hypothetical protein	Hypo
PA14_64100	PA4847	accB	Bio-TraDIS	+	+	+	+	+	+	+	8	acetyl-CoA carboxylase biotin carboxyl carrier protein subunit	FA & PL met
PA14_64110	PA4848	accC	Bio-TraDIS TRANSIT	+		+	+	+	+	+	7	acetyl-CoA carboxylase biotin carboxylase subunit	FA & PL met
PA14_64200	PA4854	purH	TRANSIT								1	bifunctional phosphoribosylaminoimidazolecarboxamide formyltransferase/IMP cyclohydrolase	NT met
PA14_64680	PA4894	ureJ	Bio-TraDIS				+				2	hypothetical protein	Cofac; MP
PA14_64690	PA4895		Bio-TraDIS								1	transmembrane sensor	MP
PA14_64980	PA4920	nadE	Bio-TraDIS	+		+	+	+	+		6	NAD synthetase	AA met; Cofac
PA14_65130	PA4931	dnaB	TRANSIT	+		+		+	+	+	6	replicative DNA helicase	DNAr
PA14_65170	PA4934	rpsR	Bio-TraDIS TRANSIT	+	+	+		+		+	6	30S ribosomal protein S18	TL
PA14_65180	PA4935	rpsF	Bio-TraDIS	+	+	+	+	+	+	+	8	30S ribosomal protein S6	TL
PA14_65210			Bio-TraDIS		+		+	No ortholog	No ortholog	No ortholog	3	tRNA-Leu	ncRNA
PA14_65230	PA4938	purA	Bio-TraDIS TRANSIT	+		+	+	+	+	+	7	adenylosuccinate synthetase	AA met; NT met
PA14_65260	PA4940		Bio-TraDIS		+		+			+	4	hypothetical protein	MP
PA14_65310	PA4944	hfq	Bio-TraDIS	+	+		+			+	5	RNA-binding protein Hfq	PTP; TC
PA14_65370	PA4947	amiB	TRANSIT				+	+			3	N-acetylmuramoyl-L-alanine amidase	CW & LPS
PA14_65380	PA4948		Bio-TraDIS TRANSIT	+	+		+	+			5	hypothetical protein	Put Enz
PA14_65500	PA4957	psd	Bio-TraDIS	+	+	+	+	+	+	+	8	phosphatidylserine decarboxylase	AA met; FA & PL met
PA14_65560	PA4960	serB	TRANSIT								1	phosphoserine phosphatase	AA met
PA14_65570	PA4961		Bio-TraDIS TRANSIT	+			+				3	hypothetical protein	MP
PA14_65605	PA4964	parC	Bio-TraDIS TRANSIT	+	+	+		+	+	+	7	DNA topoisomerase IV subunit A	DNAr
PA14_65660	PA4967	parE	Bio-TraDIS TRANSIT	+	+	+	+	+	+	+	8	DNA topoisomerase IV subunit B	DNAr
PA14_65960	PA4988	waaA	Bio-TraDIS TRANSIT	+	+	+	+	+	+	+	8	3-deoxy-D-manno-octulosonic-acid transferase	CW & LPS
PA14_66000	PA4991		Bio-TraDIS TRANSIT	+	+	+	+	+	+	+	8	hypothetical protein	E met
PA14_66010	PA4992		Bio-TraDIS	+	+	+	+	+	+	+	8	hypothetical protein	E met
PA14_66060	PA4996	rfaE	Bio-TraDIS TRANSIT	+		+	+	+	+	+	7	bifunctional heptose 7-phosphate kinase/heptose 1-phosphate adenyltransferase	CW & LPS
PA14_66080	PA4997	msbA	Bio-TraDIS TRANSIT	+		+	+	+	+	+	7	transport protein MsbA	CW & LPS; FA & PL met; TPT
PA14_66090	PA4998		Bio-TraDIS TRANSIT	+		+	+	+	+	+	7	hypothetical protein	Adapt & Protc
PA14_66190	PA5006		Bio-TraDIS TRANSIT	+	+	+	+	+	+	+	8	hypothetical protein	Hypo
PA14_66210	PA5008	(wapP)	Bio-TraDIS TRANSIT	+	+	+	+	+	+	+	8	hypothetical protein	CW & LPS; Put Enz
PA14_66220	PA5009	waaP	Bio-TraDIS TRANSIT	+	+	+	+	+	+		7	lipopolysaccharide kinase WaaP	CW & LPS
PA14_66230	PA5010	waaG	Bio-TraDIS TRANSIT	+	+	+	+	+	+	+	8	UDP-glucose:(heptosyl) LPS alpha 1,3-glucosyltransferase WaaG	CW & LPS
PA14_66240	PA5011	waaC	Bio-TraDIS TRANSIT	+	+	+	+	+	+		7	lipopolysaccharide heptosyltransferase I	CW & LPS
PA14_66250	PA5012	waaF	Bio-TraDIS TRANSIT	+	+	+	+	+	+		7	heptosyltransferase II	CW & LPS
PA14_66550	PA5034	hemE	TRANSIT	+		+	+	+	+	+	7	uroporphyrinogen decarboxylase	Cofac
PA14_66600	PA5038	aroB	Bio-TraDIS TRANSIT	+	+						3	3-dehydroquinate synthase	AA met
PA14_66610	PA5039	aroK	Bio-TraDIS	+		+	+			+	5	shikimate kinase	AA met
PA14_66750	PA5051	argS	Bio-TraDIS TRANSIT	+	+	+	+	+	+		7	arginyl-tRNA synthetase	TL
PA14_66760	PA5052		Bio-TraDIS	+	+		+	+		+	6	hypothetical protein	CD
PA14_66900	PA5063	ubiE	Bio-TraDIS	+		+	+	+	+	+	7	ubiquinone/menaquinone biosynthesis methyltransferase	Cofac; E met
PA14_66910	PA5064		Bio-TraDIS		+		+				3	hypothetical protein	Hypo
PA14_66920	PA5065	ubiB	Bio-TraDIS TRANSIT	+	+	+	+	+	+	+	8	ubiquinone biosynthesis protein UbiB	Cofac; Put Enz
PA14_66970	PA5069	tatB	Bio-TraDIS		+		+			+	4	sec-independent translocase	Prot Sec
PA14_67490	PA5110	fbp	Bio-TraDIS TRANSIT	+	+	+	+	+	+	+	8	fructose-1,6-bisphosphatase	CC met; CI met
PA14_67600	PA5119	glnA	TRANSIT	+	+	+	+	+	+	+	8	glutamine synthetase	AA met
PA14_67770	PA5131	pgm	Bio-TraDIS TRANSIT	+		+					3	phosphoglyceromutase	CC met
PA14_67940	PA5144		Bio-TraDIS								1	hypothetical protein	Hypo
PA14_68030			Bio-TraDIS				+	No ortholog	No ortholog	No ortholog	2	tRNA-Phe	ncRNA
PA14_68150			Bio-TraDIS				+	No ortholog	No ortholog	No ortholog	2	tRNA-Thr	ncRNA
PA14_68170	PA5161	rmlB	Bio-TraDIS TRANSIT	+	+	+	+	+	+		7	dTDP-D-glucose 4,6-dehydratase	CW & LPS
PA14_68190	PA5162	rmlD	Bio-TraDIS	+		+	+	+	+		6	dTDP-4-dehydrorhamnose reductase	CW & LPS
PA14_68200	PA5163	rmlA	Bio-TraDIS TRANSIT	+	+	+	+	+	+	+	8	glucose-1-phosphate thymidylyltransferase	CW & LPS
PA14_68360	PA5174	(fabY)	TRANSIT			+		+	+	+	5	beta-ketoacyl synthase	FA & PL met
PA14_68680	PA5199	envZ*	Bio-TraDIS TRANSIT		+						2	two-component sensor EnvZ	AMR; TCS
PA14_68955	PA5221		Bio-TraDIS	+	+	+		+	+		6	2-octaprenyl-3-methyl-6-methoxy-1,4-benzoquinol hydroxylase	Put Enz
PA14_68980	PA5223	ubiH	Bio-TraDIS TRANSIT	+	+	+		+	+		6	2-octaprenyl-6-methoxyphenyl hydroxylase	Cofac; E met
PA14_69150	PA5237		Bio-TraDIS TRANSIT	+		+	+	+	+		6	hypothetical protein	Cofac
PA14_69240	PA5243	hemB	Bio-TraDIS TRANSIT	+		+		+	+	+	6	delta-aminolevulinic acid dehydratase	Cofac
PA14_69440	PA5259	hemD	Bio-TraDIS TRANSIT	+	+	+	+	+	+	+	8	uroporphyrinogen-III synthase	Cofac; CI met
PA14_69450	PA5260	hemC	Bio-TraDIS	+		+	+	+	+	+	7	porphobilinogen deaminase	Cofac; CI met
PA14_69660	PA5276	lppL	Bio-TraDIS				+	+		+	4	lipopeptide LppL	CW & LPS; FA & PL met
PA14_69690	PA5278	dapF	Bio-TraDIS	+		+		+	+	+	6	diaminopimelate epimerase	AA met
PA14_69770	PA5285	sutA	Bio-TraDIS								1	SutA	TR
PA14_69910	PA5296	rep	TRANSIT	+		+		+	+		5	ATP-dependent DNA helicase Rep	DNAr
PA14_70190	PA5316	rpmB	Bio-TraDIS		+	+	+	+		+	6	50S ribosomal protein L28	TL
PA14_70260	PA5321	dut	Bio-TraDIS		+	+	+	+	+	+	7	deoxyuridine 5'-triphosphate nucleotidohydrolase	NT met
PA14_70270	PA5322	algC	TRANSIT				+				2	phosphomannomutase	AA met; CW & LPS; CI met; Sec Fac
PA14_70440	PA5336	gmk	Bio-TraDIS	+	+	+	+	+	+	+	8	guanylate kinase	NT met
PA14_70730	PA5358	ubiA	Bio-TraDIS TRANSIT	+		+		+	+	+	6	4-hydroxybenzoate octaprenyltransferase	Cofac; E met
PA14_71190	PA5391		Bio-TraDIS								1	hypothetical protein	Hypo
PA14_71330	PA5403		Bio-TraDIS				+				2	transcriptional regulator	TR
PA14_71400			Bio-TraDIS		+		+	No ortholog	No ortholog	No ortholog	3	hypothetical protein	Hypo
PA14_71680	PA5431		TRANSIT								1	GntR family transcriptional regulator	TR
PA14_72070	PA5461		Bio-TraDIS				+				2	hypothetical protein	Hypo
PA14_72200	PA5470	prfH	Bio-TraDIS		+						2	peptide chain release factor-like protein	TL
PA14_72480	PA5492	engB	Bio-TraDIS	+		+	+	+	+	+	7	ribosome biogenesis GTP-binding protein YsxC	CD
PA14_72490	PA5493	polA	TRANSIT								1	DNA polymerase I	DNAr
PA14_72970	PA5531	tonB*	Bio-TraDIS	+				+		+	4	TonB protein	TPT
PA14_73170	PA5549	glmS	Bio-TraDIS TRANSIT	+	+	+	+	+	+	+	8	glucosamine--fructose-6-phosphate aminotransferase	CI met
PA14_73220	PA5552	glmU	Bio-TraDIS TRANSIT	+		+		+	+		5	glucosamine-1-phosphate acetyltransferase/N-acetylglucosamine-1-phosphate uridyltransferase	CW & LPS
PA14_73230	PA5553	atpC	Bio-TraDIS		+	+	+	+		+	6	F0F1 ATP synthase subunit epsilon	E met
PA14_73240	PA5554	atpD	Bio-TraDIS	+	+	+	+	+	+		7	F0F1 ATP synthase subunit beta	E met
PA14_73250	PA5555	atpG	Bio-TraDIS TRANSIT	+	+	+		+	+	+	7	F0F1 ATP synthase subunit gamma	E met
PA14_73260	PA5556	atpA	Bio-TraDIS	+	+	+	+	+	+	+	8	F0F1 ATP synthase subunit alpha	E met
PA14_73280	PA5557	atpH	Bio-TraDIS	+	+	+	+	+	+		7	F0F1 ATP synthase subunit delta	E met
PA14_73290	PA5558	atpF	Bio-TraDIS		+	+		+	+	+	6	F0F1 ATP synthase subunit B	E met
PA14_73300	PA5559	atpE	Bio-TraDIS		+	+	+	+		+	6	F0F1 ATP synthase subunit C	E met
PA14_73310	PA5560	atpB	Bio-TraDIS	+	+	+		+	+	+	7	F0F1 ATP synthase subunit A	E met
PA14_73320	PA5561	atpI	Bio-TraDIS	+	+			+			4	F0F1 ATP synthase subunit I	E met; MP
PA14_73410	PA5568		Bio-TraDIS TRANSIT	+	+	+		+	+		6	inner membrane protein translocase component YidC	MP
PA14_73420	PA5569	rnpA	Bio-TraDIS		+			+	+	+	5	ribonuclease P	TC; TL
1 Whiteside MD, Winsor GL, Laird MR, Brinkman FSL. OrtholugeDB: A bacterial and archaeal orthology resource for improved comparative genomic analysis. Nucleic Acids Res. 2013 Jan 1;41(D1):D366-76.
2 Winsor GL, Griffiths EJ, Lo R, Dhillon BK, Shay JA, Brinkman FSL. Enhanced annotations and features for comparing thousands of Pseudomonas genomes in the Pseudomonas genome database. Nucleic Acids Res. 2016 Jan 4;44(D1):D646-53.
3 Poulsen BE, Yang R, Clatworthy AE, White T, Osmulski SJ, Li L, et al. Defining the core essential genome of Pseudomonas aeruginosa. Proc Natl Acad Sci U S A. 2019 May 14;116(20):10072–80.
4 Skurnik D, Roux D, Aschard H, Cattoir V, Yoder-Himes D, Lory S, et al. A comprehensive analysis of in vitro and in vivo genetic fitness of Pseudomonas aeruginosa using high-throughput sequencing of transposon libraries. PLoS Pathog. 2013;9(9):e1003582.
5 Turner KH, Wessel AK, Palmer GC, Murray JL, Whiteley M. Essential genome of Pseudomonas aeruginosa in cystic fibrosis sputum. Proc Natl Acad Sci U S A. 2015 Mar 31;112(13):4110–5.
6 Liberati NT, Urbach JM, Miyata S, Lee DG, Drenkard E, Wu G, et al. An ordered, nonredundant library of Pseudomonas aeruginosa strain PA14 transposon insertion mutants. Proc Natl Acad Sci U S A. 2006 Feb 21;103(8):2833–8.
7 Lee SA, Gallagher LA, Thongdee M, Staudinger BJ, Lippman S, Singh PK, et al. General and condition-specific essential functions of Pseudomonas aeruginosa. Proc Natl Acad Sci U S A. 2015 Apr 21;112(16):5189–94.
8 Held K, Ramage E, Jacobs M, Gallagher L, Manoil C. Sequence-verified two-allele transposon mutant library for Pseudomonas aeruginosa PAO1. J Bacteriol. 2012 Dec;194(23):6387–9.

## Sheet: B_Bio-TraDIS_analysis
Table S4B: Bio-TraDIS essentiality results for the TnSeq pool before applying any selection pressure, referred to as T0. Orthologs in the genome of P. aeruginosa PAO1 were obtained from the Ortholuge database release 2.11. Gene names and annotations were obtained from the genome of P. aeruginosa PA14 and PAO1 available on the Pseudomonas genome database v20.22. Shown are the gene names and functi…
Locus tag		Name	Read count			Final call	Product description PA14
PA14	PAO1		BR1	BR2	BR3
PA14_00010	PA0001	dnaA	0	0	0	essential	chromosomal replication initiation protein
PA14_00020	PA0002	dnaN	1	0	0	essential	DNA polymerase III subunit beta
PA14_00030	PA0003	recF	1096	997	2454	nonessential	recombination protein F
PA14_00050	PA0004	gyrB	0	0	0	essential	DNA gyrase subunit B
PA14_00060	PA0005	(lptA)	3	6	5	nonessential	acyltransferase
PA14_00070	PA0006		0	0	0	essential	D,D-heptose 1,7-bisphosphate phosphatase
PA14_00080	PA0007		398	622	802	nonessential	hypothetical protein
PA14_00090	PA0008	glyS	0	0	0	essential	glycyl-tRNA synthetase subunit beta
PA14_00100	PA0009	glyQ	0	0	0	essential	glycyl-tRNA synthetase subunit alpha
PA14_00110	PA0010	tag	1029	854	714	nonessential	DNA-3-methyladenine glycosidase I
PA14_00120	PA0011	(htrB1)	3270	5144	3182	nonessential	lipid A biosynthesis lauroyl acyltransferase
PA14_00130	PA0012		324	335	397	nonessential	hypothetical protein
PA14_00140	PA0013		83	138	367	nonessential	hypothetical protein
PA14_00150	PA0014		367	770	570	nonessential	hypothetical protein
PA14_00160	PA0015		317	195	696	nonessential	hypothetical protein
PA14_00170	PA0016	trkA	238	202	597	nonessential	potassium transporter peripheral membrane protein
PA14_00180	PA0017		80	181	121	nonessential	tRNA and rRNA cytosine-C5-methylases
PA14_00190	PA0018	fmt	0	0	0	essential	methionyl-tRNA formyltransferase
PA14_00200	PA0019	def	588	437	913	nonessential	peptide deformylase
PA14_00210	PA0020	(tsaP)	958	865	1407	nonessential	lysin domain-containing protein
PA14_00230	PA0021		46	29	28	nonessential	Rossmann fold nucleotide-binding protein
PA14_00240	PA0022		0	0	0	essential	hypothetical protein
PA14_00250	PA0023	qor	978	1064	962	nonessential	quinone oxidoreductase
PA14_00280	PA0024	hemF	0	0	0	essential	coproporphyrinogen III oxidase
PA14_00290	PA0025	aroE	6	3	27	nonessential	shikimate 5-dehydrogenase
PA14_00300	PA0026	plcB	152	173	273	nonessential	phospholipase C, PlcB
PA14_00310	PA0027		136	510	601	nonessential	peptidyl-prolyl isomerase
PA14_00320	PA0028		224	390	440	nonessential	hypothetical protein
PA14_00340	PA0029		241	172	368	nonessential	sulfate transporter
PA14_00360	PA0030	(cosX)	166	325	241	nonessential	hypothetical protein
PA14_00380	PA0031	betC	1284	1746	2062	nonessential	choline sulfatase
PA14_00400	PA0032		597	515	948	nonessential	LysR family transcriptional regulator
PA14_00410			22	116	43	nonessential	dioxygenase
PA14_00430	PA0034		219	278	264	nonessential	two-component response regulator
PA14_00440	PA0035	trpA	21	62	170	nonessential	tryptophan synthase subunit alpha
PA14_00450	PA0036	trpB	40	112	211	nonessential	tryptophan synthase subunit beta
PA14_00460	PA0037	trpI	34	28	48	nonessential	transcriptional regulator TrpI
PA14_00470	PA0038		558	510	586	nonessential	hypothetical protein
PA14_00480	PA0039		145	160	443	nonessential	hypothetical protein
PA14_00490	PA0040		941	637	2176	nonessential	hemolysin activation/secretion protein
PA14_00510	PA0041		538	402	1032	nonessential	hemagglutinin
PA14_00520			143	680	103	nonessential	hypothetical protein
PA14_00530	PA0042		133	154	232	nonessential	hypothetical protein
PA14_00550	PA0043		86	310	312	nonessential	hypothetical protein
PA14_00560	PA0044	exoT	641	1669	1289	nonessential	exoenzyme T
PA14_00570	PA0045		143	172	317	nonessential	lipoprotein
PA14_00580	PA0046		10	73	80	nonessential	lipoprotein
PA14_00590	PA0047		137	153	339	nonessential	lipoprotein
PA14_00600	PA0048		76	70	265	nonessential	transcriptional regulator
PA14_00620	PA0049		885	507	1279	nonessential	hypothetical protein
PA14_00640	PA0051	phzH	440	395	601	nonessential	potential phenazine-modifying enzyme
PA14_00650	PA0052		17	66	75	nonessential	hypothetical protein
PA14_00660	PA0054		730	285	1501	nonessential	RNA 2'-phosphotransferase-like protein
PA14_00670	PA0055		20	81	41	nonessential	hypothetical protein
PA14_00680	PA0056		61	172	171	nonessential	LysR family transcriptional regulator
PA14_00690	PA0057		821	802	875	nonessential	hypothetical protein
PA14_00700	PA0058	(dsbM)	118	63	156	nonessential	hypothetical protein
PA14_00710	PA0059	osmC	15	7	59	nonessential	osmotically inducible protein OsmC
PA14_00720	PA0060		60	204	198	nonessential	hypothetical protein
PA14_00730	PA0061		9	8	1	nonessential	hypothetical protein
PA14_00740	PA0062		124	193	388	nonessential	lipoprotein
PA14_00750	PA0063		195	184	133	nonessential	hypothetical protein
PA14_00760	PA0064		12	38	32	nonessential	hypothetical protein
PA14_00770	PA0065		10	6	3	nonessential	hypothetical protein
PA14_00780	PA0066		4	109	51	nonessential	hypothetical protein
PA14_00790	PA0067	prlC	737	1097	1858	nonessential	oligopeptidase A
PA14_00800	PA0068		1	0	2	nonessential	hypothetical protein
PA14_00810	PA0069		26	56	86	nonessential	DNA repair photolyase
PA14_00820	PA0070	tagQ1	108	62	228	nonessential	TagQ1
PA14_00830	PA0071	tagR1	404	805	669	nonessential	TagR1
PA14_00850	PA0072	tagS1	1	11	6	nonessential	TagS1
PA14_00860	PA0073	tagT1	0	0	0	essential	TagT1
PA14_00875	PA0074	ppkA	242	377	313	nonessential	serine/threonine protein kinase PpkA
PA14_00890	PA0075	pppA	71	11	36	nonessential	PppA
PA14_00900	PA0076	tagF1	1	1	6	nonessential	TagF1
PA14_00910	PA0077	icmF1	798	955	2714	nonessential	IcmF1
PA14_00925	PA0078	tssL1	2	3	15	nonessential	TssL1
PA14_00940	PA0079	tssK1	28	52	255	nonessential	TssK1
PA14_00960	PA0080	tssJ1	73	12	278	nonessential	TssJ1
PA14_00970			0	0	12	essential	hypothetical protein
PA14_00980	PA0081	fha1	186	261	377	nonessential	Fha1
PA14_00990	PA0082	tssA1	17	32	15	nonessential	TssA1
PA14_01010	PA0083	hsiB1*	303	255	660	nonessential	HsiB1
PA14_01020	PA0084	hsiC1*	707	764	896	nonessential	HsiC1
PA14_01030	PA0085	hcp1	146	676	424	nonessential	Hcp1
PA14_01040	PA0086	tagJ1	253	254	829	nonessential	TagJ1
PA14_01060	PA0087	tssE1	123	16	85	nonessential	TssE1
PA14_01070	PA0088	tssF1	951	1331	1030	nonessential	TssF1
PA14_01080	PA0089	tssG1	276	388	796	nonessential	TssG1
PA14_01100	PA0090	clpV1	436	749	569	nonessential	ClpV1
PA14_01110	PA0091	vgrG1a*	253	132	687	nonessential	VgrG1a
PA14_01120	PA0092	tsi6	158	226	187	nonessential	Tsi6
PA14_01130			68	84	72	nonessential	hypothetical protein
PA14_01140	PA0093	tse6	724	1039	1363	nonessential	Tse6
PA14_01150	PA0094	eagT6	356	545	772	nonessential	EagT6
PA14_01160	PA0095		1739	1474	2069	nonessential	hypothetical protein
PA14_01170	PA0096		80	142	183	nonessential	hypothetical protein
PA14_01180	PA0097		182	104	238	nonessential	hypothetical protein
PA14_01190	PA0098		9	120	32	nonessential	3-oxoacyl-ACP synthase
PA14_01200	PA0099		2883	2689	6334	nonessential	hypothetical protein
PA14_01220	PA0100		403	524	747	nonessential	hypothetical protein
PA14_01230	PA0101		117	32	241	nonessential	hypothetical protein
PA14_01240	PA0102		35	36	4	nonessential	carbonic anhydrase
PA14_01250	PA0103		109	131	213	nonessential	sulfate transporter
PA14_01270	PA0104		89	178	232	nonessential	hypothetical protein
PA14_01290	PA0105	coxB	57	74	157	nonessential	cytochrome c oxidase subunit II
PA14_01300	PA0106	coxA	174	233	268	nonessential	cytochrome c oxidase subunit I
PA14_01310	PA0107		163	52	117	nonessential	cytochrome C oxidase assembly protein
PA14_01320	PA0108	coIII	448	1198	1636	nonessential	cytochrome c oxidase subunit III
PA14_01330	PA0109		61	1	18	nonessential	hypothetical protein
PA14_01340	PA0110		1944	2004	2120	nonessential	hypothetical protein
PA14_01350	PA0111		53	162	201	nonessential	hypothetical protein
PA14_01360	PA0112		121	24	41	nonessential	hypothetical protein
PA14_01380	PA0113		22	109	287	nonessential	protoheme IX farnesyltransferase
PA14_01390	PA0114	(senC)	209	496	359	nonessential	hypothetical protein
PA14_01400	PA0115		400	226	1767	nonessential	hypothetical protein
PA14_01410	PA0116		261	209	168	nonessential	hypothetical protein
PA14_01430	PA0117		53	29	57	nonessential	short chain dehydrogenase
PA14_01440	PA0118		119	25	44	nonessential	hypothetical protein
PA14_01460	PA0119		206	281	517	nonessential	C4-dicarboxylate transporter DctA
PA14_01470	PA0120		2	16	12	nonessential	transcriptional regulator
PA14_01480	PA0121		17	12	223	nonessential	hypothetical protein
PA14_01490	PA0122	(rahU)	16	288	49	nonessential	hemolysin
PA14_01500	PA0123		249	181	552	nonessential	transcriptional regulator
PA14_01510	PA0124		128	203	202	nonessential	hypothetical protein
PA14_01520	PA0125		1	13	148	nonessential	hypothetical protein
PA14_01540	PA0126		314	698	522	nonessential	hypothetical protein
PA14_01550	PA0127		19	15	26	nonessential	lipoprotein
PA14_01560	PA0128		39	30	134	nonessential	hypothetical protein
PA14_01580	PA0129	gabP*	389	983	589	nonessential	gamma-aminobutyrate permease
PA14_01600	PA0130	(bauC)	762	584	932	nonessential	aldehyde dehydrogenase
PA14_01610	PA0131	(bauB)	76	257	320	nonessential	hypothetical protein
PA14_01620	PA0132	aptA*	647	802	739	nonessential	beta alanine--pyruvate transaminase
PA14_01640	PA0133	(bauR)	56	800	153	nonessential	LysR family transcriptional regulator
PA14_01660	PA0134		227	140	224	nonessential	guanine deaminase
PA14_01670	PA0136		0	1	2	nonessential	ABC transporter ATP-binding protein
PA14_01680	PA0137		61	97	12	nonessential	ABC transporter permease
PA14_01690	PA0138		1	15	4	nonessential	ABC transporter permease
PA14_01710	PA0139	ahpC	20	308	5	nonessential	alkyl hydroperoxide reductase
PA14_01720	PA0140	ahpF	95	260	571	nonessential	alkyl hydroperoxide reductase
PA14_01730	PA0141		4	23	32	nonessential	hypothetical protein
PA14_01750	PA0142		48	65	198	nonessential	hydroxydechloroatrazine ethylaminohydrolase
PA14_01760	PA0143	nuh	24	28	91	nonessential	nonspecific ribonucleoside hydrolase
PA14_01770			53	1015	211	nonessential	nucleoside-binding outer membrane protein
PA14_01780	PA0144		49	113	17	nonessential	nucleoside 2-deoxyribosyltransferase
PA14_01790	PA0145		273	246	390	nonessential	nucleoside 2-deoxyribosyltransferase
PA14_01800	PA0146		1114	993	1540	nonessential	hypothetical protein
PA14_01810	PA0147		1489	1781	1702	nonessential	oxidoreductase
PA14_01830	PA0148		1513	2021	2409	nonessential	adenosine deaminase
PA14_01840	PA0149		6	41	1	nonessential	RNA polymerase ECF-subfamily sigma-70 factor
PA14_01860	PA0150		4	11	47	nonessential	transmembrane sensor
PA14_01870	PA0151		500	306	634	nonessential	TonB-dependent receptor
PA14_01890	PA0152	pcaQ	41	255	74	nonessential	transcriptional regulator PcaQ
PA14_01900	PA0153	pcaH	441	712	668	nonessential	protocatechuate 3,4-dioxygenase subunit beta
PA14_01910	PA0154	pcaG	100	57	264	nonessential	protocatechuate 3,4-dioxygenase subunit alpha
PA14_01930	PA0155	pcaR	399	293	653	nonessential	transcriptional regulator PcaR
PA14_01940	PA0156	(triA)	4	11	56	nonessential	RND efflux membrane fusion protein
PA14_01960	PA0157	(triB)	100	11	60	nonessential	RND efflux membrane fusion protein
PA14_01970	PA0158	(triC)	772	1252	1282	nonessential	RND efflux transporter
PA14_01980	PA0159		47	58	221	nonessential	LysR family transcriptional regulator
PA14_01990	PA0160		2	2	1	nonessential	hypothetical protein
PA14_02010	PA0161		8	35	13	nonessential	hypothetical protein
PA14_02020	PA0162	(opdC)	1784	2348	3819	nonessential	outer membrane porin
PA14_02030	PA0163		108	97	609	nonessential	AraC family transcriptional regulator
PA14_02050	PA0164		262	274	579	nonessential	gamma-glutamyltranspeptidase
PA14_02060	PA0165		3410	5245	4270	nonessential	hypothetical protein
PA14_02070	PA0166		10	186	158	nonessential	transporter
PA14_02090	PA0167		28	26	93	nonessential	TetR family transcriptional regulator
PA14_02100	PA0168		7	24	2	nonessential	hypothetical protein
PA14_02110	PA0169	(siaD)	81	9	41	nonessential	diguanylate cyclase
PA14_02130	PA0170		230	145	498	nonessential	hypothetical protein
PA14_02140	PA0171		27	64	119	nonessential	hypothetical protein
PA14_02150	PA0172	(siaA)	938	868	1455	nonessential	hypothetical protein
PA14_02180	PA0173	cheB	102	283	718	nonessential	chemotaxis-specific methylesterase
PA14_02190	PA0174		271	451	234	nonessential	hypothetical protein
PA14_02200	PA0175	(cheR2)	98	255	209	nonessential	chemotaxis protein methyltransferase
PA14_02220	PA0176		82	164	329	nonessential	chemotaxis transducer
PA14_02230	PA0177	cheW	24	3	7	nonessential	purine-binding chemotaxis protein
PA14_02250	PA0178	cheA	83	84	50	nonessential	two-component sensor
PA14_02260	PA0179		20	9	27	nonessential	two-component response regulator
PA14_02270	PA0180	(cttP)	1	27	1	nonessential	chemotaxis transducer
PA14_02290	PA0181		73	106	458	nonessential	LysR family transcriptional regulator
PA14_02300	PA0182	fabG	8	46	22	nonessential	3-ketoacyl-ACP reductase
PA14_02310	PA0183	atsA	47	187	93	nonessential	arylsulfatase
PA14_02330	PA0184		17	90	179	nonessential	ABC transporter ATP-binding protein
PA14_02340	PA0185		117	106	18	nonessential	ABC transporter permease
PA14_02360	PA0186		126	291	695	nonessential	ABC transporter substrate-binding protein
PA14_02370	PA0189		570	566	547	nonessential	porin
PA14_02380	PA0190		28	58	35	nonessential	acid phosphatase
PA14_02390	PA0191		210	10	5	nonessential	transcriptional regulator
PA14_02410	PA0192		83	290	339	nonessential	TonB-dependent receptor
PA14_02420	PA0193		165	160	171	nonessential	hypothetical protein
PA14_02435	PA0194		58	68	113	nonessential	hypothetical protein
PA14_02450	PA0195	(pntAA)	24	10	53	nonessential	NAD(P) transhydrogenase subunit alpha part 1
PA14_02460	PA0195.1	(pntAB)	0	28	86	nonessential	NAD(P) transhydrogenase subunit alpha part 2
PA14_02470	PA0196	pntB	19	38	41	nonessential	pyridine nucleotide transhydrogenase subunit beta
PA14_02490	PA0197	tonB2	0	0	30	essential	hypothetical protein
PA14_02500	PA0198	exbB1	0	5	0	essential	transport protein ExbB
PA14_02510	PA0199	exbD1	0	3	21	nonessential	transport protein ExbD
PA14_02520	PA0200		0	0	2	essential	hypothetical protein
PA14_02530	PA0201		228	223	160	nonessential	hypothetical protein
PA14_02550	PA0208	mdcA	47	446	372	nonessential	malonate decarboxylase subunit alpha
PA14_02560	PA0209		0	0	0	essential	triphosphoribosyl-dephospho-CoA synthase
PA14_02570	PA0210	mdcC	0	0	0	essential	malonate decarboxylase subunit delta
PA14_02580	PA0211	mdcD	27	14	6	nonessential	malonate decarboxylase subunit beta
PA14_02590	PA0212	mdcE	1	2	4	nonessential	malonate decarboxylase subunit gamma
PA14_02620	PA0214		93	78	202	nonessential	epsilon subunit of malonate decarboxylase
PA14_02630	PA0215		473	621	1235	nonessential	malonate carrier protein
PA14_02640	PA0216		941	876	422	nonessential	malonate transporter subunit MadM
PA14_02650	PA0217		16	6	35	nonessential	malonate utilization transcriptional regulator
PA14_02660	PA0218		186	161	552	nonessential	LysR family transcriptional regulator
PA14_02680	PA0219		5	14	208	nonessential	aldehyde dehydrogenase
PA14_02690	PA0220		283	486	669	nonessential	amino acid permease
PA14_02700	PA0221		407	414	1272	nonessential	aminotransferase
PA14_02720	PA0222		466	725	428	nonessential	hypothetical protein
PA14_02730	PA0223		59	32	61	nonessential	dihydrodipicolinate synthetase
PA14_02740	PA0224		2139	2848	1807	nonessential	class II aldolase/adducin domain-containing protein
PA14_02750	PA0225		41	37	330	nonessential	transcriptional regulator
PA14_02760	PA0226		153	71	196	nonessential	CoA transferase, subunit A
PA14_02770	PA0227		496	746	444	nonessential	CoA transferase subunit B
PA14_02790	PA0228	pcaF	9	9	64	nonessential	beta-ketoadipyl CoA thiolase
PA14_02810	PA0229	pcaT	655	627	1806	nonessential	dicarboxylic acid transporter PcaT
PA14_02830	PA0230	pcaB	25	102	60	nonessential	3-carboxy-cis,cis-muconate cycloisomerase
PA14_02840	PA0231	pcaD	60	116	50	nonessential	beta-ketoadipate enol-lactone hydrolase
PA14_02850	PA0232	pcaC	382	482	239	nonessential	gamma-carboxymuconolactone decarboxylase
PA14_02870	PA0233		230	110	416	nonessential	transcriptional regulator
PA14_02890	PA0234		1320	1317	1552	nonessential	hypothetical protein
PA14_02900	PA0235	pcaK	465	723	2545	nonessential	4-hydroxybenzoate transporter PcaK
PA14_02910	PA0236		1630	433	1202	nonessential	IclR family transcriptional regulator
PA14_02930	PA0237		25	55	334	nonessential	oxidoreductase
PA14_02960	PA0238		10	12	34	nonessential	hypothetical protein
PA14_02970	PA0239		59	6	32	nonessential	hypothetical protein
PA14_02980	PA0240		138	66	46	nonessential	porin
PA14_02990	PA0241		356	580	483	nonessential	MFS transporter
PA14_03000	PA0242		339	339	898	nonessential	hypothetical protein
PA14_03010	PA0243	(pip)	26	92	241	nonessential	TetR family transcriptional regulator
PA14_03020	PA0244		1	1	5	nonessential	shikimate 5-dehydrogenase
PA14_03030	PA0245	aroQ2	0	6	84	nonessential	3-dehydroquinate dehydratase
PA14_03040	PA0246		1	2	34	nonessential	MFS transporter
PA14_03050	PA0247	pobA	191	133	480	nonessential	4-hydroxybenzoate 3-monooxygenase
PA14_03070	PA0248		51	192	508	nonessential	transcriptional regulator
PA14_03080	PA0249		100	67	151	nonessential	acetyltransferase
PA14_03090	PA0250		36	150	24	nonessential	hypothetical protein
PA14_03100	PA0251		315	134	774	nonessential	hypothetical protein
PA14_03110	PA0252		101	55	320	nonessential	hypothetical protein
PA14_03120	PA0253	(hudR)	70	29	169	nonessential	transcriptional regulator
PA14_03130	PA0254	(hudA)	344	199	1009	nonessential	hypothetical protein
PA14_03150	PA0255		203	246	497	nonessential	hypothetical protein
PA14_03160	PA0256		545	795	842	nonessential	hypothetical protein
PA14_03163			92	484	64	nonessential	hypothetical protein
PA14_03166			1381	1095	1735	nonessential	hypothetical protein
PA14_03170	PA0987		183	424	347	nonessential	hypothetical protein
PA14_03180	PA0986		41	63	67	nonessential	hypothetical protein
PA14_03190	PA0259	tli3*	1973	2477	4328	nonessential	Tli3
PA14_03200	PA0260	tle3	2056	3437	4464	nonessential	Type VI effector Tle3
PA14_03210	PA0261	(tli3)	149	170	185	nonessential	hypothetical protein
PA14_03220	PA0262	vgrG2b	1144	1693	1635	nonessential	VgrG2b
PA14_03240	PA0263 PA1512 PA5267	hcpC	2923	3838	4797	nonessential	secreted protein Hcp
PA14_03250			1644	4143	2322	nonessential	hypothetical protein
PA14_03265			174	280	937	nonessential	hypothetical protein
PA14_03270			5151	6606	8156	nonessential	hypothetical protein
PA14_03285			5998	6702	8860	nonessential	hypothetical protein
PA14_03290	PA0979		417	495	334	nonessential	hypothetical protein
PA14_03300	PA0978 PA1938		443	344	542	nonessential	hypothetical protein
PA14_03310			1482	2550	1838	nonessential	hypothetical protein
PA14_03320			6244	10262	7519	nonessential	hypothetical protein
PA14_03330			1297	851	1781	nonessential	hypothetical protein
PA14_03340			2813	3320	3825	nonessential	hypothetical protein
PA14_03350			928	2100	1969	nonessential	hypothetical protein
PA14_03360			4322	4696	4642	nonessential	hypothetical protein
PA14_03370			494	840	403	nonessential	hypothetical protein
PA14_03380			4251	6192	6387	nonessential	hypothetical protein
PA14_03390			179	336	189	nonessential	hypothetical protein
PA14_03400			2011	2415	7461	nonessential	hypothetical protein
PA14_03410			0	0	0	essential	tRNA-Arg
PA14_03420	PA0264		29	66	83	nonessential	hypothetical protein
PA14_03430	PA0265	gabD*	20	39	184	nonessential	succinate-semialdehyde dehydrogenase I
PA14_03450	PA0266	gabT*	199	258	348	nonessential	4-aminobutyrate aminotransferase
PA14_03470	PA0267		6	10	97	nonessential	hypothetical protein
PA14_03480	PA0268		151	159	199	nonessential	GntR family transcriptional regulator
PA14_03490	PA0269		4	14	18	nonessential	hypothetical protein
PA14_03510	PA0270		26	25	11	nonessential	hypothetical protein
PA14_03520	PA0271		0	2	26	nonessential	hypothetical protein
PA14_03530	PA0272		12	13	82	nonessential	transcriptional regulator
PA14_03550	PA0273		22	28	66	nonessential	MFS transporter
PA14_03560	PA0274		0	2	17	nonessential	hypothetical protein
PA14_03580	PA0275		18	97	20	nonessential	transcriptional regulator
PA14_03590	PA0276		80	43	40	nonessential	hypothetical protein
PA14_03610	PA0277		19	83	253	nonessential	Zn-dependent protease with chaperone function
PA14_03620	PA0278		1	1	4	nonessential	hypothetical protein
PA14_03630	PA0279		27	60	10	nonessential	ArsR family transcriptional regulator
PA14_03650	PA0280	cysA	0	23	2	nonessential	sulfate transport protein CysA
PA14_03670	PA0281	cysW	446	275	703	nonessential	sulfate transport protein CysW
PA14_03680	PA0282	cysT	420	607	288	nonessential	sulfate transport protein CysT
PA14_03700	PA0283	sbp	207	258	524	nonessential	sulfate-binding protein
PA14_03720	PA0285		1806	2376	2542	nonessential	sensory box GGDEF domain-containing protein
PA14_03730	PA0286	(desA)	1002	1124	2592	nonessential	fatty acid desaturase
PA14_03760	PA0287	(gpuP)	3396	2653	4081	nonessential	sodium:solute symporter
PA14_03770	PA0288	speB1*	448	635	684	nonessential	agmatinase
PA14_03780	PA0289	(gpuR)	715	1261	999	nonessential	transcriptional regulator
PA14_03790	PA0290		320	656	665	nonessential	sensory box GGDEF domain-containing protein
PA14_03800	PA0291	oprE	1120	1741	1977	nonessential	anaerobically-induced outer membrane porin OprE precursor
PA14_03810	PA0292	aguA	2848	4035	6452	nonessential	agmatine deiminase
PA14_03830	PA0293	aguB	2233	1883	2579	nonessential	N-carbamoylputrescine amidohydrolase
PA14_03840	PA0294	aguR	276	118	311	nonessential	transcriptional regulator AguR
PA14_03855	PA0295		6779	8131	9289	nonessential	periplasmic polyamine binding protein
PA14_03860	PA0296	(spuI)	1465	5315	2051	nonessential	glutamine synthetase
PA14_03870	PA0297	spuA	589	662	797	nonessential	glutamine amidotransferase
PA14_03880	PA0298	spuB	18	328	118	nonessential	glutamine synthetase
PA14_03900	PA0299	spuC	1071	961	1239	nonessential	aminotransferase
PA14_03920	PA0300	spuD	1550	2220	3715	nonessential	polyamine transport protein
PA14_03930	PA0301	spuE	1468	1700	2559	nonessential	polyamine transport protein
PA14_03940	PA0302	spuF	1139	1433	1632	nonessential	polyamine transport protein PotG
PA14_03950	PA0303	spuG	1741	2784	3349	nonessential	polyamine transport protein PotH
PA14_03960	PA0304	spuH	765	1691	1306	nonessential	polyamine transport protein PotI
PA14_03980	PA0305	(hacB)	550	1544	1833	nonessential	hypothetical protein
PA14_04000	PA0306		274	402	526	nonessential	transcriptional regulator
PA14_04010			567	784	892	nonessential	hypothetical protein
PA14_04020	PA0307		988	378	345	nonessential	hypothetical protein
PA14_04030	PA0308		795	1105	1179	nonessential	hypothetical protein
PA14_04040	PA0309		303	493	116	nonessential	hypothetical protein
PA14_04050	PA0310		101	93	173	nonessential	proline hydroxylase
PA14_04060	PA0311		71	33	14	nonessential	hypothetical protein
PA14_04070	PA0312		22	3	20	nonessential	hypothetical protein
PA14_04080	PA0313		273	303	720	nonessential	ABC transporter permease
PA14_04090	PA0314		623	843	892	nonessential	ABC transporter substrate-binding protein
PA14_04100	PA0315		289	1134	633	nonessential	hypothetical protein
PA14_04110	PA0316	serA	27	79	86	nonessential	D-3-phosphoglycerate dehydrogenase
PA14_04140	PA0317		786	1079	1524	nonessential	hypothetical protein
PA14_04150	PA0318		850	807	1460	nonessential	hypothetical protein
PA14_04160	PA0319		482	1645	593	nonessential	transcriptional regulator
PA14_04180	PA0320	(carO)	80	63	128	nonessential	hypothetical protein
PA14_04190	PA0321		491	1093	399	nonessential	acetylpolyamine aminohydrolase
PA14_04210	PA0322		2041	3051	4431	nonessential	transporter
PA14_04220	PA0323		4364	4752	9803	nonessential	ABC transporter substrate-binding protein
PA14_04230	PA0324		2370	3881	2760	nonessential	ABC transporter permease
PA14_04240	PA0325		1445	2276	1883	nonessential	ABC transporter permease
PA14_04250	PA0326		118	76	116	nonessential	ABC transporter ATP-binding protein
PA14_04270	PA0327	(carP)	317	370	780	nonessential	transcriptional regulator
PA14_04290	PA0328	(aaaA)	370	175	525	nonessential	hypothetical protein
PA14_04300	PA0329		36	22	113	nonessential	hypothetical protein
PA14_04310	PA0330	rpiA	0	0	0	essential	ribose-5-phosphate isomerase A
PA14_04320	PA0331	ilvA1	875	361	1024	nonessential	threonine dehydratase
PA14_04330	PA0332		0	0	0	essential	hypothetical protein
PA14_04340	PA0333		53	5	77	nonessential	hypothetical protein
PA14_04350			98	275	31	nonessential	integral membrane protein
PA14_04370	PA0334		163	45	430	nonessential	MFS transporter
PA14_04380	PA0335		261	477	317	nonessential	hypothetical protein
PA14_04390	PA0336	ygdP*	17	18	334	nonessential	dinucleoside polyphosphate hydrolase
PA14_04410	PA0337	ptsP	923	843	1022	nonessential	phosphoenolpyruvate-protein phosphotransferase PtsP
PA14_04420	PA0338		140	392	574	nonessential	hypothetical protein
PA14_04430	PA0339		48	268	101	nonessential	hypothetical protein
PA14_04440	PA0340		54	201	121	nonessential	permease
PA14_04460	PA0341	lgt	0	0	0	essential	prolipoprotein diacylglyceryl transferase
PA14_04480	PA0342	thyA	0	0	0	essential	thymidylate synthase
PA14_04490	PA0343		1	5	0	nonessential	hypothetical protein
PA14_04510	PA0344		0	1	11	nonessential	hypothetical protein
PA14_04520	PA0345		0	2	7	nonessential	hypothetical protein
PA14_04530	PA0346		3	0	0	essential	hypothetical protein
PA14_04550	PA0347	glpQ	2264	3967	2033	nonessential	glycerophosphoryl diester phosphodiesterase, periplasmic
PA14_04560	PA0348		53	27	131	nonessential	hypothetical protein
PA14_04570	PA0349		215	163	164	nonessential	hypothetical protein
PA14_04580	PA0350	folA	0	0	0	essential	dihydrofolate reductase
PA14_04590	PA0351		17	26	10	nonessential	hypothetical protein
PA14_04610	PA0352		371	535	541	nonessential	transporter
PA14_04630	PA0353	ilvD	735	603	823	nonessential	dihydroxy-acid dehydratase
PA14_04640	PA0354		269	191	273	nonessential	hypothetical protein
PA14_04650	PA0355	pfpI	257	440	393	nonessential	protease PfpI
PA14_04660	PA0356		489	381	520	nonessential	hypothetical protein
PA14_04670	PA0357	mutM	206	141	159	nonessential	formamidopyrimidine-DNA glycosylase
PA14_04680	PA0358		193	625	187	nonessential	hypothetical protein
PA14_04690	PA0359		53	156	326	nonessential	hypothetical protein
PA14_04700	PA0360		292	232	546	nonessential	hypothetical protein
PA14_04710			36	231	342	nonessential	hypothetical protein
PA14_04730	PA0361		360	383	304	nonessential	gamma-glutamyltranspeptidase
PA14_04750	PA0362	fdx1	12	0	42	nonessential	ferredoxin (4Fe-4S)
PA14_04760	PA0363	coaD	0	0	0	essential	phosphopantetheine adenylyltransferase
PA14_04780	PA0364	laoA	430	470	1753	nonessential	LaoA
PA14_04790	PA0365	laoB	6	6	37	nonessential	LaoB
PA14_04810	PA0366	laoC	356	272	625	nonessential	LaoC
PA14_04820	PA0367	laoR	102	153	90	nonessential	LaoR
PA14_04830			6	70	74	nonessential	acetyltransferase
PA14_04840	PA0368		1176	882	1658	nonessential	hypothetical protein
PA14_04850	PA0369		7	51	70	nonessential	hypothetical protein
PA14_04860	PA0370		43	377	99	nonessential	methyltransferase
PA14_04870	PA0371		61	76	324	nonessential	hypothetical protein
PA14_04890	PA0372		589	582	688	nonessential	zinc protease
PA14_04900	PA0373	ftsY	0	0	0	essential	signal recognition particle receptor FtsY
PA14_04910	PA0374	ftsE	194	121	122	nonessential	cell division ATP-binding protein FtsE
PA14_04920	PA0375	ftsX	687	731	2031	nonessential	cell division protein FtsX
PA14_04930	PA0376	rpoH	0	0	0	essential	RNA polymerase factor sigma-32
PA14_04940	PA0377		68	35	53	nonessential	hypothetical protein
PA14_04950	PA0378	mtgA	222	35	245	nonessential	monofunctional biosynthetic peptidoglycan transglycosylase
PA14_04960	PA0379		23	1	15	nonessential	hypothetical protein
PA14_04970	PA0380		20	0	0	essential	sulfur carrier protein ThiS
PA14_04980	PA0381	thiG	124	157	440	nonessential	thiazole synthase
PA14_05000	PA0382	trmB*	127	68	319	nonessential	tRNA (guanine-N(7)-)-methyltransferase
PA14_05010	PA0383		473	1258	1116	nonessential	hypothetical protein
PA14_05020	PA0384		35	20	228	nonessential	hypothetical protein
PA14_05030	PA0385		625	684	2811	nonessential	hypothetical protein
PA14_05040	PA0386		792	144	675	nonessential	coproporphyrinogen III oxidase
PA14_05050	PA0387		20	5	44	nonessential	deoxyribonucleotide triphosphate pyrophosphatase
PA14_05060	PA0388		125	235	507	nonessential	hypothetical protein
PA14_05070	PA0389		1404	2329	901	nonessential	methionine biosynthesis protein
PA14_05080	PA0390	metX	1531	1515	2681	nonessential	homoserine O-acetyltransferase
PA14_05110	PA0391		197	152	222	nonessential	hypothetical protein
PA14_05130	PA0392		443	550	473	nonessential	hypothetical protein
PA14_05150	PA0393	proC	20	16	49	nonessential	pyrroline-5-carboxylate reductase
PA14_05160	PA0394		126	63	232	nonessential	hypothetical protein
PA14_05180	PA0395	pilT	2029	2223	4499	nonessential	twitching motility protein PilT
PA14_05190	PA0396	pilU	3	35	15	nonessential	twitching motility protein PilU
PA14_05200	PA0397		145	202	601	nonessential	cation efflux system protein
PA14_05210	PA0398		2887	1606	3663	nonessential	hypothetical protein
PA14_05220	PA0399		121	77	247	nonessential	cystathionine beta-synthase
PA14_05230	PA0400		263	337	751	nonessential	cystathionine gamma-lyase
PA14_05250	PA0401	pyrC	31	31	26	nonessential	dihydroorotase
PA14_05260	PA0402	pyrB	23	7	99	nonessential	aspartate carbamoyltransferase
PA14_05270	PA0403	pyrR	41	19	45	nonessential	bifunctional pyrimidine regulatory protein PyrR/uracil phosphoribosyltransferase
PA14_05280	PA0404	yqgF	0	0	0	essential	Holliday junction resolvase-like protein
PA14_05290	PA0405	(algH)	19	21	37	nonessential	hypothetical protein
PA14_05300	PA0406	(tonB3)	29	142	279	nonessential	TonB domain-containing protein
PA14_05310	PA0407	gshB	25	189	69	nonessential	glutathione synthetase
PA14_05320	PA0408	pilG	56	18	82	nonessential	twitching motility protein PilG
PA14_05330	PA0409	pilH	307	229	806	nonessential	twitching motility protein PilH
PA14_05340	PA0410	pilI	24	14	108	nonessential	twitching motility protein PilI
PA14_05360	PA0411	pilJ	1184	1429	2505	nonessential	twitching motility protein PilJ
PA14_05380	PA0412	pilK	39	216	457	nonessential	methyltransferase PilK
PA14_05390	PA0413	chpA	297	426	338	nonessential	ChpA
PA14_05400	PA0414	(chpB)	902	1898	1341	nonessential	methylesterase
PA14_05410	PA0415	(chpC)	44	0	23	nonessential	chemotaxis protein
PA14_05420	PA0416	(chpD)	3	18	4	nonessential	transcriptional regulator
PA14_05430	PA0417	(chpE)	0	1	0	essential	chemotaxis protein
PA14_05440	PA0418		341	386	291	nonessential	hypothetical protein
PA14_05450	PA0419		8	16	98	nonessential	16S ribosomal RNA methyltransferase RsmE
PA14_05460	PA0420	bioA	1451	857	2187	nonessential	adenosylmethionine-8-amino-7-oxononanoate aminotransferase
PA14_05480	PA0421		526	517	1500	nonessential	hypothetical protein
PA14_05500	PA0422		327	338	588	nonessential	hypothetical protein
PA14_05510	PA0423	(pasP)	273	150	237	nonessential	hypothetical protein
PA14_05520	PA0424	mexR	176	1132	407	nonessential	multidrug resistance operon repressor MexR
PA14_05530	PA0425	mexA	3	8	49	nonessential	RND multidrug efflux membrane fusion protein MexA
PA14_05540	PA0426	mexB	231	142	257	nonessential	RND multidrug efflux transporter MexB
PA14_05550	PA0427	oprM	0	3	3	nonessential	major intrinsic multiple antibiotic resistance efflux outer membrane protein OprM precursor
PA14_05560	PA0428		1465	843	800	nonessential	ATP-dependent RNA helicase
PA14_05580	PA0429		8608	8288	18010	nonessential	hypothetical protein
PA14_05590	PA0430	metF	517	357	480	nonessential	5,10-methylenetetrahydrofolate reductase
PA14_05600	PA0431		408	515	440	nonessential	hypothetical protein
PA14_05620	PA0432	sahH	141	54	559	nonessential	S-adenosyl-L-homocysteine hydrolase
PA14_05630	PA0433		122	122	532	nonessential	hypothetical protein
PA14_05640	PA0434		1750	2812	2710	nonessential	hypothetical protein
PA14_05650	PA0435		492	563	1104	nonessential	hypothetical protein
PA14_05660	PA0436		277	701	1054	nonessential	transcriptional regulator
PA14_05690	PA0437	codA	198	438	263	nonessential	cytosine deaminase
PA14_05700	PA0438	codB	660	727	1057	nonessential	cytosine permease
PA14_05740	PA0439		528	349	857	nonessential	dihydropyrimidine dehydrogenase
PA14_05750	PA0440		88	167	65	nonessential	oxidoreductase
PA14_05770	PA0441	dht*	270	281	485	nonessential	phenylhydantoinase
PA14_05775	PA0442		0	3	0	essential	hypothetical protein
PA14_05790	PA0443		1691	3513	2484	nonessential	transporter
PA14_05810	PA0444	amaB	66	46	111	nonessential	allantoate amidohydrolase
PA14_05820	PA0446		363	400	795	nonessential	hypothetical protein
PA14_05840	PA0447	gcdH	73	205	242	nonessential	glutaryl-CoA dehydrogenase
PA14_05850	PA0448	(gcdR)	382	202	405	nonessential	LysR family transcriptional regulator
PA14_05860	PA0449		334	1204	12	nonessential	hypothetical protein
PA14_05870	PA0450		310	373	463	nonessential	phosphate transporter
PA14_05880	PA0451		149	191	187	nonessential	membrane-bound protease
PA14_05890	PA0452		44	10	36	nonessential	stomatin-like protein
PA14_05910			23	18	35	nonessential	periplasmic transport system
PA14_05920	PA0454		1063	752	1306	nonessential	hypothetical protein
PA14_05950	PA0455	dbpA	341	293	544	nonessential	ATP-dependent RNA helicase DbpA
PA14_05960	PA0456		121	193	187	nonessential	cold-shock protein
PA14_05970	PA0457		169	453	141	nonessential	hypothetical protein
PA14_05990	PA0458		44	90	357	nonessential	EmrB/QacA family drug resistance transporter
PA14_06000	PA0459		813	724	770	nonessential	ClpA/B protease ATP binding subunit
PA14_06010	PA0460		23	34	41	nonessential	hypothetical protein
PA14_06030	PA0461		658	668	1415	nonessential	acyltransferase
PA14_06040	PA0462		564	497	1277	nonessential	hypothetical protein
PA14_06060	PA0463	creB	35	129	128	nonessential	DNA-binding response regulator CreB
PA14_06070	PA0464	creC	234	211	454	nonessential	sensory histidine kinase CreC
PA14_06080	PA0465	creD	1109	275	730	nonessential	hypothetical protein
PA14_06090	PA0466		0	0	0	essential	hypothetical protein
PA14_06120	PA0467		15	45	4	nonessential	hypothetical protein
PA14_06130	PA0468		120	65	165	nonessential	hypothetical protein
PA14_06150	PA0469		48	330	117	nonessential	hypothetical protein
PA14_06160	PA0470	(fiuA)	3752	4539	5951	nonessential	hydroxamate-type ferrisiderophore receptor
PA14_06170	PA0471	(fiuR)	281	394	232	nonessential	transmembrane sensor
PA14_06180	PA0472	(fiuI)	274	341	704	nonessential	RNA polymerase sigma factor
PA14_06190	PA0473		1568	1968	1206	nonessential	glutathione S-transferase
PA14_06200	PA0474		0	0	7	essential	hypothetical protein
PA14_06210	PA0475		39	31	77	nonessential	transcriptional regulator
PA14_06230	PA0476		696	386	942	nonessential	permease
PA14_06240	PA0477		253	551	639	nonessential	LysR family transcriptional regulator
PA14_06250	PA0478		199	398	441	nonessential	GNAT family acetyltransferase
PA14_06260	PA0479		342	327	806	nonessential	LysR family transcriptional regulator
PA14_06270	PA0480		133	394	217	nonessential	hydrolase
PA14_06280	PA0481		587	637	318	nonessential	hypothetical protein
PA14_06290	PA0482	glcB	1327	1896	3877	nonessential	malate synthase G
PA14_06300	PA0483		26	8	85	nonessential	GNAT family acetyltransferase
PA14_06310	PA0484		41	76	79	nonessential	ACT domain-containing protein
PA14_06320	PA0485		868	1623	1935	nonessential	hypothetical protein
PA14_06330	PA0486		22	50	96	nonessential	serine/threonine protein kinase
PA14_06340	PA0487		15	55	32	nonessential	molybdenum transport regulator
PA14_06350	PA0488		15	12	33	nonessential	hypothetical protein
PA14_06360	PA0489		4	0	0	essential	phosphoribosyl transferase
PA14_06390	PA0490		2	65	4	nonessential	hypothetical protein
PA14_06400	PA0491		281	213	232	nonessential	LysR family transcriptional regulator
PA14_06420	PA0492		109	85	245	nonessential	hypothetical protein
PA14_06430	PA0493		18	0	3	nonessential	hypothetical protein
PA14_06450	PA0494		23	82	222	nonessential	acetyl-CoA carboxylase biotin carboxylase subunit
PA14_06460	PA0495		69	100	122	nonessential	hypothetical protein
PA14_06480	PA0496		122	286	328	nonessential	hydrolase
PA14_06500	PA0500	bioB	705	877	1471	nonessential	biotin synthase
PA14_06510	PA0501	bioF	31	29	94	nonessential	8-amino-7-oxononanoate synthase
PA14_06530	PA0502		2	109	41	nonessential	biotin biosynthesis protein bioH
PA14_06540	PA0503		0	10	16	nonessential	biotin synthesis protein BioC
PA14_06570	PA0504	bioD	0	0	2	essential	dithiobiotin synthetase
PA14_06580	PA0505		0	0	0	essential	hypothetical protein
PA14_06600	PA0506		37	28	129	nonessential	acyl-CoA dehydrogenase
PA14_06620	PA0507		561	374	1053	nonessential	acyl-CoA dehydrogenase
PA14_06640	PA0508		244	145	887	nonessential	acyl-CoA dehydrogenase
PA14_06650	PA0509	nirN	46	127	147	nonessential	c-type cytochrome
PA14_06660	PA0510	nirE	88	28	135	nonessential	uroporphyrin-III c-methyltransferase
PA14_06670	PA0511	nirJ	72	66	275	nonessential	heme d1 biosynthesis protein NirJ
PA14_06680	PA0512	nirH	2	5	16	nonessential	hypothetical protein
PA14_06690	PA0513	nirG	4	3	44	nonessential	transcriptional regulator
PA14_06700	PA0514	nirL	255	91	104	nonessential	heme d1 biosynthesis protein NirL
PA14_06710	PA0515		16	45	57	nonessential	transcriptional regulator
PA14_06720	PA0516	nirF	2616	4376	7238	nonessential	heme d1 biosynthesis protein NirF
PA14_06740	PA0518	nirM	14	25	132	nonessential	cytochrome c-551
PA14_06750	PA0519	nirS	2078	2299	3231	nonessential	nitrite reductase
PA14_06770	PA0520	nirQ	130	168	435	nonessential	regulatory protein NirQ
PA14_06790	PA0521		167	137	534	nonessential	cytochrome c oxidase subunit
PA14_06800	PA0522		211	283	119	nonessential	hypothetical protein
PA14_06810	PA0523	norC	242	32	66	nonessential	nitric-oxide reductase subunit C
PA14_06830	PA0524	norB	480	603	815	nonessential	nitric-oxide reductase subunit B
PA14_06840	PA0525		5	17	4	nonessential	dinitrification protein NorD
PA14_06860	PA0526		2	3	27	nonessential	hypothetical protein
PA14_06870	PA0527	dnr	196	344	239	nonessential	transcriptional regulator Dnr
PA14_06875			16	22	88	nonessential	rsmYregulatoryRNA
PA14_06880	PA0528		580	178	673	nonessential	LysR family transcriptional regulator
PA14_06890	PA0529		25	160	245	nonessential	hypothetical protein
PA14_06900			14	152	35	nonessential	hypothetical protein
PA14_06920	PA0530		10	19	25	nonessential	class III pyridoxal phosphate-dependent aminotransferase
PA14_06930	PA0531		224	72	246	nonessential	glutamine amidotransferase
PA14_06940	PA0532		183	290	434	nonessential	hypothetical protein
PA14_06950	PA0533		43	96	66	nonessential	LuxR family transcriptional regulator
PA14_06960	PA0534	(pauB1)	1392	2591	2849	nonessential	hypothetical protein
PA14_06970	PA0535		37	122	83	nonessential	Cro/CI family transcriptional regulator
PA14_06980	PA0536		204	120	268	nonessential	hypothetical protein
PA14_06990	PA0537		361	383	1218	nonessential	hypothetical protein
PA14_07000	PA0538	dsbB1*	248	308	281	nonessential	DsbB1
PA14_07010	PA0539		93	177	112	nonessential	hypothetical protein
PA14_07020	PA0540		78	153	128	nonessential	hypothetical protein
PA14_07030	PA0541		59	157	119	nonessential	cytochrome c'
PA14_07050	PA0543		551	493	651	nonessential	hypothetical protein
PA14_07060	PA0544		111	215	250	nonessential	hypothetical protein
PA14_07070	PA0545		698	1593	1373	nonessential	hypothetical protein
PA14_07090	PA0546	metK	0	0	0	essential	S-adenosylmethionine synthetase
PA14_07110	PA0547		19	37	283	nonessential	ArsR family transcriptional regulator
PA14_07130	PA0548	tktA	0	0	0	essential	transketolase
PA14_07140	PA0549		20	14	15	nonessential	hypothetical protein
PA14_07150	PA0550		371	272	609	nonessential	hypothetical protein
PA14_07170	PA0551	epd	535	986	1000	nonessential	D-erythrose 4-phosphate dehydrogenase
PA14_07190	PA0552	pgk	0	0	0	essential	phosphoglycerate kinase
PA14_07200	PA0553		57	9	11	nonessential	hypothetical protein
PA14_07210	PA0554		93	133	344	nonessential	hypothetical protein
PA14_07230	PA0555	fda	2	1	1	nonessential	fructose-1,6-bisphosphate aldolase
PA14_07240	PA0556		69	38	351	nonessential	hypothetical protein
PA14_07250	PA0557		327	483	528	nonessential	hypothetical protein
PA14_07260	PA0558		56	541	365	nonessential	hypothetical protein
PA14_07280	PA0559		2597	5143	2364	nonessential	hypothetical protein
PA14_07290	PA0560		3967	4985	8786	nonessential	hypothetical protein
PA14_07300	PA0561		6042	6735	9313	nonessential	hypothetical protein
PA14_07310	PA0562		64	337	756	nonessential	hydrolase
PA14_07330	PA0563		635	1256	971	nonessential	hypothetical protein
PA14_07340	PA0564		438	331	942	nonessential	transcriptional regulator
PA14_07355	PA0565		48	52	81	nonessential	hypothetical protein
PA14_07360	PA0566		187	341	504	nonessential	hypothetical protein
PA14_07370	PA0567		539	860	699	nonessential	hypothetical protein
PA14_07380	PA0568		213	435	912	nonessential	hypothetical protein
PA14_07400	PA0569		194	459	883	nonessential	hypothetical protein
PA14_07410	PA0570		2876	2846	4614	nonessential	hypothetical protein
PA14_07420	PA0571		741	1973	590	nonessential	hypothetical protein
PA14_07430	PA0572		27115	40771	70955	nonessential	hypothetical protein
PA14_07440	PA0573		668	1082	455	nonessential	hypothetical protein
PA14_07450	PA0574		294	826	725	nonessential	hypothetical protein
PA14_07460			13	50	58	nonessential	hypothetical protein
PA14_07470			0	0	0	essential	tRNA-Met
PA14_07480			13505	21996	28381	nonessential	reverse transcriptase
PA14_07500	PA0575	rmcA	3067	4084	4374	nonessential	redox regulator of c_di_GMP, RmcA
PA14_07520	PA0576	rpoD	0	0	0	essential	RNA polymerase sigma factor RpoD
PA14_07530	PA0577	dnaG	0	0	0	essential	DNA primase
PA14_07560	PA0579	rpsU	0	0	0	essential	30S ribosomal protein S21
PA14_07570	PA0580	gcp	0	0	0	essential	DNA-binding/iron metalloprotein/AP endonuclease
PA14_07580	PA0581		40	105	80	nonessential	glycerol-3-phosphate acyltransferase PlsY
PA14_07590	PA0582	folB	0	0	0	essential	dihydroneopterin aldolase
PA14_07600	PA0583		17	68	17	nonessential	2-amino-4-hydroxy-6- hydroxymethyldihydropteridine pyrophosphokinase
PA14_07620	PA0584	cca	52	178	279	nonessential	multifunctional tRNA nucleotidyl transferase/2'3'-cyclic phosphodiesterase/2'nucleotidase/phosphatase
PA14_07630	PA0585		933	2489	870	nonessential	hypothetical protein
PA14_07650	PA0586		12094	16996	17141	nonessential	SpoVR family protein
PA14_07660	PA0587		1122	1274	2366	nonessential	hypothetical protein
PA14_07680	PA0588		8645	16191	16167	nonessential	hypothetical protein
PA14_07690	PA0589	glpE	1354	1395	1563	nonessential	thiosulfate sulfurtransferase
PA14_07700	PA0590	apaH	115	95	76	nonessential	diadenosine tetraphosphatase
PA14_07710	PA0591	apaG	924	1339	1249	nonessential	ApaG protein
PA14_07730	PA0592	ksgA	501	788	685	nonessential	dimethyladenosine transferase
PA14_07740	PA0593	pdxA	1005	1368	700	nonessential	4-hydroxythreonine-4-phosphate dehydrogenase
PA14_07760	PA0594	surA	1	1	4	nonessential	peptidyl-prolyl cis-trans isomerase SurA
PA14_07770	PA0595	ostA*	0	0	0	essential	organic solvent tolerance protein OstA
PA14_07780	PA0596		385	619	630	nonessential	hypothetical protein
PA14_07790	PA0597		44	60	60	nonessential	nucleotidyl transferase
PA14_07800	PA0598		229	234	468	nonessential	hypothetical protein
PA14_07810	PA0599		4158	4899	8977	nonessential	hypothetical protein
PA14_07820	PA0600	(agtS)	1119	2749	1747	nonessential	histidine kinase
PA14_07840	PA0601	(agtR)	37	172	55	nonessential	two-component response regulator
PA14_07850	PA0602		2262	3081	6322	nonessential	ABC transporter substrate-binding protein
PA14_07860	PA0603	(agtA)	969	1414	1087	nonessential	ABC transporter ATP-binding protein
PA14_07870	PA0604	(agtB)	407	1292	2582	nonessential	ABC transporter substrate-binding protein
PA14_07890	PA0605	(agtC)	911	1905	1750	nonessential	ABC transporter permease
PA14_07900	PA0606	(agtD)	844	517	1392	nonessential	ABC transporter permease
PA14_07910	PA0607	rpe	0	0	0	essential	ribulose-phosphate 3-epimerase
PA14_07930	PA0608		315	443	380	nonessential	phosphoglycolate phosphatase
PA14_07940	PA0609	trpE	1323	1230	3016	nonessential	anthranilate synthase component I
PA14_07950	PA0610	prtN	537	825	1010	nonessential	transcriptional regulator PrtN
PA14_07960	PA0611	prtR	0	0	0	essential	transcriptional regulator PrtR
PA14_07980	PA0613		305	416	489	nonessential	hypothetical protein
PA14_07990	PA0614		18	11	213	nonessential	hypothetical protein
PA14_08000	PA0615		282	532	465	nonessential	hypothetical protein
PA14_08010	PA0616		201	262	154	nonessential	hypothetical protein
PA14_08020	PA0617		63	327	363	nonessential	bacteriophage protein
PA14_08030	PA0618		668	542	987	nonessential	phage baseplate assembly protein
PA14_08040	PA0619		67	130	121	nonessential	phage tail protein
PA14_08050	PA0620		3778	4001	6515	nonessential	tail fiber protein
PA14_08060	PA0621		935	790	2056	nonessential	tail fiber assembly protein
PA14_08070	PA0622		1096	1643	2171	nonessential	phage tail sheath protein
PA14_08090	PA0623		45	21	86	nonessential	phage tail tube protein
PA14_08100	PA0624		108	109	352	nonessential	hypothetical protein
PA14_08120	PA0625		727	570	901	nonessential	tail length determinator protein
PA14_08130	PA0626		688	786	953	nonessential	hypothetical protein
PA14_08140	PA0627		58	129	29	nonessential	hypothetical protein
PA14_08150	PA0628		1161	1531	1491	nonessential	phage late control gene D protein
PA14_08160	PA0629		369	509	445	nonessential	lytic enzyme
PA14_08180	PA0630		5	39	9	nonessential	hypothetical protein
PA14_08190	PA0631		20	79	181	nonessential	hypothetical protein
PA14_08200	PA0632		526	630	1228	nonessential	hypothetical protein
PA14_08210	PA0633		228	378	581	nonessential	hypothetical protein
PA14_08220	PA0634		164	78	137	nonessential	hypothetical protein
PA14_08230	PA0635		1	6	7	nonessential	hypothetical protein
PA14_08240	PA0636		143	269	280	nonessential	hypothetical protein
PA14_08250	PA0637		269	278	123	nonessential	hypothetical protein
PA14_08260	PA0638		31	40	136	nonessential	minor tail protein L
PA14_08270	PA0639		63	178	168	nonessential	hypothetical protein
PA14_08280	PA0640		555	761	1477	nonessential	bacteriophage protein
PA14_08300	PA0641		1636	2314	2368	nonessential	phage-related protein, tail component
PA14_08310	PA0646		990	1241	2267	nonessential	hypothetical protein
PA14_08320	PA0647		2083	2414	2559	nonessential	hypothetical protein
PA14_08330	PA0648		382	651	500	nonessential	hypothetical protein
PA14_08340	PA0649	trpG	137	372	750	nonessential	anthranilate synthase component II
PA14_08350	PA0650	trpD	762	1310	1760	nonessential	anthranilate phosphoribosyltransferase
PA14_08360	PA0651	trpC	362	440	594	nonessential	indole-3-glycerol-phosphate synthase
PA14_08370	PA0652	vfr	1033	2538	2736	nonessential	cAMP-regulatory protein
PA14_08380	PA0653		108	85	104	nonessential	hypothetical protein
PA14_08390	PA0654	speD	4095	5314	5167	nonessential	S-adenosylmethionine decarboxylase
PA14_08400	PA0655		0	0	0	essential	hypothetical protein
PA14_08420	PA0656		61	39	38	nonessential	HIT family protein
PA14_08430	PA0657		396	600	1360	nonessential	ATPase
PA14_08440	PA0658		93	232	304	nonessential	short chain alcohol dehydrogenase
PA14_08450	PA0659		703	785	1330	nonessential	hypothetical protein
PA14_08460	PA0660		287	961	573	nonessential	hypothetical protein
PA14_08470	PA0661		0	0	0	essential	hypothetical protein
PA14_08480	PA0662	argC	289	360	421	nonessential	N-acetyl-gamma-glutamyl-phosphate reductase
PA14_08490	PA0663		371	389	447	nonessential	hypothetical protein
PA14_08500	PA0664		27	23	63	nonessential	hypothetical protein
PA14_08510	PA0665		0	0	0	essential	iron-sulfur cluster insertion protein ErpA
PA14_08520	PA0666	anmK	319	261	443	nonessential	anhydro-N-acetylmuramic acid kinase
PA14_08540	PA0667	(mepM)	1514	3143	1984	nonessential	hypothetical protein
PA14_08560	PA0668	tyrZ	3644	5917	6894	nonessential	tyrosyl-tRNA synthetase
PA14_08570			1131	1130	1526	nonessential	16S ribosomal RNA
PA14_08580			101	129	158	nonessential	tRNA-Ile
PA14_08590			49	32	72	nonessential	tRNA-Ala
PA14_08600			5043	7251	7873	nonessential	23S ribosomal RNA
PA14_08610			334	565	773	nonessential	5S ribosomal RNA
PA14_08620	PA4280	birA	89	51	212	nonessential	biotin--protein ligase
PA14_08630	PA4279		0	0	0	essential	pantothenate kinase
PA14_08640	PA4278		1861	2822	1987	nonessential	hypothetical protein
PA14_08650			0	0	0	essential	tRNA-Tyr
PA14_08660			0	0	0	essential	tRNA-Gly
PA14_08670			0	0	0	essential	tRNA-Thr
PA14_08680	PA4265 PA4277	tufB	804	1252	1500	nonessential	elongation factor Tu
PA14_08690			0	0	0	essential	tRNA-Trp
PA14_08695	PA4276	secE	0	0	0	essential	preprotein translocase subunit SecE
PA14_08710	PA4275	nusG	0	0	0	essential	transcription antitermination protein NusG
PA14_08720	PA4274	rplK	0	0	0	essential	50S ribosomal protein L11
PA14_08730	PA4273	rplA	0	0	0	essential	50S ribosomal protein L1
PA14_08740	PA4272	rplJ	0	0	0	essential	50S ribosomal protein L10
PA14_08750	PA4271	rplL	0	0	0	essential	50S ribosomal protein L7/L12
PA14_08760	PA4270	rpoB	0	0	0	essential	DNA-directed RNA polymerase subunit beta
PA14_08780	PA4269	rpoC	2	0	0	essential	DNA-directed RNA polymerase subunit beta'
PA14_08790	PA4268	rpsL	0	0	0	essential	30S ribosomal protein S12
PA14_08810	PA4267	rpsG	0	0	0	essential	30S ribosomal protein S7
PA14_08820	PA4266	fusA1	0	0	0	essential	elongation factor G
PA14_08830	PA4265 PA4277	tufA	928	1099	1410	nonessential	elongation factor Tu
PA14_08840	PA4264	rpsJ	0	0	0	essential	30S ribosomal protein S10
PA14_08850	PA4263	rplC	0	0	0	essential	50S ribosomal protein L3
PA14_08860	PA4262	rplD	0	0	0	essential	50S ribosomal protein L4
PA14_08870	PA4261	rplW	0	0	0	essential	50S ribosomal protein L23
PA14_08880	PA4260	rplB	0	0	0	essential	50S ribosomal protein L2
PA14_08890	PA4259	rpsS	0	0	0	essential	30S ribosomal protein S19
PA14_08900	PA4258	rplV	0	0	0	essential	50S ribosomal protein L22
PA14_08910	PA4257	rpsC	0	0	0	essential	30S ribosomal protein S3
PA14_08920	PA4256	rplP	0	0	0	essential	50S ribosomal protein L16
PA14_08930	PA4255	rpmC	0	0	0	essential	50S ribosomal protein L29
PA14_08940	PA4254	rpsQ	0	0	0	essential	30S ribosomal protein S17
PA14_08950	PA4253	rplN	0	0	0	essential	50S ribosomal protein L14
PA14_08960	PA4252	rplX	0	0	0	essential	50S ribosomal protein L24
PA14_08970	PA4251	rplE	0	0	0	essential	50S ribosomal protein L5
PA14_08980	PA4250	rpsN	0	0	0	essential	30S ribosomal protein S14
PA14_08990	PA4249	rpsH	0	0	0	essential	30S ribosomal protein S8
PA14_09000	PA4248	rplF	0	0	0	essential	50S ribosomal protein L6
PA14_09010	PA4247	rplR	0	0	0	essential	50S ribosomal protein L18
PA14_09020	PA4246	rpsE	0	0	0	essential	30S ribosomal protein S5
PA14_09030	PA4245	rpmD	0	0	0	essential	50S ribosomal protein L30
PA14_09040	PA4244	rplO	0	0	0	essential	50S ribosomal protein L15
PA14_09050	PA4243	secY	0	0	0	essential	preprotein translocase subunit SecY
PA14_09070	PA4242	rpmJ	0	0	0	essential	50S ribosomal protein L36
PA14_09080	PA4241	rpsM	0	0	0	essential	30S ribosomal protein S13
PA14_09090	PA4240	rpsK	0	0	0	essential	30S ribosomal protein S11
PA14_09100	PA4239	rpsD	0	0	0	essential	30S ribosomal protein S4
PA14_09115	PA4238	rpoA	0	0	0	essential	DNA-directed RNA polymerase subunit alpha
PA14_09130	PA4237	rplQ	0	0	0	essential	50S ribosomal protein L17
PA14_09150	PA4236	katA	1030	1440	862	nonessential	catalase
PA14_09160	PA4235	bfrA*	308	435	404	nonessential	bacterioferritin
PA14_09180	PA4234	uvrA	14612	21583	11767	nonessential	excinuclease ABC subunit A
PA14_09195	PA4233		514	832	1367	nonessential	major facilitator transporter
PA14_09200	PA4232	ssb	0	0	0	essential	single-stranded DNA-binding protein
PA14_09210	PA4231	pchA	71	160	98	nonessential	salicylate biosynthesis isochorismate synthase
PA14_09220	PA4230	pchB	215	122	481	nonessential	isochorismate-pyruvate lyase
PA14_09230	PA4229	pchC	17	34	28	nonessential	pyochelin biosynthetic protein PchC
PA14_09240	PA4228	pchD	88	243	186	nonessential	pyochelin biosynthesis protein PchD
PA14_09260	PA4227	pchR	98	118	705	nonessential	transcriptional regulator PchR
PA14_09270	PA4226	pchE	29	7	60	nonessential	dihydroaeruginoic acid synthetase
PA14_09280	PA4225	pchF	32	8	100	nonessential	pyochelin synthetase
PA14_09290	PA4224	pchG	0	0	4	essential	pyochelin biosynthetic protein PchG
PA14_09300	PA4223		53	95	3	nonessential	ABC transporter ATP-binding protein
PA14_09320	PA4222		14	1	0	nonessential	ABC transporter ATP-binding protein
PA14_09340	PA4221	fptA	491	355	993	nonessential	Fe(III)-pyochelin outer membrane receptor
PA14_09350	PA4220		0	9	12	nonessential	hypothetical protein
PA14_09370	PA4219	(ampO)	0	0	0	essential	hypothetical protein
PA14_09380	PA4218	(ampP)	1	31	9	nonessential	transporter
PA14_09400	PA4217	phzS	181	242	145	nonessential	hypothetical protein
PA14_09410	PA1905	phzG1*	6	90	0	nonessential	pyrodoxamine 5'-phosphate oxidase
PA14_09420	PA1904 PA4215	phzF1	111	156	324	nonessential	phenazine biosynthesis protein
PA14_09440	PA1903 PA4214	phzE1	167	197	347	nonessential	phenazine biosynthesis protein PhzE
PA14_09450	PA1902 PA4213	phzD1	50	34	93	nonessential	phenazine biosynthesis protein PhzD
PA14_09460		phzC1	25	31	44	nonessential	phenazine biosynthesis protein PhzC
PA14_09470	PA4211	phzB1	15	10	41	nonessential	phenazine biosynthesis protein
PA14_09480	PA4210	phzA1	89	129	113	nonessential	phenazine biosynthesis protein
PA14_09490	PA4209	phzM	3376	4357	2753	nonessential	phenazine-specific methyltransferase
PA14_09500	PA4208	opmD	67	60	223	nonessential	outer membrane protein
PA14_09520	PA4207	mexI	1580	1384	2734	nonessential	RND efflux transporter
PA14_09530	PA4206	mexH	82	15	46	nonessential	RND efflux membrane fusion protein
PA14_09540	PA4205	mexG	102	151	206	nonessential	hypothetical protein
PA14_09550	PA4204	(ppgL)	152	288	186	nonessential	hypothetical protein
PA14_09570	PA4203	(nmoR)	18	6	238	nonessential	LysR family transcriptional regulator
PA14_09580	PA4202	(nmoA)	54	10	3	nonessential	hypothetical protein
PA14_09600	PA4201	ddlA	0	4	38	nonessential	D-alanine--D-alanine ligase
PA14_09610	PA4200		67	56	208	nonessential	hypothetical protein
PA14_09630	PA4199		911	800	1439	nonessential	acyl-CoA dehydrogenase
PA14_09660	PA4198		100	98	140	nonessential	acyl-CoA synthetase
PA14_09680	PA4197	(bfiS)	10	7	71	nonessential	two-component sensor
PA14_09690	PA4196	(bfiR)	13	24	32	nonessential	two-component response regulator
PA14_09700	PA4190	(pqsL)	247	153	242	nonessential	monooxygenase
PA14_09710	PA4189		0	0	6	essential	aldehyde dehydrogenase
PA14_09730	PA4188		12	7	10	nonessential	dihydrodipicolinate synthase
PA14_09740	PA4187		23	41	81	nonessential	MFS transporter
PA14_09750	PA4186		143	247	480	nonessential	oxidoreductase
PA14_09760	PA4185		188	129	492	nonessential	GntR family transcriptional regulator
PA14_09770	PA4184	souR	67	68	194	nonessential	sarcosine oxidation and utilization regulator SouR
PA14_09780	PA4183		116	33	60	nonessential	hypothetical protein
PA14_09790	PA4182		45	27	58	nonessential	transcriptional regulator
PA14_09810	PA4181		13	3	37	nonessential	hypothetical protein
PA14_09820	PA4180		198	481	222	nonessential	acetolactate synthase
PA14_09850	PA4179		259	237	246	nonessential	porin
PA14_09870	PA4178	eftM	73	168	446	nonessential	SAM-dependent methyltransferase , EftM
PA14_09880	PA4177		0	4	7	nonessential	hypothetical protein
PA14_09890	PA4176	ppiC2	0	0	0	essential	peptidyl-prolyl cis-trans isomerase C2
PA14_09900	PA4175	(piv)*	183	438	329	nonessential	Pvds-regulated endoprotease, lysyl class
PA14_09910	PA4174		206	125	240	nonessential	transcriptional regulator
PA14_09920	PA4173		1427	2155	836	nonessential	translation initiation inhibitor
PA14_09930	PA4172		723	949	658	nonessential	exonuclease III
PA14_09940	PA4171		1	22	155	nonessential	protease
PA14_09950	PA4170		86	76	239	nonessential	oxidoreductase
PA14_09960	PA4169		0	7	7	nonessential	hypothetical protein
PA14_09970	PA4168	fpvB	698	679	1668	nonessential	type I ferripyoverdine receptor, FpvB
PA14_09980	PA4167	dkgB	64	69	77	nonessential	2,5-diketo-D-gluconate reductase B
PA14_09990	PA4166		46	61	117	nonessential	acetyltransferase
PA14_10010	PA4165		1	50	47	nonessential	transcriptional regulator
PA14_10020	PA4164		0	1	1	nonessential	hypothetical protein
PA14_10040	PA4163		149	243	244	nonessential	amidase
PA14_10050			11	42	44	nonessential	hypothetical protein
PA14_10070			809	375	1165	nonessential	zinc-dependent oxidoreductase
PA14_10080			24	45	68	nonessential	hypothetical protein
PA14_10090			2973	2305	3849	nonessential	LysR family transcriptional regulator
PA14_10110			38	40	68	nonessential	transporter
PA14_10120			24	117	309	nonessential	LysR family transcriptional regulator
PA14_10130	PA4162		40	16	60	nonessential	short chain dehydrogenase
PA14_10140	PA4161	fepG	9	3	3	nonessential	ferric enterobactin transport protein FepG
PA14_10160	PA4160	fepD	11	0	0	essential	ferric enterobactin transport protein FepD
PA14_10170	PA4159	fepB	1	2	17	nonessential	iron-enterobactin transporter periplasmic binding protein
PA14_10180	PA4158	fepC	6	24	1	nonessential	ferric enterobactin transport protein FepC
PA14_10190	PA4157		6	27	136	nonessential	transcriptional regulator
PA14_10200	PA4156	(fvbA)	732	820	1208	nonessential	TonB-dependent receptor protein
PA14_10210	PA4155		24	19	80	nonessential	oxidoreductase
PA14_10220	PA4154		17	77	18	nonessential	SH3 domain-containing protein
PA14_10230	PA4153	adht	19	10	45	nonessential	2,3-butanediol dehydrogenase
PA14_10240	PA4152		24	31	74	nonessential	branched-chain alpha-keto acid dehydrogenase subunit E2
PA14_10250	PA4151	acoB	164	150	88	nonessential	acetoin catabolism protein AcoB
PA14_10260	PA4150		545	1174	617	nonessential	dehydrogenase E1 component
PA14_10270	PA4149		0	0	3	essential	hypothetical protein
PA14_10280	PA4148		3	32	4	nonessential	short-chain dehydrogenase
PA14_10290	PA4147	acoR	38	19	94	nonessential	transcriptional regulator AcoR
PA14_10300			1	5	1	nonessential	efflux protein
PA14_10320	PA4145		12	13	17	nonessential	transcriptional regulator
PA14_10330	PA4144		50	169	169	nonessential	outer membrane protein
PA14_10340	PA4143		17	51	172	nonessential	toxin transporter
PA14_10350	PA4142		99	56	144	nonessential	secretion protein
PA14_10360	PA4141		0	14	36	nonessential	hypothetical protein
PA14_10370	PA4140		543	316	459	nonessential	hypothetical protein
PA14_10380	PA4139		12	13	29	nonessential	hypothetical protein
PA14_10400			22	1	50	nonessential	hypothetical protein
PA14_10410			118	236	31	nonessential	hypothetical protein
PA14_10420	PA4138	tyrS	2	38	33	nonessential	tyrosyl-tRNA synthetase
PA14_10440	PA4137		412	656	987	nonessential	porin
PA14_10470	PA4136		229	100	304	nonessential	MFS transporter
PA14_10480	PA4135		45	21	124	nonessential	transcriptional regulator
PA14_10500	PA4133		522	407	1033	nonessential	cbb3-type cytochrome c oxidase subunit I
PA14_10530	PA4132	(mpaR)	74	222	225	nonessential	GntR family transcriptional regulator
PA14_10540	PA4131		1000	745	1615	nonessential	iron-sulfur cluster-binding protein
PA14_10550	PA4130		292	274	493	nonessential	sulfite or nitrite reductas
PA14_10560	PA4129		24	61	136	nonessential	hypothetical protein
PA14_10570	PA4128		11	59	7	nonessential	2,4-dihydroxyhept-2-ene-1,7-dioic acid aldolase
PA14_10590	PA4127	hpcG	227	107	213	nonessential	2-oxo-hepta-3-ene-1,7-dioic acid hydratase
PA14_10600	PA4126		104	134	374	nonessential	MFS transporter
PA14_10610	PA4125	hpcD	8	131	100	nonessential	5-carboxymethyl-2-hydroxymuconate isomerase
PA14_10620	PA4124	hpcB	2152	1725	2882	nonessential	homoprotocatechuate 2,3-dioxygenase
PA14_10630	PA4123	hpcC	203	295	583	nonessential	5-carboxy-2-hydroxymuconate semialdehyde dehydrogenase
PA14_10640	PA4122		241	533	373	nonessential	hypothetical protein
PA14_10650	PA4121		204	186	227	nonessential	hypothetical protein
PA14_10660	PA4120		62	93	278	nonessential	transcriptional regulator
PA14_10670	PA4119	aph	4	0	26	nonessential	aminoglycoside 3'-phosphotransferase type IIB
PA14_10680	PA4118		91	54	240	nonessential	hypothetical protein
PA14_10700	PA4117	(bphP)	516	1602	2625	nonessential	bacteriophytochrome
PA14_10710	PA4116	(bphO)	78	34	32	nonessential	hypothetical protein
PA14_10730	PA4115		708	1345	1680	nonessential	hypothetical protein
PA14_10740	PA4114		58	32	70	nonessential	spermidine acetyltransferase
PA14_10750	PA4113		169	100	219	nonessential	sugar efflux transporter
PA14_10770	PA4112		372	539	496	nonessential	sensor/response regulator hybrid
PA14_10780	PA4111		1	3	0	nonessential	hypothetical protein
PA14_10790	PA4110	ampC	75	64	167	nonessential	beta-lactamase
PA14_10800	PA4109	ampR	211	187	116	nonessential	transcriptional regulator AmpR
PA14_10820	PA4108		646	517	877	nonessential	HDIG domain-containing protein
PA14_10830			79	45	365	nonessential	LysR family transcriptional regulator
PA14_10840			248	112	229	nonessential	dehydrogenase
PA14_10850	PA4100		177	265	203	nonessential	dehydrogenase
PA14_10870	PA4099		401	674	610	nonessential	hypothetical protein
PA14_10890	PA4098		6	12	19	nonessential	short-chain dehydrogenase
PA14_10900	PA4097		42	47	66	nonessential	alcohol dehydrogenase
PA14_10910	PA4096		10	11	97	nonessential	major facilitator transporter
PA14_10920	PA4095		7	43	40	nonessential	hypothetical protein
PA14_10940	PA4094		744	662	1148	nonessential	AraC family transcriptional regulator
PA14_10950	PA4093		0	0	9	essential	hypothetical protein
PA14_10960			1199	1394	1616	nonessential	ferredoxin oxidoreductase subunit
PA14_10970			37	52	65	nonessential	flavodoxin reductase
PA14_10980			81	15	103	nonessential	hypothetical protein
PA14_10990	PA4092	hpaC	1	0	0	essential	4-hydroxyphenylacetate 3-monooxygenase small subunit
PA14_11000	PA4091	hpaA	1923	2614	3772	nonessential	4-hydroxyphenylacetate 3-monooxygenase large chain
PA14_11010	PA4090		7	31	21	nonessential	hypothetical protein
PA14_11020	PA4089		2	1	22	nonessential	3-ketoacyl-ACP reductase
PA14_11030	PA4088		154	182	141	nonessential	aminotransferase
PA14_11050	PA4087		119	174	326	nonessential	hypothetical protein
PA14_11060	PA4086	cupB1	717	607	1403	nonessential	fimbrial subunit CupB1
PA14_11070	PA4085	cupB2	74	35	513	nonessential	chaperone CupB2
PA14_11080	PA4084	cupB3	2589	5184	5690	nonessential	usher CupB3
PA14_11090	PA4083	cupB4	25	17	27	nonessential	chaperone CupB4
PA14_11100	PA4082	cupB5	1485	1454	876	nonessential	adhesive protein CupB5
PA14_11110	PA4081	cupB6	1563	1238	2049	nonessential	fimbrial protein cupB6
PA14_11120	PA4080		465	325	319	nonessential	response regulator
PA14_11130	PA4079		60	35	93	nonessential	short chain dehydrogenase
PA14_11140	PA4078		1516	1915	3938	nonessential	nonribosomal peptide synthetase
PA14_11150	PA4077		19	7	9	nonessential	transcriptional regulator
PA14_11160	PA4076		10	3	77	nonessential	hypothetical protein
PA14_11170	PA4075		7	9	139	nonessential	hypothetical protein
PA14_11180	PA4074		9	4	27	nonessential	transcriptional regulator
PA14_11190	PA4073		857	1651	1992	nonessential	aldehyde dehydrogenase
PA14_11210	PA4072		220	331	301	nonessential	amino acid permease
PA14_11230	PA4071		225	75	85	nonessential	hypothetical protein
PA14_11240	PA4070		33	80	103	nonessential	DNA-binding transcriptional activator FeaR
PA14_11250	PA4069		122	187	284	nonessential	hypothetical protein
PA14_11260	PA4068		0	0	0	essential	epimerase
PA14_11270	PA4067	oprG	2711	3797	6949	nonessential	outer membrane protein OprG precursor
PA14_11280	PA4066		15	41	22	nonessential	hypothetical protein
PA14_11290	PA4065		1037	1297	895	nonessential	permease
PA14_11310	PA4064		6	3	79	nonessential	ABC transporter ATP-binding protein
PA14_11320	PA4063		10	1	24	nonessential	hypothetical protein
PA14_11340	PA4061		146	56	147	nonessential	thioredoxin
PA14_11350	PA4059		39	24	46	nonessential	hypothetical protein
PA14_11370	PA4058		0	1	0	essential	lipoprotein
PA14_11380	PA4057	nrdR	0	0	0	essential	transcriptional regulator NrdR
PA14_11400	PA4056	ribD	0	0	0	essential	riboflavin-specific deaminase/reductase
PA14_11410	PA4055	ribC	0	0	0	essential	riboflavin synthase subunit alpha
PA14_11420	PA4054	ribB	28	19	68	nonessential	bifunctional 3,4-dihydroxy-2-butanone 4-phosphate synthase/GTP cyclohydrolase II-like protein
PA14_11430	PA4053	ribH*	0	0	0	essential	6,7-dimethyl-8-ribityllumazine synthase
PA14_11450	PA4052	nusB	0	0	0	essential	transcription antitermination protein NusB
PA14_11460	PA4051	thiL	0	0	0	essential	thiamine monophosphate kinase
PA14_11470	PA4050	pgpA	0	3	29	nonessential	phosphatidylglycerophosphatase A
PA14_11480	PA4049		149	123	232	nonessential	hypothetical protein
PA14_11490	PA4048		668	599	3227	nonessential	hypothetical protein
PA14_11510	PA4047	ribA	0	0	0	essential	GTP cyclohydrolase II
PA14_11520	PA4046		1	17	3	nonessential	hypothetical protein
PA14_11530	PA4045		51	18	226	nonessential	hypothetical protein
PA14_11550	PA4044	dxs	0	0	0	essential	1-deoxy-D-xylulose-5-phosphate synthase
PA14_11560	PA4043	ispA	3	8	25	nonessential	geranyltranstransferase
PA14_11570	PA4042	xseB	2	1	145	nonessential	exodeoxyribonuclease VII small subunit
PA14_11580	PA4041		530	431	363	nonessential	hypothetical protein
PA14_11590	PA4040		61	257	404	nonessential	hypothetical protein
PA14_11600	PA4039		1428	1460	2088	nonessential	ABC transporter
PA14_11610	PA4038		452	479	744	nonessential	ABC transporter permease
PA14_11620	PA4037		923	1235	2119	nonessential	ABC transporter
PA14_11630	PA4036		1191	1358	2785	nonessential	two-component sensor
PA14_11650	PA4035		180	186	420	nonessential	hypothetical protein
PA14_11660	PA4034	aqpZ	124	121	520	nonessential	aquaporin Z
PA14_11670	PA4033	(mucE)	0	3	5	nonessential	hypothetical protein
PA14_11680	PA4032		23	9	256	nonessential	two-component regulator
PA14_11690	PA4031	ppa	0	0	0	essential	inorganic pyrophosphatase
PA14_11700	PA4030		60	97	72	nonessential	hypothetical protein
PA14_11720	PA4029		1782	1646	2248	nonessential	hypothetical protein
PA14_11730			25	65	222	nonessential	protein kinase
PA14_11740	PA4027		38	250	88	nonessential	hypothetical protein
PA14_11750	PA4026		73	241	352	nonessential	acetyltransferase
PA14_11760	PA4025	(eutC)	167	111	155	nonessential	ethanolamine ammonia-lyase small subunit
PA14_11770	PA4024	eutB	445	351	1014	nonessential	ethanolamine ammonia-lyase large subunit
PA14_11790	PA4023	(eat)	354	1251	1103	nonessential	amino acid transporter
PA14_11810	PA4022	(hdhtA)	153	132	307	nonessential	aldehyde dehydrogenase
PA14_11830	PA4021	(eatR)	79	9	10	nonessential	transcriptional regulator
PA14_11845	PA4020	mpl	1	25	6	nonessential	UDP-N-acetylmuramate:L-alanyl-gamma-D-glutamyl- meso-diaminopimelate ligase
PA14_11860	PA4019	(ubiX)	0	0	0	essential	aromatic acid decarboxylase
PA14_11880	PA4018		2	0	12	nonessential	hypothetical protein
PA14_11890	PA4017		58	20	8	nonessential	hypothetical protein
PA14_11900	PA4016		64	132	163	nonessential	hypothetical protein
PA14_11910	PA4015		20	31	136	nonessential	hypothetical protein
PA14_11920	PA4014		2019	3936	3201	nonessential	hypothetical protein
PA14_11930	PA4013		227	224	248	nonessential	hypothetical protein
PA14_11940	PA4012		0	5	6	nonessential	hypothetical protein
PA14_11960	PA4011		87	110	169	nonessential	hypothetical protein
PA14_11970	PA4010		1748	3019	3539	nonessential	3-methyladenine DNA glycosylase
PA14_11980	PA4009		363	253	983	nonessential	hypothetical protein
PA14_11990	PA4008		15	18	84	nonessential	hydrolase
PA14_12010	PA4007	proA	149	240	145	nonessential	gamma-glutamyl phosphate reductase
PA14_12020	PA4006	nadD*	85	136	398	nonessential	nicotinic acid mononucleotide adenylyltransferase
PA14_12030	PA4005		118	301	399	nonessential	hypothetical protein
PA14_12050	PA4004		346	383	2784	nonessential	rRNA large subunit methyltransferase
PA14_12060	PA4003	pbpA	0	1	0	essential	penicillin-binding protein 2
PA14_12070	PA4002	rodA	0	0	0	essential	rod shape-determining protein
PA14_12080	PA4001	sltB1	946	1144	3046	nonessential	soluble lytic transglycosylase B
PA14_12090	PA4000	(rlpA)	394	490	312	nonessential	RlpA family lipoprotein
PA14_12100	PA3999	dacC	305	594	333	nonessential	D-ala-D-ala-carboxypeptidase
PA14_12110	PA3998		0	0	1	essential	hypothetical protein
PA14_12120	PA3997	lipB	4	0	0	essential	lipoate-protein ligase B
PA14_12130	PA3996	lis	0	0	0	essential	lipoyl synthase
PA14_12140	PA3995		969	359	463	nonessential	transcriptional regulator
PA14_12150	PA3994		240	692	696	nonessential	epoxide hydrolase
PA14_12160	PA3992	(sltB3)	1165	1967	1450	nonessential	murein transglycosylase
PA14_12170	PA3991		0	0	0	essential	hypothetical protein
PA14_12180	PA3990		14	16	14	nonessential	hypothetical protein
PA14_12200	PA3989	holA	2	9	15	nonessential	DNA polymerase III subunit delta
PA14_12210	PA3988	(lptE)	0	0	0	essential	hypothetical protein
PA14_12230	PA3987	leuS	4	3	1	nonessential	leucyl-tRNA synthetase
PA14_12260	PA3986		25	50	206	nonessential	hypothetical protein
PA14_12270	PA3985		54	245	118	nonessential	hypothetical protein
PA14_12280	PA3984	lnt	0	0	0	essential	apolipoprotein N-acyltransferase
PA14_12300	PA3983		235	328	395	nonessential	hypothetical protein
PA14_12310	PA3982		0	0	1	essential	metalloprotease
PA14_12330	PA3981		1727	1853	4847	nonessential	hypothetical protein
PA14_12350	PA3980		421	817	846	nonessential	(dimethylallyl)adenosine tRNA methylthiotransferase
PA14_12360	PA3979		666	588	2319	nonessential	hypothetical protein
PA14_12370	PA3978		480	748	1230	nonessential	hypothetical protein
PA14_12390	PA3977	hemL	0	1	0	essential	glutamate-1-semialdehyde aminotransferase
PA14_12400	PA3976	thiE	2	13	28	nonessential	thiamine-phosphate pyrophosphorylase
PA14_12410	PA3975	thiD	211	123	261	nonessential	phosphomethylpyrimidine kinase
PA14_12420			1795	1177	4000	nonessential
PA14_12430			7	90	29	nonessential
PA14_12440	PA3973		1	7	5	nonessential	AcrR family transcriptional regulator
PA14_12450	PA3972		112	712	322	nonessential	acyl-CoA dehydrogenase
PA14_12470	PA3971		0	0	0	essential	hypothetical protein
PA14_12490	PA3970	(amn)	36	154	116	nonessential	AMP nucleosidase
PA14_12530	PA3969		129	1263	486	nonessential	hypothetical protein
PA14_12540	PA3968		267	522	622	nonessential	pseudouridine synthase
PA14_12550	PA3967		325	430	878	nonessential	hypothetical protein
PA14_12560	PA3966		234	157	722	nonessential	hypothetical protein
PA14_12570	PA3965		181	260	511	nonessential	transcription regulator AsnC
PA14_12590	PA3964		41	38	44	nonessential	hypothetical protein
PA14_12610	PA3963		34	29	111	nonessential	transporter
PA14_12620	PA3962		445	541	648	nonessential	hypothetical protein
PA14_12630	PA3961		56	43	96	nonessential	ATP-dependent helicase
PA14_12640	PA3960		95	90	304	nonessential	hypothetical protein
PA14_12650	PA3959		252	296	376	nonessential	hypothetical protein
PA14_12670	PA3958		150	649	384	nonessential	hypothetical protein
PA14_12680	PA3957		5	8	137	nonessential	short chain dehydrogenase
PA14_12690	PA3956		9	13	234	nonessential	hypothetical protein
PA14_12700	PA3955		75	38	232	nonessential	hypothetical protein
PA14_12710	PA3954	(sfnG)	148	76	422	nonessential	hypothetical protein
PA14_12730	PA3953		39	17	70	nonessential	hypothetical protein
PA14_12740	PA3952		0	0	0	essential	hypothetical protein
PA14_12750	PA3951		108	15	81	nonessential	hypothetical protein
PA14_12760	PA3950		143	68	164	nonessential	ATP-dependent RNA helicase
PA14_12770	PA3949		167	369	287	nonessential	hypothetical protein
PA14_12780	PA3948	(rocA1)	774	344	635	nonessential	two-component response regulator
PA14_12810	PA3947	(rocR)	55	105	149	nonessential	two-component response regulator
PA14_12820	PA3946	(rocS1)	1105	2161	2429	nonessential	two-component sensor
PA14_12840	PA3945		113	240	299	nonessential	acetyltransferase
PA14_12850	PA3944		50	138	44	nonessential	acetyltransferase
PA14_12860	PA3943		187	447	432	nonessential	hypothetical protein
PA14_12870	PA3942	tesB	4697	5120	11638	nonessential	acyl-CoA thioesterase
PA14_12890	PA3941		1	0	0	essential	hypothetical protein
PA14_12900	PA3940		6	1	24	nonessential	DNA binding protein
PA14_12920	PA3938		22	35	221	nonessential	taurine ABC transporter periplasmic protein
PA14_12940	PA3937		4	0	0	essential	taurine ABC transporter ATP-binding protein
PA14_12960	PA3936		28	71	37	nonessential	taurine ABC transporter permease
PA14_12970	PA3935	tauD	4	1	28	nonessential	taurine dioxygenase
PA14_12980	PA3934		167	389	401	nonessential	hypothetical protein
PA14_12990	PA3933	(betT3)	810	1530	1231	nonessential	choline transporter
PA14_13000	PA3932		157	251	437	nonessential	transcriptional regulator
PA14_13010	PA3931		5993	6745	8646	nonessential	hypothetical protein
PA14_13030	PA3930	cioA	595	1176	1408	nonessential	CioA, cyanide insensitive terminal oxidase
PA14_13040	PA3929	cioB	451	483	579	nonessential	CioB, cyanide insensitive terminal oxidase
PA14_13050	PA3928		0	0	0	essential	hypothetical protein
PA14_13060	PA3927		348	684	623	nonessential	transcriptional regulator
PA14_13070	PA3926		325	214	837	nonessential	MFS family transporter
PA14_13090	PA3925		1858	1447	1428	nonessential	acyl-CoA thiolase
PA14_13110	PA3924		778	1054	766	nonessential	long-chain-fatty-acid--CoA ligase
PA14_13130	PA3923		1561	1320	2644	nonessential	hypothetical protein
PA14_13140	PA3922		1273	1260	2408	nonessential	hypothetical protein
PA14_13150	PA3921		52	136	219	nonessential	transcriptional regulator
PA14_13170	PA3920	(copA1)	229	389	481	nonessential	metal transporting P-type ATPase
PA14_13190	PA3919		652	310	1403	nonessential	hypothetical protein
PA14_13200			127	26	302	nonessential	hypothetical protein
PA14_13210			3	0	70	nonessential	hypothetical protein
PA14_13220			50	90	76	nonessential	protein-tyrosine-phosphatase
PA14_13230	PA3918	moaC	6	2	9	nonessential	molybdenum cofactor biosynthesis protein MoaC
PA14_13240	PA3917	moaD	5	11	2	nonessential	molybdopterin converting factor, small subunit
PA14_13250	PA3916	moaE	15	1	18	nonessential	molybdopterin converting factor, large subunit
PA14_13260	PA3915	moaB1	11	47	41	nonessential	MoaB1
PA14_13280	PA3914	moeA1	1	11	17	nonessential	molybdenum cofactor biosynthetic protein A1
PA14_13290	PA3913		27	73	418	nonessential	protease
PA14_13300	PA3912		3	29	17	nonessential	hypothetical protein
PA14_13320	PA3911		0	0	0	essential	hypothetical protein
PA14_13330	PA3910	(eddA)	500	403	552	nonessential	hypothetical protein
PA14_13340	PA3909	(eddB)	127	129	127	nonessential	extracellular nuclease
PA14_13350	PA3908	(tsiT)	88	112	360	nonessential	hypothetical protein
PA14_13360	PA3907	(tseT)	41	109	282	nonessential	hypothetical protein
PA14_13370	PA3906		0	11	2	nonessential	hypothetical protein
PA14_13380	PA3905	(tecT)	91	38	28	nonessential	hypothetical protein
PA14_13390	PA3904		4	4	6	nonessential	hypothetical protein
PA14_13410	PA3903	prfC	126	263	461	nonessential	peptide chain release factor 3
PA14_13420	PA3902		228	82	465	nonessential	hypothetical protein
PA14_13430	PA3901	fecA	796	842	2166	nonessential	Fe(III) dicitrate transport protein FecA
PA14_13450	PA3900	(fecR)	8	6	72	nonessential	transmembrane sensor
PA14_13460	PA3899	(fecI)	6	0	28	nonessential	RNA polymerase sigma factor
PA14_13470	PA3898		472	521	966	nonessential	AraC family transcriptional regulator
PA14_13490	PA3897		109	93	577	nonessential	hypothetical protein
PA14_13500	PA3896		104	39	179	nonessential	2-hydroxyacid dehydrogenase
PA14_13510	PA3895		492	459	532	nonessential	LysR family transcriptional regulator
PA14_13520	PA3894		512	395	1424	nonessential	outer membrane protein
PA14_13530	PA3893		161	138	173	nonessential	outer membrane protein
PA14_13560	PA3892		120	106	258	nonessential	hypothetical protein
PA14_13580	PA3891	(opuCA)	301	303	298	nonessential	ABC transporter ATP-binding protein
PA14_13590	PA3890	(opuCB)	134	146	647	nonessential	ABC transporter permease
PA14_13600	PA3889	(opuCC)	287	325	614	nonessential	ABC transporter substrate-binding protein
PA14_13610	PA3888	(opuCD)	3	15	55	nonessential	ABC transporter permease
PA14_13620	PA3887	nhaP	614	331	578	nonessential	Na+/H+ antiporter NhaP
PA14_13630			5	5	1	nonessential	hypothetical protein
PA14_13650	PA3886		26	8	27	nonessential	hypothetical protein
PA14_13660	PA3885	tpbA	18	128	35	nonessential	protein tyrosine phosphatase TpbA
PA14_13670	PA3884		91	631	481	nonessential	hypothetical protein
PA14_13680	PA3883		0	0	1	essential	short chain dehydrogenase
PA14_13690	PA3882		116	32	51	nonessential	methyltransferase
PA14_13710	PA3881		3	4	15	nonessential	hypothetical protein
PA14_13720	PA3880		12	10	13	nonessential	hypothetical protein
PA14_13730	PA3879	narL	0	0	3	essential	transcriptional regulator NarL
PA14_13740	PA3878	narX	803	662	1962	nonessential	two-component sensor NarX
PA14_13750	PA3877	narK1	2081	2851	2479	nonessential	nitrite extrusion protein 1
PA14_13770	PA3876	narK2	205	230	281	nonessential	nitrite extrusion protein 2
PA14_13780	PA3875	narG	1796	2001	3629	nonessential	respiratory nitrate reductase alpha subun
PA14_13800	PA3874	narH	751	1558	816	nonessential	respiratory nitrate reductase beta subuni
PA14_13810	PA3873	narJ	4	31	34	nonessential	respiratory nitrate reductase delta chain
PA14_13830	PA3872	narI	317	156	473	nonessential	respiratory nitrate reductase gamma chain
PA14_13840	PA3871		42	45	153	nonessential	peptidyl-prolyl cis-trans isomerase, PpiC-type
PA14_13850	PA3870	moaA*	66	117	97	nonessential	molybdenum cofactor biosynthesis protein A
PA14_13860			71	79	39	nonessential	hypothetical protein
PA14_13870	PA3869		281	360	329	nonessential	hypothetical protein
PA14_13890	PA3868		2085	3122	4574	nonessential	integrase
PA14_13900			1311	1970	1374	nonessential
PA14_13910			337	150	185	nonessential
PA14_13920			59	99	7	nonessential	hypothetical protein
PA14_13940	PA3866		1892	2485	3174	nonessential	S-type pyocin protein
PA14_13950			28	65	76	nonessential	hypothetical protein
PA14_13960			30	1	0	nonessential	hypothetical protein
PA14_13970			10	14	53	nonessential	hypothetical protein
PA14_13990	PA3865		52	24	196	nonessential	amino acid ABC transporter
PA14_14000	PA3864	(dauR)	704	1058	885	nonessential	hypothetical protein
PA14_14010	PA3863	(dauA)	87	163	230	nonessential	amino acid oxidase
PA14_14020	PA3862	(dauB)	35	23	64	nonessential	hypothetical protein
PA14_14040	PA3861	rhl	807	1239	1902	nonessential	ATP-dependent RNA helicase RhlB
PA14_14060	PA3860		1987	1675	3783	nonessential	AMP-binding protein
PA14_14080	PA3859		130	34	16	nonessential	carboxylesterase
PA14_14100	PA3858		308	94	343	nonessential	amino acid-binding protein
PA14_14110	PA3857	pcs	491	449	962	nonessential	phosphatidylserine synthase
PA14_14130	PA3856		229	92	411	nonessential	hypothetical protein
PA14_14140	PA3855		212	173	320	nonessential	hypothetical protein
PA14_14150	PA3854		97	44	184	nonessential	GIY-YIG nuclease superfamily protein
PA14_14160	PA3853		560	957	514	nonessential	acetyltransferase
PA14_14170	PA3852		143	102	130	nonessential	hypothetical protein
PA14_14200	PA3851		2	28	58	nonessential	hypothetical protein
PA14_14210	PA3850		39	181	187	nonessential	hypothetical protein
PA14_14220	PA3849		356	464	599	nonessential	nucleoid-associated protein NdpA
PA14_14230	PA3848		270	561	597	nonessential	hypothetical protein
PA14_14250	PA3847		42	32	40	nonessential	hypothetical protein
PA14_14270	PA3846		11	5	21	nonessential	isochorismatase family hydrolase
PA14_14280	PA3845		55	46	42	nonessential	LysR family transcriptional regulator
PA14_14290	PA3844		18	14	126	nonessential	hypothetical protein
PA14_14300			973	1251	1125	nonessential	zinc-binding oxidoreductase
PA14_14310			559	416	520	nonessential	transcriptional regulator
PA14_14320			187	66	158	nonessential	hypothetical protein
PA14_14330	PA3842	(spcS)	133	59	204	nonessential	chaperone
PA14_14340	PA3840		1573	1141	839	nonessential	SAM-dependent methyltransferase
PA14_14360	PA3839		16	19	147	nonessential	sodium:sulfate symporter
PA14_14370	PA3838		0	33	0	essential	ABC-transporter ATP-binding component
PA14_14380	PA3837		16	45	39	nonessential	ABC transporter permease
PA14_14390	PA3836		46	247	73	nonessential	ABC-type transport protein, periplasmic c
PA14_14400			92	203	156	nonessential	hypothetical protein
PA14_14420			86	28	205	nonessential	hypothetical protein
PA14_14430	PA3835		53	269	64	nonessential	hypothetical protein
PA14_14440	PA3834	valS	0	0	0	essential	valyl-tRNA synthetase
PA14_14450	PA3833		28	29	114	nonessential	hypothetical protein
PA14_14460	PA3832	holC	562	230	178	nonessential	DNA polymerase III subunit chi
PA14_14470	PA3831	pepA	86	14	86	nonessential	leucyl aminopeptidase
PA14_14480	PA3830		71	141	391	nonessential	transcriptional regulator
PA14_14490	PA3829		380	482	204	nonessential	hydrolase
PA14_14500	PA3828	(lptF)	0	0	0	essential	hypothetical protein
PA14_14510	PA3827	(lptG)	0	0	0	essential	hypothetical protein
PA14_14520	PA3826		128	59	89	nonessential	hypothetical protein
PA14_14530	PA3825		3259	4396	4600	nonessential	hypothetical protein
PA14_14540			85	155	272	nonessential	hypothetical protein
PA14_14550			2234	3217	2843	nonessential	hypothetical protein
PA14_14560			973	644	3780	nonessential	hypothetical protein
PA14_14570			1	0	0	essential	tRNA-Leu
PA14_14590	PA3824	queA	1399	2531	3161	nonessential	S-adenosylmethionine--tRNA ribosyltransferase-isomerase
PA14_14600	PA3823	tgt	316	340	622	nonessential	queuine tRNA-ribosyltransferase
PA14_14610	PA3822	yajC	180	53	525	nonessential	preprotein translocase subunit YajC
PA14_14630	PA3821	secD	0	0	0	essential	preprotein translocase subunit SecD
PA14_14650	PA3820	secF	0	0	0	essential	preprotein translocase subunit SecF
PA14_14660	PA3819		65	90	95	nonessential	hypothetical protein
PA14_14680	PA3818		133	79	126	nonessential	extragenic suppressor protein SuhB
PA14_14690	PA3817		90	127	334	nonessential	methyltransferase
PA14_14700	PA3816	cysE	10	15	31	nonessential	serine O-acetyltransferase
PA14_14710	PA3815	(iscR)	320	302	141	nonessential	Rrf2 family protein
PA14_14730	PA3814	iscS	0	0	1	essential	cysteine desulfurase
PA14_14740	PA3813	(iscU)	0	0	0	essential	scaffold protein
PA14_14750	PA3812	(iscA)	0	0	0	essential	iron-binding protein IscA
PA14_14770	PA3811	hscB	0	0	1	essential	co-chaperone HscB
PA14_14780	PA3810	hscA	0	0	0	essential	chaperone protein HscA
PA14_14800	PA3809	fdx2	3	3	10	nonessential	ferredoxin 2Fe-2S
PA14_14810	PA3808		15	143	33	nonessential	hypothetical protein
PA14_14820	PA3807	ndk	0	0	0	essential	nucleoside diphosphate kinase
PA14_14830	PA3806		329	257	441	nonessential	hypothetical protein
PA14_14850	PA3805	pilF	1571	781	2316	nonessential	type 4 fimbrial biogenesis protein PilF
PA14_14860	PA3804		9	224	13	nonessential	hypothetical protein
PA14_14880	PA3803	ispG*	0	0	0	essential	4-hydroxy-3-methylbut-2-en-1-yl diphosphate synthase
PA14_14890	PA3802	hisS	0	0	0	essential	histidyl-tRNA synthetase
PA14_14900	PA3801		0	2	3	nonessential	hypothetical protein
PA14_14910	PA3800		28	68	266	nonessential	hypothetical protein
PA14_14930	PA3799	engA	0	0	0	essential	GTP-binding protein EngA
PA14_14940	PA3798		957	711	1502	nonessential	aminotransferase
PA14_14960	PA3797		100	44	382	nonessential	hypothetical protein
PA14_14990	PA3795		165	256	179	nonessential	oxidoreductase
PA14_15000	PA3794		18	73	149	nonessential	hypothetical protein
PA14_15020	PA3793		115	24	18	nonessential	hypothetical protein
PA14_15030	PA3792	leuA	766	545	1148	nonessential	2-isopropylmalate synthase
PA14_15050	PA3791		0	0	0	essential	hypothetical protein
PA14_15070	PA3790	oprC	316	343	926	nonessential	outer membrane copper receptor OprC
PA14_15080	PA3789		151	154	41	nonessential	hypothetical protein
PA14_15090	PA3788		0	1	4	nonessential	hypothetical protein
PA14_15100	PA3787		20	43	90	nonessential	hypothetical protein
PA14_15110	PA3786		0	0	0	essential	hypothetical protein
PA14_15120	PA3785		52	19	57	nonessential	hypothetical protein
PA14_15130	PA3784		98	41	152	nonessential	hypothetical protein
PA14_15140	PA3783		49	58	159	nonessential	hypothetical protein
PA14_15150	PA3782		88	342	218	nonessential	transcriptional regulator
PA14_15160			156	255	992	nonessential	hypothetical protein
PA14_15180	PA3781		516	610	1316	nonessential	transporter
PA14_15190	PA3780		7	23	68	nonessential	hypothetical protein
PA14_15200	PA3779		238	227	592	nonessential	hypothetical protein
PA14_15210	PA3778		32	7	17	nonessential	LysR family transcriptional regulator
PA14_15230	PA3777	xseA	9	5	2	nonessential	exodeoxyribonuclease VII large subunit
PA14_15240	PA3776		26	7	35	nonessential	LysR family transcriptional regulator
PA14_15250	PA3775		153	73	171	nonessential	hypothetical protein
PA14_15260	PA3774		127	182	170	nonessential	acetylpolyamine aminohydrolase
PA14_15270	PA3773		64	41	265	nonessential	hypothetical protein
PA14_15280	PA3772		59	136	98	nonessential	hypothetical protein
PA14_15290	PA3771		1418	1294	2326	nonessential	transcriptional regulator
PA14_15310	PA3770	guaB	0	0	0	essential	inosine 5'-monophosphate dehydrogenase
PA14_15340	PA3769	guaA	0	0	0	essential	GMP synthase
PA14_15350			472	436	717	nonessential	integrase
PA14_15360			141	174	163	nonessential	hypothetical protein
PA14_15370			1	5	12	nonessential	hypothetical protein
PA14_15380		repA	287	179	392	nonessential	replicative helicase, RepA
PA14_15400			386	908	1358	nonessential	replication protein, RepC
PA14_15410			124	41	28	nonessential
PA14_15420			378	332	446	nonessential
PA14_15430	PA3867		170	209	523	nonessential	resolvase, essential for transposition
PA14_15435			403	354	434	nonessential	hypothetical protein
PA14_15445		merE	7	0	43	nonessential	mercury resistance protein
PA14_15450		merD	4	140	51	nonessential	transcriptional regulator MerD
PA14_15460		merA	3157	6551	8117	nonessential	mercuric reductase
PA14_15470		merP	0	1	1	nonessential	periplasmic mercuric ion binding protein, MerP
PA14_15475		merT	1176	962	3731	nonessential	mercuric transport protein
PA14_15480		merR	69	115	573	nonessential	transcriptional regulator MerR
PA14_15490			43	31	41	nonessential	hypothetical protein
PA14_15500			19	136	25	nonessential	oriT-binding protein, TraK
PA14_15510		traJ	7	58	85	nonessential	conjugal transfer relaxosome component TraJ
PA14_15520		trbJ	306	450	408	nonessential	conjugal transfer protein TrbJ
PA14_15540			296	287	225	nonessential	mating pair formation protein TrbL
PA14_15560			60	53	358	nonessential	hypothetical protein
PA14_15570			59	70	204	nonessential	hypothetical protein
PA14_15580			74	269	129	nonessential	Type II restriction enzyme, methylase subunit
PA14_15590			5	15	24	nonessential	hypothetical protein
PA14_15600			180	164	99	nonessential	hypothetical protein
PA14_15610			664	1231	1345	nonessential	hypothetical protein
PA14_15620			62	91	97	nonessential	oxidoreductase
PA14_15630			637	1161	609	nonessential	hypothetical protein
PA14_15650			177	177	299	nonessential	hypothetical protein
PA14_15660			432	545	1153	nonessential	oxidoreductase
PA14_15670	PA3768		816	825	1065	nonessential	metallo-oxidoreductase
PA14_15680	PA3767		95	44	32	nonessential	hypothetical protein
PA14_15700	PA3766		147	139	802	nonessential	amino acid permease
PA14_15710	PA3765		48	66	178	nonessential	hypothetical protein
PA14_15720	PA3764		386	195	677	nonessential	transglycosylase
PA14_15740	PA3763	purL	340	460	1204	nonessential	phosphoribosylformylglycinamidine synthase
PA14_15750			5	0	1	nonessential	hypothetical protein
PA14_15770	PA3762		39	80	185	nonessential	hypothetical protein
PA14_15780	PA3761	(nagE)	27	92	71	nonessential	PTS system N-acetylglucosamine-specific IIBC component
PA14_15790	PA3760		73	24	9	nonessential	phosphoenolpyruvate-protein phosphotransferase
PA14_15810	PA3759		53	27	3	nonessential	aminotransferase
PA14_15820	PA3758		143	148	398	nonessential	N-acetylglucosamine-6-phosphate deacetylase
PA14_15830	PA3757	(nagR)	157	407	400	nonessential	GntR family transcriptional regulator
PA14_15840	PA3756		90	62	457	nonessential	hypothetical protein
PA14_15850	PA3755		235	43	222	nonessential	hypothetical protein
PA14_15860	PA3754		131	332	138	nonessential	hypothetical protein
PA14_15870	PA3753		22	40	279	nonessential	hypothetical protein
PA14_15890	PA3751	purT	187	437	198	nonessential	phosphoribosylglycinamide formyltransferase 2
PA14_15910	PA3750		12	7	171	nonessential	hypothetical protein
PA14_15920	PA3749		75	90	246	nonessential	major facilitator transporter
PA14_15930	PA3748		298	484	1888	nonessential	hemolysin
PA14_15940	PA3747		1018	1186	1658	nonessential	hypothetical protein
PA14_15960	PA3746	ffh	0	0	0	essential	signal recognition particle protein Ffh
PA14_15970	PA3745	rpsP	0	0	0	essential	30S ribosomal protein S16
PA14_15980	PA3744	rimM	34	0	0	essential	16S rRNA-processing protein RimM
PA14_15990	PA3743	trmD	19	28	0	nonessential	tRNA (guanine-N(1)-)-methyltransferase
PA14_16000	PA3742	rplS	2	10	5	nonessential	50S ribosomal protein L19
PA14_16010	PA3741		29	25	77	nonessential	hypothetical protein
PA14_16020	PA3740		34	19	42	nonessential	hypothetical protein
PA14_16030	PA3739		136	333	200	nonessential	sodium/hydrogen antiporter
PA14_16040	PA3738	xerD	52	31	194	nonessential	site-specific tyrosine recombinase XerD
PA14_16050	PA3737	dsbC	5	71	54	nonessential	thiol:disulfide interchange protein DsbC
PA14_16070	PA3736	hom	344	642	1311	nonessential	homoserine dehydrogenase
PA14_16090	PA3735	thrC	309	605	575	nonessential	threonine synthase
PA14_16100	PA3734		188	126	598	nonessential	hypothetical protein
PA14_16110			0	0	0	essential	hypothetical protein
PA14_16130	PA3733		182	109	120	nonessential	hypothetical protein
PA14_16140	PA3732		84	305	329	nonessential	hypothetical protein
PA14_16150	PA3731		1	26	49	nonessential	hypothetical protein
PA14_16160	PA3730		77	109	365	nonessential	hypothetical protein
PA14_16180	PA3729		533	563	583	nonessential	hypothetical protein
PA14_16190	PA3728		1434	1882	2669	nonessential	hypothetical protein
PA14_16200	PA3727		3	15	60	nonessential	hypothetical protein
PA14_16210	PA3726		187	187	254	nonessential	hypothetical protein
PA14_16220	PA3725	recJ	102	219	135	nonessential	single-stranded-DNA-specific exonuclease RecJ
PA14_16250	PA3724	lasB	3301	4531	5701	nonessential	elastase LasB
PA14_16260	PA3723		218	308	204	nonessential	FMN oxidoreductase
PA14_16270	PA3722		21	1	0	nonessential	hypothetical protein
PA14_16280	PA3721	(nalC)	237	289	250	nonessential	transcriptional regulator
PA14_16290	PA3720		95	94	420	nonessential	hypothetical protein
PA14_16300	PA3719	(armR)	1	1	0	nonessential	hypothetical protein
PA14_16310	PA3718		6	4	110	nonessential	MFS permease
PA14_16320	PA3717		18	42	66	nonessential	peptidyl-prolyl cis-trans isomerase, FkbP-type
PA14_16330	PA3716		171	177	703	nonessential	hypothetical protein
PA14_16340	PA3715		66	14	266	nonessential	hypothetical protein
PA14_16350	PA3714		176	653	814	nonessential	two-component response regulator
PA14_16360	PA3713	(spdH)	300	673	515	nonessential	hypothetical protein
PA14_16370	PA3712		632	847	689	nonessential	hypothetical protein
PA14_16380	PA3711		10	102	66	nonessential	LysR family transcriptional regulator
PA14_16390	PA3710		734	1025	2004	nonessential	GMC-type oxidoreductase
PA14_16410	PA3709		158	171	289	nonessential	MFS transporter
PA14_16430	PA3708	wspA	653	568	402	nonessential	chemotaxis transducer
PA14_16440	PA3707	(wspB)	2	10	7	nonessential	hypothetical protein
PA14_16450	PA3706	wspC	45	95	64	nonessential	methyltransferase
PA14_16460	PA3705	wspD	43	4	90	nonessential	CheW domain-containing protein
PA14_16470	PA3704	(wspE)	34	49	12	nonessential	chemotaxis sensor/effector fusion protein
PA14_16480	PA3703	wspF	0	0	0	essential	chemotaxis-specific methylesterase
PA14_16500	PA3702	wspR	103	33	58	nonessential	two-component response regulator
PA14_16510	PA3701	(prfB)	0	0	0	essential	peptide chain release factor 2
PA14_16530	PA3700	lysS	0	0	0	essential	lysyl-tRNA synthetase
PA14_16550	PA3699		62	8	71	nonessential	TetR family transcriptional regulator
PA14_16560	PA3698		107	76	269	nonessential	lipoprotein
PA14_16580	PA3697		501	663	529	nonessential	hypothetical protein
PA14_16590	PA3696		8	167	527	nonessential	hypothetical protein
PA14_16600	PA3695		398	303	452	nonessential	alpha/beta hydrolase
PA14_16610	PA3694		17	11	67	nonessential	hypothetical protein
PA14_16620	PA3693		55	48	136	nonessential	hypothetical protein
PA14_16630	PA3692	(lptF)	171	206	819	nonessential	outer membrane protein, OmpA
PA14_16640	PA3691		53	117	105	nonessential	lipoprotein
PA14_16660	PA3690		415	605	632	nonessential	metal-transporting P-type ATPase
PA14_16670	PA3689		17	24	214	nonessential	transcriptional regulator CadR
PA14_16680	PA3688		301	70	143	nonessential	hypothetical protein
PA14_16690	PA3687	ppc	224	149	195	nonessential	phosphoenolpyruvate carboxylase
PA14_16700	PA3686	adk	0	0	0	essential	adenylate kinase
PA14_16710	PA3685	(yeaZ)	0	0	0	essential	hypothetical protein
PA14_16720	PA3684	pemA	49	8	60	nonessential	PemA
PA14_16730	PA3683		38	104	132	nonessential	hypothetical protein
PA14_16740	PA3682		14	75	223	nonessential	hypothetical protein
PA14_16750	PA3681		19	20	37	nonessential	hypothetical protein
PA14_16770	PA3680		9	0	7	nonessential	hypothetical protein
PA14_16780	PA3679		4	6	64	nonessential	hypothetical protein
PA14_16790	PA3678	(mexL)	7	9	47	nonessential	TetR family transcriptional regulator
PA14_16800	PA3677	(mexJ)	69	60	91	nonessential	efflux transmembrane protein
PA14_16820	PA3676	(mexK)	1789	1576	2132	nonessential	efflux transmembrane protein
PA14_16830	PA3675		65	90	194	nonessential	hypothetical protein
PA14_16840	PA3674		172	322	412	nonessential	lipoprotein
PA14_16860	PA3673	plsB	4955	8055	5856	nonessential	glycerol-3-phosphate acyltransferase
PA14_16870	PA3672		227	96	611	nonessential	ABC transporter ATP-binding protein
PA14_16880	PA3671		160	156	150	nonessential	ABC transporter permease
PA14_16890	PA3670		267	398	1128	nonessential	auxiliary component of ABC transporter
PA14_16910	PA3669		33	266	126	nonessential	hypothetical protein
PA14_16930	PA3667		71	54	153	nonessential	pyridoxal-phosphate dependent protein
PA14_16950	PA3666	dapD	0	0	0	essential	tetrahydrodipicolinate succinylase
PA14_16960	PA3665		96	88	583	nonessential	amino acid transporter LysE
PA14_16970	PA3664		56	92	53	nonessential	arsenate reductase
PA14_16980	PA3663		554	658	384	nonessential	hypothetical protein
PA14_16990	PA3662		160	203	445	nonessential	hypothetical protein
PA14_17000	PA3661		889	2766	915	nonessential	hypothetical protein
PA14_17010	PA3660		426	924	1383	nonessential	Na(+)/H(+) exchanger protein
PA14_17030	PA3659		341	693	921	nonessential	succinyldiaminopimelate transaminase
PA14_17040	PA3658	glnD	2601	3367	3902	nonessential	PII uridylyl-transferase
PA14_17050	PA3657	map	313	495	578	nonessential	methionine aminopeptidase
PA14_17060	PA3656	rpsB	0	0	0	essential	30S ribosomal protein S2
PA14_17070	PA3655	tsf	0	0	0	essential	elongation factor Ts
PA14_17080	PA3654	pyrH	0	0	0	essential	uridylate kinase
PA14_17100	PA3653	frr	0	0	0	essential	ribosome recycling factor
PA14_17110	PA3652	uppS	0	0	0	essential	UDP pyrophosphate synthetase
PA14_17120	PA3651	cdsA	0	0	0	essential	phosphatidate cytidylyltransferase
PA14_17130	PA3650	dxr	0	0	0	essential	1-deoxy-D-xylulose 5-phosphate reductoisomerase
PA14_17140	PA3649	(mucP)	763	998	1406	nonessential	membrane-associated zinc metalloprotease
PA14_17150	PA3648	(opr86)	0	0	0	essential	outer membrane antigen
PA14_17170	PA3647		0	0	0	essential	hypothetical protein
PA14_17180	PA3646	lpxD	0	0	0	essential	UDP-3-O-[3-hydroxymyristoyl] glucosamine N-acyltransferase
PA14_17190	PA3645	fabZ	0	0	0	essential	(3R)-hydroxymyristoyl-ACP dehydratase
PA14_17210	PA3644	lpxA	0	0	0	essential	UDP-N-acetylglucosamine acyltransferase
PA14_17220	PA3643	lpxB	0	0	0	essential	lipid-A-disaccharide synthase
PA14_17230	PA3642	rnhB	61	2	170	nonessential	ribonuclease HII
PA14_17250	PA3641		2050	2784	3695	nonessential	amino acid permease
PA14_17260	PA3640	dnaE	0	0	0	essential	DNA polymerase III subunit alpha
PA14_17270	PA3639	accA	0	0	0	essential	acetyl-CoA carboxylase carboxyltransferase subunit alpha
PA14_17280	PA3638		0	7	0	essential	hypothetical protein
PA14_17290	PA3637	pyrG	0	0	0	essential	CTP synthetase
PA14_17310	PA3636	kdsA	0	0	0	essential	2-dehydro-3-deoxyphosphooctonate aldolase
PA14_17320	PA3635	eno	0	0	0	essential	phosphopyruvate hydratase
PA14_17330	PA3634		1	0	0	essential	hypothetical protein
PA14_17340	PA3633	ispD*	0	0	0	essential	2-C-methyl-D-erythritol 4-phosphate cytidylyltransferase
PA14_17350	PA3632		9	1	0	nonessential	hypothetical protein
PA14_17370	PA3631		25	213	103	nonessential	inner membrane protein
PA14_17380	PA3630	gfnR	400	249	485	nonessential	glutathione-dependent formaldehyde neutralization regulator GfnR
PA14_17400	PA3629	adhtC	915	383	814	nonessential	alcohol dehydrogenase
PA14_17410	PA3628		101	211	528	nonessential	esterase
PA14_17420	PA3627	ispF*	0	0	0	essential	2-C-methyl-D-erythritol 2,4-cyclodiphosphate synthase
PA14_17440	PA3626	truD	257	110	245	nonessential	tRNA pseudouridine synthase D
PA14_17450	PA3625	surE	204	570	762	nonessential	stationary phase survival protein SurE
PA14_17460	PA3624	pcm	597	526	657	nonessential	protein-L-isoaspartate O-methyltransferase
PA14_17470	PA3623		1725	1269	1263	nonessential	hypothetical protein
PA14_17480	PA3622	rpoS	333	621	725	nonessential	RNA polymerase sigma factor RpoS
PA14_17490	PA3621	fdxA	2	0	0	essential	ferredoxin I
PA14_17500	PA3620	mutS	1585	1687	3297	nonessential	DNA mismatch repair protein MutS
PA14_17510	PA3619		2172	4095	3271	nonessential	hypothetical protein
PA14_17520	PA3618		59	181	145	nonessential	hypothetical protein
PA14_17530	PA3617	recA	153	354	529	nonessential	recombinase A
PA14_17540	PA3616	recX	70	95	192	nonessential	recombination regulator RecX
PA14_17550	PA3615		403	345	645	nonessential	hypothetical protein
PA14_17570	PA3614		1143	2670	1207	nonessential	hypothetical protein
PA14_17580	PA3613		514	747	810	nonessential	hypothetical protein
PA14_17590	PA3612		156	89	54	nonessential	hypothetical protein
PA14_17600	PA3611		427	289	519	nonessential	hypothetical protein
PA14_17610	PA3610	potD	4652	6531	8819	nonessential	polyamine ABC transporter
PA14_17620	PA3609	potC	193	285	550	nonessential	polyamine transport protein PotC
PA14_17630	PA3608	potB	644	966	925	nonessential	polyamine transport protein PotB
PA14_17640	PA3607	potA	179	468	543	nonessential	polyamine transport protein PotA
PA14_17650	PA3606		95	121	207	nonessential	hypothetical protein
PA14_17660	PA3605		49	72	136	nonessential	hypothetical protein
PA14_17670	PA3604	(erdR)	83	165	220	nonessential	LuxR family transcriptional regulator
PA14_17675	PA3603	dgkA	0	68	1	nonessential	diacylglycerol kinase
PA14_17690	PA3602		44	175	126	nonessential	hypothetical protein
PA14_17700	PA3601	rpmE2	107	83	308	nonessential	50S ribosomal protein L31
PA14_17710	PA3600	rpmJ	0	4	45	nonessential	50S ribosomal protein L36
PA14_17720	PA3599		391	355	611	nonessential	LuxR family transcriptional regulator
PA14_17730	PA3598		102	157	138	nonessential	hypothetical protein
PA14_17740	PA3597		686	307	1069	nonessential	amino acid ABC transporter permease
PA14_17760	PA3596		21	30	6	nonessential	methylated-DNA--protein-cysteine methyltransferase
PA14_17780	PA3595		287	467	470	nonessential	major facilitator transporter
PA14_17790	PA3594		108	198	231	nonessential	LysR family transcriptional regulator
PA14_17810	PA3593		1243	1319	1776	nonessential	acyl-CoA dehydrogenase
PA14_17820	PA3592		415	722	865	nonessential	hypothetical protein
PA14_17850	PA3591		91	19	9	nonessential	enoyl-CoA hydratase
PA14_17860	PA3590		287	387	284	nonessential	3-hydroxyacyl-CoA dehydrogenase
PA14_17880	PA3589		87	28	115	nonessential	acetyl-CoA acetyltransferase
PA14_17890	PA3588		144	206	174	nonessential	porin
PA14_17900	PA3587	metR	47	74	18	nonessential	transcriptional regulator MetR
PA14_17910	PA3586		3	22	127	nonessential	alpha/beta hydrolase
PA14_17920	PA3585	glpM	204	427	340	nonessential	membrane protein GlpM
PA14_17930	PA3584	glpD	0	0	0	essential	glycerol-3-phosphate dehydrogenase
PA14_17940	PA3583	glpR	25	40	246	nonessential	glycerol-3-phosphate regulon repressor
PA14_17960	PA3582	glpK	112	238	282	nonessential	glycerol kinase
PA14_17980	PA3581	glpF	402	212	166	nonessential	glycerol uptake facilitator protein
PA14_17990	PA3580		0	12	14	nonessential	hypothetical protein
PA14_18010	PA3579		736	646	1065	nonessential	glycerol kinase
PA14_18020	PA3578		176	113	182	nonessential	PhzF family phenazine biosynthesis protein
PA14_18040	PA3577		0	0	17	essential	hypothetical protein
PA14_18050	PA3576		17	65	186	nonessential	hypothetical protein
PA14_18060	PA3575		314	300	199	nonessential	hypothetical protein
PA14_18070			26	58	5	nonessential	periplasmic metal-binding protein
PA14_18080	PA3574	(nalD)	203	164	270	nonessential	TetR family transcriptional regulator
PA14_18090	PA3573		76	383	272	nonessential	major facilitator subfamily transporter protein
PA14_18100	PA3572		0	0	0	essential	hypothetical protein
PA14_18110	PA3571	mmsR	43	32	231	nonessential	transcriptional regulator MmsR
PA14_18120	PA3570	mmsA	18	13	102	nonessential	methylmalonate-semialdehyde dehydrogenase
PA14_18140	PA3569	mmsB	0	0	0	essential	3-hydroxyisobutyrate dehydrogenase
PA14_18150	PA3568		191	98	477	nonessential	acetyl-coa synthetase
PA14_18160	PA3567		29	35	89	nonessential	oxidoreductase
PA14_18180	PA3566		21	26	55	nonessential	hypothetical protein
PA14_18200	PA3565		13	89	34	nonessential	LysR family transcriptional regulator
PA14_18210	PA3564		5	2	47	nonessential	TatD family deoxyribonuclease
PA14_18230	PA3563	fruR	45	280	64	nonessential	DNA-binding transcriptional regulator FruR
PA14_18250	PA3562	(fruI)	11	2	40	nonessential	phosphotransferase system enzyme I
PA14_18260	PA3561	fruK	0	0	0	essential	1-phosphofructokinase
PA14_18275	PA3560	fruA	4	37	35	nonessential	phosphotransferase system, fructose-specific IIBC component
PA14_18300	PA3559		64	159	262	nonessential	nucleotide sugar dehydrogenase
PA14_18310	PA3558	(arnF)	6	2	51	nonessential	hypothetical protein
PA14_18320	PA3557	(arnE)	0	0	0	essential	hypothetical protein
PA14_18330	PA3556	arnT	105	256	189	nonessential	4-amino-4-deoxy-L-arabinose transferase
PA14_18340	PA3555	(arnD)	21	9	70	nonessential	hypothetical protein
PA14_18350	PA3554	(arnA)	150	283	144	nonessential	bifunctional UDP-glucuronic acid decarboxylase/UDP-4-amino-4-deoxy-L-arabinose formyltransferase
PA14_18360	PA3553	(arnC)	15	63	35	nonessential	glycosyl transferase family protein
PA14_18370	PA3552	(arnB)	17	20	17	nonessential	UDP-4-amino-4-deoxy-L-arabinose--oxoglutarate aminotransferase
PA14_18380	PA3551	algA	78	174	208	nonessential	mannose-1-phosphate guanylyltransferase
PA14_18410	PA3550	algF	15	13	40	nonessential	alginate o-acetyltransferase AlgF
PA14_18430	PA3549	algJ	78	86	155	nonessential	alginate o-acetyltransferase AlgJ
PA14_18450	PA3548	algI	1275	1434	4928	nonessential	alginate o-acetyltransferase AlgI
PA14_18470	PA3547	algL	7	4	33	nonessential	poly(beta-D-mannuronate) lyase
PA14_18480	PA3546	algX	168	422	209	nonessential	alginate biosynthesis protein AlgX
PA14_18500	PA3545	algG	352	292	582	nonessential	alginate-c5-mannuronan-epimerase AlgG
PA14_18510	PA3544	algE	1249	871	1321	nonessential	alginate production outer membrane protein AlgE
PA14_18520	PA3543	algK	205	402	355	nonessential	alginate biosynthetic protein AlgK
PA14_18550	PA3542	alg44	274	388	358	nonessential	alginate biosynthesis protein Alg44
PA14_18565	PA3541	alg8	275	385	250	nonessential	alginate biosynthesis protein Alg8
PA14_18580	PA3540	algD	325	354	517	nonessential	GDP-mannose 6-dehydrogenase AlgD
PA14_18590	PA3539		192	278	417	nonessential	hypothetical protein
PA14_18600	PA3538		607	385	786	nonessential	ABC transporter ATP-binding protein
PA14_18610	PA3537	argF	495	902	963	nonessential	ornithine carbamoyltransferase
PA14_18620	PA3536		0	0	0	essential	hypothetical protein
PA14_18630	PA3535		789	1199	1599	nonessential	serine protease
PA14_18640	PA3534		288	354	1137	nonessential	oxidoreductase
PA14_18650	PA3533	(grxD)	20	42	70	nonessential	hypothetical protein
PA14_18660	PA3532		304	751	718	nonessential	hypothetical protein
PA14_18670	PA3531	bfrB	126	161	20	nonessential	bacterioferritin
PA14_18680	PA3530	(bfd)	185	154	238	nonessential	hypothetical protein
PA14_18690	PA3529		327	735	419	nonessential	peroxidase
PA14_18700	PA3528	rnt	14	2	27	nonessential	ribonuclease T
PA14_18710	PA3527	pyrC	27	9	41	nonessential	dihydroorotase
PA14_18720	PA3526	(motY)	17	105	86	nonessential	OmpA family membrane protein
PA14_18740	PA3525	argG	3803	4728	7702	nonessential	argininosuccinate synthase
PA14_18750	PA3524	gloA1	42	161	210	nonessential	lactoylglutathione lyase
PA14_18760	PA3523	(mexP)	728	980	1507	nonessential	RND efflux membrane fusion protein
PA14_18780	PA3522	(mexQ)	1349	1550	1698	nonessential	RND efflux transporter
PA14_18790	PA3521	(opmE)	375	413	509	nonessential	outer membrane efflux protein
PA14_18800	PA3520		7	6	13	nonessential	hypothetical protein
PA14_18810	PA3519		498	356	1107	nonessential	hypothetical protein
PA14_18820	PA3518		748	571	1167	nonessential	hypothetical protein
PA14_18830	PA3517		90	112	141	nonessential	adenylosuccinate lyase
PA14_18850	PA3516		233	136	111	nonessential	adenylosuccinate lyase
PA14_18860	PA3515		952	483	857	nonessential	hypothetical protein
PA14_18870	PA3496		0	0	0	essential	hypothetical protein
PA14_18880	PA3495	nth	156	217	99	nonessential	endonuclease III
PA14_18890	PA3494		14	22	37	nonessential	electron transport complex protein RsxE
PA14_18900	PA3493		42	6	111	nonessential	hypothetical protein
PA14_18910	PA3492		41	208	325	nonessential	hypothetical protein
PA14_18920	PA3491		89	9	72	nonessential	electron transport complex protein RnfC
PA14_18930	PA3490		94	36	61	nonessential	electron transport complex protein RnfB
PA14_18950	PA3489		54	13	245	nonessential	Na(+)-translocating NADH-quinone reductase subunit E
PA14_18960	PA3488	tli5a*	747	743	809	nonessential	type VI secretion lipase immunity Tli5A
PA14_18970	PA3487	(tle5)*	1583	2448	2108	nonessential	phospholipase D
PA14_18985	PA3486	vgrG4b	213	296	513	nonessential	VgrG4b
PA14_19010	PA3485	tsi3	75	216	48	nonessential	Tsi3
PA14_19020	PA3484	tse3	1273	2314	1978	nonessential	Tse3
PA14_19030	PA3483		471	266	250	nonessential	hypothetical protein
PA14_19050	PA3482	metG	0	0	0	essential	methionyl-tRNA synthetase
PA14_19065	PA3481		0	1	9	nonessential	hypothetical protein
PA14_19090	PA3480	dcd	31	16	46	nonessential	deoxycytidine triphosphate deaminase
PA14_19100	PA3479	rhlA	393	889	866	nonessential	rhamnosyltransferase chain A
PA14_19110	PA3478	rhlB	623	321	1094	nonessential	rhamnosyltransferase chain B
PA14_19120	PA3477	rhlR	368	205	433	nonessential	transcriptional regulator RhlR
PA14_19130	PA3476	rhlI	238	354	845	nonessential	autoinducer synthesis protein RhlI
PA14_19140	PA3475	pheC	168	143	92	nonessential	cyclohexadienyl dehydratase
PA14_19150	PA3474		496	430	221	nonessential	hypothetical protein
PA14_19160	PA3473		598	473	733	nonessential	hypothetical protein
PA14_19170	PA3472		947	1791	1295	nonessential	hypothetical protein
PA14_19190	PA3471		2701	2451	3669	nonessential	malate dehydrogenase
PA14_19205	PA3470		587	624	172	nonessential	hypothetical protein
PA14_19210	PA3469		539	464	445	nonessential	hypothetical protein
PA14_19230	PA3468		7662	10266	9226	nonessential	hypothetical protein
PA14_19270	PA3467		251	244	215	nonessential	MFS transporter
PA14_19290	PA3466		0	31	1	nonessential	ATP-dependent RNA helicase
PA14_19310	PA3465		304	306	427	nonessential	hypothetical protein
PA14_19320	PA3464		220	281	152	nonessential	hypothetical protein
PA14_19330	PA3463		11	13	30	nonessential	hypothetical protein
PA14_19340	PA3462		794	1165	1470	nonessential	sensor/response regulator hybrid
PA14_19350	PA3461		47	463	183	nonessential	hypothetical protein
PA14_19360	PA3460		178	360	385	nonessential	GNAT family acetyltransferase
PA14_19370	PA3459		247	609	317	nonessential	asparagine synthetase
PA14_19380	PA3458		2	0	29	nonessential	transcriptional regulator
PA14_19390	PA3457		0	0	0	essential	hypothetical protein
PA14_19400	PA3456	mnmC	5	21	8	nonessential	5-methylaminomethyl-2-thiouridine methyltransferase
PA14_19410	PA3455		131	264	361	nonessential	hypothetical protein
PA14_19430	PA3454		14	41	27	nonessential	acyl-CoA thiolase
PA14_19450	PA3453		107	39	52	nonessential	hypothetical protein
PA14_19470	PA3452	mqoA	161	438	108	nonessential	malate:quinone oxidoreductase
PA14_19480	PA3451		43	18	70	nonessential	hypothetical protein
PA14_19490	PA3450	lsfA	56	6	37	nonessential	1-Cys peroxiredoxin LsfA
PA14_19500	PA3449		915	1026	1286	nonessential	hypothetical protein
PA14_19510	PA3448		87	10	12	nonessential	ABC transporter permease
PA14_19520	PA3447		349	317	555	nonessential	ABC transporter ATP-binding protein
PA14_19530	PA3446		47	218	133	nonessential	NAD(P)H-dependent FMN reductase
PA14_19540	PA3445		100	197	396	nonessential	hypothetical protein
PA14_19560	PA3444	ssuD	105	22	65	nonessential	alkanesulfonate monooxygenase
PA14_19570	PA3443		18	2	1	nonessential	ABC transporter permease
PA14_19580	PA3442	ssuB	0	0	0	essential	aliphatic sulfonates transport ATP-binding subunit
PA14_19590	PA3441		0	1	18	nonessential	molybdopterin-binding protein
PA14_19600			6	19	86	nonessential	hypothetical protein
PA14_19610	PA3440		34	186	128	nonessential	hypothetical protein
PA14_19620	PA3439	folX	266	179	169	nonessential	D-erythro-7,8-dihydroneopterin triphosphate 2'-epimerase
PA14_19630	PA3438	folE1	21	17	73	nonessential	GTP cyclohydrolase I
PA14_19640	PA3437	(folM)	104	20	61	nonessential	short chain dehydrogenase
PA14_19650	PA3436		49	18	85	nonessential	hypothetical protein
PA14_19660	PA3435		74	70	128	nonessential	flavodoxin
PA14_19670	PA3433		0	8	7	nonessential	LysR family transcriptional regulator
PA14_19680	PA3432		8	12	129	nonessential	hypothetical protein
PA14_19690	PA3431		24	31	39	nonessential	hypothetical protein
PA14_19700	PA3430		0	5	20	nonessential	aldolase
PA14_19710	PA3429		6	55	5	nonessential	alpha/beta hydrolase
PA14_19720	PA3428		37	7	102	nonessential	hypothetical protein
PA14_19730	PA3427		383	260	1048	nonessential	oxidoreductase
PA14_19740	PA3426		14	75	13	nonessential	enoyl-CoA hydratase
PA14_19750	PA3425		0	0	0	essential	hypothetical protein
PA14_19770	PA3424		159	27	106	nonessential	hypothetical protein
PA14_19800	PA3423		541	875	852	nonessential	AraC family transcriptional regulator
PA14_19810	PA3422		173	349	598	nonessential	hypothetical protein
PA14_19830	PA3421		760	1514	1270	nonessential	hypothetical protein
PA14_19850	PA3420		5	26	112	nonessential	transcriptional regulator
PA14_19860	PA3419		0	1	0	essential	hypothetical protein
PA14_19870	PA3418	ldht	10	7	45	nonessential	leucine dehydrogenase
PA14_19900	PA3417		4	3	1	nonessential	pyruvate dehydrogenase E1 component subunit alpha
PA14_19910	PA3416		9	75	19	nonessential	pyruvate dehydrogenase E1 component, beta chain
PA14_19920	PA3415		1	43	0	nonessential	branched-chain alpha-keto acid dehydrogenase subunit E2
PA14_19930			6	25	1	nonessential	hypothetical protein
PA14_19940	PA3414		2	23	27	nonessential	hypothetical protein
PA14_19950	PA3413		9	166	22	nonessential	hypothetical protein
PA14_19960	PA3412		35	111	155	nonessential	hypothetical protein
PA14_19970	PA3411		35	5	1	nonessential	hypothetical protein
PA14_19990	PA3410	(hasI)	1	3	1	nonessential	RNA polymerase ECF-subfamily sigma-70 factor
PA14_20000	PA3409	(hasS)	0	0	0	essential	transmembrane sensor
PA14_20010	PA3408	hasR	467	590	487	nonessential	heme uptake outer membrane receptor HasR
PA14_20020	PA3407	hasAp	23	44	87	nonessential	heme acquisition protein HasAp
PA14_20030	PA3406	hasD	3	3	18	nonessential	transport protein HasD
PA14_20040	PA3405	hasE	88	34	108	nonessential	metalloprotease secretion protein
PA14_20050	PA3404		8	20	51	nonessential	outer membrane protein
PA14_20060			0	2	0	essential	hypothetical protein
PA14_20070	PA3403		25	13	34	nonessential	hypothetical protein
PA14_20080	PA3402		149	145	254	nonessential	hypothetical protein
PA14_20100	PA3401		381	301	496	nonessential	hypothetical protein
PA14_20110	PA3400		503	433	445	nonessential	hypothetical protein
PA14_20120	PA3399		122	43	137	nonessential	hypothetical protein
PA14_20130	PA3398		92	367	528	nonessential	LysR family transcriptional regulator
PA14_20140	PA3397	fpr*	0	0	0	essential	ferredoxin--NADP+ reductase
PA14_20150	PA3396	nosL	105	162	53	nonessential	NosL protein
PA14_20170	PA3395	nosY	0	3	1	nonessential	NosY protein
PA14_20180	PA3394	nosF	79	47	154	nonessential	NosF protein
PA14_20190	PA3393	nosD	145	117	102	nonessential	copper ABC transporter periplasmic substrate-binding protein
PA14_20200	PA3392	nosZ	203	237	602	nonessential	nitrous-oxide reductase
PA14_20230	PA3391	nosR	125	336	498	nonessential	regulatory protein NosR
PA14_20240	PA3389		56	70	155	nonessential	ring-cleaving dioxygenase
PA14_20250	PA3390		9	67	137	nonessential	hypothetical protein
PA14_20260	PA3388		19	13	105	nonessential	hypothetical protein
PA14_20270	PA3387	rhlG	287	253	117	nonessential	beta-ketoacyl reductase
PA14_20280	PA3386		9	2	28	nonessential	hypothetical protein
PA14_20290	PA3385	amrZ	47	210	773	nonessential	DNA binding-protein
PA14_20300	PA3384	phnC	33	15	6	nonessential	ABC phosphonate transporter ATP-binding protein
PA14_20320	PA3383	phnD	32	127	134	nonessential	phosphonate ABC transporter substrate-binding protein
PA14_20330	PA3382	phnE	10	16	246	nonessential	phosphonate ABC transporter permease
PA14_20350	PA3381	phnF	408	225	126	nonessential	transcriptional regulator
PA14_20360	PA3380	phnG	180	40	82	nonessential	phosphonate metabolism protein PhnG
PA14_20370	PA3379	phnH	16	67	6	nonessential	carbon-phosphorus lyase complex subunit
PA14_20380	PA3378	phnI	79	184	149	nonessential	hypothetical protein
PA14_20390	PA3377	phnJ	77	143	354	nonessential	hypothetical protein
PA14_20400	PA3376	phnK	10	4	24	nonessential	phosphonate C-P lyase system protein PhnK
PA14_20420	PA3375	phnL	39	12	34	nonessential	phosphonate ABC transporter ATPase
PA14_20430	PA3374	phnM	22	53	18	nonessential	phosphonate metabolism protein
PA14_20440	PA3373	phnN	2	20	62	nonessential	phosphonate transport ATP-binding protein
PA14_20450	PA3372	phnP	29	25	24	nonessential	carbon-phosphorus lyase complex accessory protein
PA14_20460	PA3371		0	1	3	nonessential	hypothetical protein
PA14_20470	PA3370		12	2	0	nonessential	hypothetical protein
PA14_20480	PA3369		9	8	57	nonessential	hypothetical protein
PA14_20491	PA3368		43	61	31	nonessential	acetyltransferase
PA14_20500			8	54	46	nonessential	tRNA-Arg
PA14_20510	PA2457		1699	2484	3272	nonessential	hypothetical protein
PA14_20520	PA2458		6565	5886	10609	nonessential	hypothetical protein
PA14_20530			4	23	43	nonessential	hypothetical protein
PA14_20550	PA3367		82	111	217	nonessential	hypothetical protein
PA14_20560	PA3366	amiE	3450	4919	2800	nonessential	acylamide amidohydrolase
PA14_20570	PA3365		326	472	996	nonessential	chaperone
PA14_20580	PA3364	amiC	507	807	866	nonessential	aliphatic amidase expression-regulating protein
PA14_20590	PA3363	amiR	568	1243	1033	nonessential	aliphatic amidase regulator
PA14_20600			243	167	350	nonessential	hypothetical protein
PA14_20610	PA3361	lecB	30	33	111	nonessential	fucose-binding lectin PA-IIL
PA14_20620	PA3360		13	4	12	nonessential	HlyD family secretion protein
PA14_20630	PA3359		53	182	275	nonessential	hypothetical protein
PA14_20640	PA3358		23	6	7	nonessential	hypothetical protein
PA14_20650	PA3357	dsdA	42	31	35	nonessential	D-serine dehydratase
PA14_20670	PA3356	(pauA5)	30	79	134	nonessential	glutamine synthetase
PA14_20680	PA3355		233	446	973	nonessential	MFS transporter
PA14_20690	PA3354		8	3	37	nonessential	hypothetical protein
PA14_20700	PA3353	flgZ	55	11	136	nonessential	FlgZ
PA14_20720	PA3352	flgN	17	89	107	nonessential	hypothetical protein
PA14_20730	PA3351	flgM	57	57	75	nonessential	hypothetical protein
PA14_20740	PA3350	flgA	52	40	68	nonessential	flagellar basal body P-ring biosynthesis protein FlgA
PA14_20750	PA3349		358	364	616	nonessential	chemotaxis protein
PA14_20760	PA3348	(cheR1)	726	862	430	nonessential	chemotaxis protein methyltransferase
PA14_20770	PA3347	(hsbA)	473	818	239	nonessential	hypothetical protein
PA14_20780	PA3346	(hsbR)	491	154	152	nonessential	two-component response regulator
PA14_20800	PA3345	(hptB)	146	656	559	nonessential	histidine phosphotransfer domain-containing protein
PA14_20810	PA3344	recQ	113	400	364	nonessential	ATP-dependent DNA helicase RecQ
PA14_20820	PA3343	(hsbD)	337	746	1079	nonessential	two-component response regulator
PA14_20840	PA3342		506	715	219	nonessential	hypothetical protein
PA14_20850	PA3341		59	122	115	nonessential	MarR family transcriptional regulator
PA14_20860	PA3340		427	385	1262	nonessential	Tfp pilus assembly protein FimV
PA14_20870	PA3339	(plpD)	458	310	1103	nonessential	hypothetical protein
PA14_20880	PA3338		120	120	78	nonessential	hypothetical protein
PA14_20890	PA3337	rfaD	84	68	135	nonessential	ADP-L-glycero-D-manno-heptose-6-epimerase
PA14_20900	PA3336		351	78	166	nonessential	MFS transporter
PA14_20920	PA3335		31	51	199	nonessential	hypothetical protein
PA14_20950	PA3333	fabH2	28	27	21	nonessential	3-oxoacyl-ACP synthase
PA14_20960	PA3332		114	5	33	nonessential	isomerase
PA14_20970	PA3331	cyp23	68	81	142	nonessential	cytochrome P450
PA14_20980	PA3330		0	34	16	nonessential	short chain dehydrogenas
PA14_21000	PA3329		9	19	27	nonessential	hypothetical protein
PA14_21010	PA3328		6	0	108	nonessential	FAD-dependent monooxygenase
PA14_21020	PA3327		1706	1818	4264	nonessential	non-ribosomal peptide synthetase
PA14_21030	PA3326	(clpP2)	393	130	395	nonessential	ATP-dependent Clp protease proteolytic subunit
PA14_21040	PA3325		11	33	78	nonessential	hypothetical protein
PA14_21050	PA3324		588	811	505	nonessential	short chain dehydrogenase
PA14_21060	PA3323		790	1562	1141	nonessential	hypothetical protein
PA14_21070	PA3322		8	1	44	nonessential	MerR family transcriptional regulator
PA14_21080	PA3321		5	2	13	nonessential	LysR family transcriptional activator
PA14_21090	PA3320		10	47	35	nonessential	hypothetical protein
PA14_21110	PA3319	plcN	895	1102	2065	nonessential	non-hemolytic phospholipase C
PA14_21120	PA3318		716	769	2220	nonessential	hypothetical protein
PA14_21130	PA3317		618	616	434	nonessential	outer membrane lipoprotein
PA14_21140	PA3316		3	4	15	nonessential	ABC transporter permease
PA14_21150	PA3315		9	0	12	nonessential	ABC transporter permease
PA14_21160	PA3314		1	0	16	nonessential	ABC transporter ATP-binding protein
PA14_21175	PA3313		225	206	357	nonessential	hypothetical protein
PA14_21180	PA3312		1	1	7	nonessential	3-hydroxyisobutyrate dehydrogenase
PA14_21190	PA3311	(nbdA)	230	475	743	nonessential	hypothetical protein
PA14_21210	PA3310		1424	1171	1917	nonessential	hypothetical protein
PA14_21220	PA3309		58	42	22	nonessential	hypothetical protein
PA14_21230	PA3308	hepA	765	1897	1595	nonessential	ATP-dependent helicase HepA
PA14_21240	PA3307		70	211	279	nonessential	hypothetical protein
PA14_21250	PA3306	alkB	25	53	297	nonessential	hypothetical protein
PA14_21260			195	217	546	nonessential	hypothetical protein
PA14_21280	PA3305		226	178	256	nonessential	hypothetical protein
PA14_21290	PA3304		325	304	217	nonessential	hypothetical protein
PA14_21300	PA3303		102	120	63	nonessential	MFS transporte
PA14_21310	PA3302	phaJ1	25	27	26	nonessential	hypothetical protein
PA14_21320	PA3301		265	651	395	nonessential	hypothetical protein
PA14_21340	PA3300	fadD2	1475	1495	2878	nonessential	long-chain-fatty-acid--CoA ligase
PA14_21370	PA3299	fadD1	1333	1872	2550	nonessential	long-chain-fatty-acid--CoA ligase
PA14_21380	PA3298		0	0	97	essential	hypothetical protein
PA14_21400	PA3297	hrpA	993	725	880	nonessential	ATP-dependent helicase
PA14_21410	PA3296	phoA	412	279	814	nonessential	alkaline phosphatase
PA14_21440	PA3295		398	1145	1156	nonessential	HIT family protein
PA14_21450	PA3294	(vgrG4a)	177	397	236	nonessential	hypothetical protein
PA14_21460	PA3293		28	18	79	nonessential	hypothetical protein
PA14_21470	PA3292		180	224	64	nonessential	hypothetical protein
PA14_21480	PA3291	tli1	47	139	60	nonessential	type VI secretion lipase immunity protein, Tli1
PA14_21490	PA3290	tle1	564	914	1005	nonessential	type VI secretion lipase effector Tle1
PA14_21510	PA3289		225	178	107	nonessential	hypothetical protein
PA14_21520	PA3288		0	7	11	nonessential	hypothetical protein
PA14_21530	PA3287		428	910	1882	nonessential	ankyrin domain-containing protein
PA14_21540	PA3286		1022	2818	844	nonessential	3-oxoacyl-ACP synthase
PA14_21550	PA3285		7	65	20	nonessential	RNA polymerase ECF-subfamily sigma-70 factor
PA14_21570	PA3284		0	1	3	nonessential	hypothetical protein
PA14_21580	PA3283		742	799	772	nonessential	hypothetical protein
PA14_21590	PA3282		43	301	205	nonessential	hypothetical protein
PA14_21600	PA3281		115	118	235	nonessential	hypothetical protein
PA14_21610	PA3280	oprO	2134	1949	2883	nonessential	pyrophosphate-specific outer membrane porin OprO precursor
PA14_21620	PA3279	oprP	531	1271	919	nonessential	phosphate-specific outer membrane porin OprP precursor
PA14_21630	PA3278		259	477	504	nonessential	hypothetical protein
PA14_21640	PA3277		341	290	307	nonessential	short chain dehydrogenase
PA14_21650	PA3276		133	311	248	nonessential	hypothetical protein
PA14_21660	PA3275		170	218	215	nonessential	hypothetical protein
PA14_21670	PA3274		20	37	137	nonessential	hypothetical protein
PA14_21680	PA3273		696	916	1403	nonessential	hypothetical protein
PA14_21690	PA3272		297	270	221	nonessential	ATP-dependent DNA helicase
PA14_21700	PA3271		1316	1278	2955	nonessential	two-component sensor
PA14_21710	PA3270		193	167	553	nonessential	hypothetical protein
PA14_21720	PA3269		26	21	11	nonessential	AraC family transcriptional regulator
PA14_21730	PA3268		1294	2085	2443	nonessential	TonB-dependent receptor
PA14_21750	PA3267		633	313	524	nonessential	hypothetical protein
PA14_21760	PA3266	capB	911	639	270	nonessential	cold acclimation protein B
PA14_21770	PA3265		238	421	407	nonessential	DMT family permease
PA14_21780	PA3264		6	7	6	nonessential	transporter
PA14_21790	PA3263	rdgC	18	22	43	nonessential	recombination associated protein
PA14_21800			1325	982	2564	nonessential	tRNA-Val
PA14_21810			57	42	179	nonessential	tRNA-Asp
PA14_21820	PA3262		1199	1107	1404	nonessential	peptidyl-prolyl cis-trans isomerase, FkbP-type
PA14_21830			2	1	5	nonessential	hypothetical protein
PA14_21840	PA3261		299	445	308	nonessential	hypothetical protein
PA14_21850	PA3260		34	90	59	nonessential	transcriptional regulator
PA14_21860	PA3259		124	108	187	nonessential	hypothetical protein
PA14_21870	PA3258		387	333	412	nonessential	EAL domain/GGDEF domain-containing protein
PA14_21880	PA3257	tsp*	3679	3636	9279	nonessential	periplasmic tail-specific protease
PA14_21890	PA3256		146	185	145	nonessential	oxidoreductase
PA14_21900	PA3255		1018	1393	1335	nonessential	HAD-superfamily hydrolase
PA14_21910	PA3254		604	689	1543	nonessential	ABC transporter ATP-binding protein
PA14_21920	PA3253		89	164	160	nonessential	ABC transporter permease
PA14_21930	PA3252		1687	2756	3580	nonessential	ABC transporter permease
PA14_21940	PA3251		3027	3220	3227	nonessential	hypothetical protein
PA14_21960	PA3250		530	754	1095	nonessential	hypothetical protein
PA14_21970	PA3249		276	205	579	nonessential	transcriptional regulator
PA14_21980	PA3248		370	545	1436	nonessential	hypothetical protein
PA14_21990	PA3247		283	436	1028	nonessential	aminopeptidase 2
PA14_22000	PA3246	rluA	62	129	139	nonessential	pseudouridine synthase
PA14_22010	PA3245	minE	0	0	0	essential	cell division topological specificity factor MinE
PA14_22020	PA3244	minD	0	3	31	nonessential	cell division inhibitor MinD
PA14_22040	PA3243	minC	0	0	0	essential	septum formation inhibitor
PA14_22050	PA3242	htrB*	0	0	1	essential	lipid A biosynthesis lauroyl acyltransferase
PA14_22060	PA3241		20	31	93	nonessential	hypothetical protein
PA14_22075	PA3240		446	580	1754	nonessential	pirin-related protein
PA14_22080			46	456	285	nonessential	resolvase
PA14_22090			2499	2400	5647	nonessential	hypothetical protein
PA14_22100			93	378	116	nonessential	hypothetical protein
PA14_22110			130	514	246	nonessential	hypothetical protein
PA14_22120			1220	1162	1762	nonessential	hypothetical protein
PA14_22130			69	17	17	nonessential	hypothetical protein
PA14_22140			28	43	21	nonessential	hypothetical protein
PA14_22160			2	0	2	nonessential	hypothetical protein
PA14_22180			110	24	28	nonessential	hypothetical protein
PA14_22190			223	75	65	nonessential	hypothetical protein
PA14_22210			85	129	91	nonessential	hypothetical protein
PA14_22220			0	9	6	nonessential	hypothetical protein
PA14_22230			40	52	78	nonessential	hypothetical protein
PA14_22240			967	1503	1395	nonessential	hypothetical protein
PA14_22250			692	170	205	nonessential	hypothetical protein
PA14_22260			59	385	216	nonessential	hypothetical protein
PA14_22270			0	4	19	nonessential	recombinase
PA14_22280			154	64	537	nonessential	pirin-related protein
PA14_22290	PA3239	vacJ	2657	4804	5190	nonessential	hypothetical protein
PA14_22310	PA3238		1552	2639	2977	nonessential	hypothetical protein
PA14_22320	PA3237		158	160	127	nonessential	hypothetical protein
PA14_22330	PA3236	(betX)	3600	4665	4912	nonessential	glycine betaine-binding protein
PA14_22340	PA3235		964	1102	1412	nonessential	hypothetical protein
PA14_22350	PA3234	actP	706	646	1133	nonessential	acetate permease
PA14_22370	PA3233		61	155	32	nonessential	hypothetical protein
PA14_22380	PA3232		426	665	272	nonessential	DNA polymerase III subunit epsilon
PA14_22400	PA3231		0	2	0	essential	hypothetical protein
PA14_22410	PA3230		341	918	1002	nonessential	hypothetical protein
PA14_22420	PA3229		24	247	40	nonessential	hypothetical protein
PA14_22440	PA3228		638	1241	1401	nonessential	ABC transporter ATP-binding protein/permease
PA14_22450	PA3227	ppiA	1675	1425	2261	nonessential	peptidyl-prolyl cis-trans isomerase A
PA14_22460	PA3226		207	169	138	nonessential	alpha/beta hydrolase
PA14_22470	PA3225		800	2732	596	nonessential	LysR family transcriptional regulator
PA14_22480	PA3224		92	276	134	nonessential	hypothetical protein
PA14_22490	PA3223	acpD*	110	243	231	nonessential	ACP phosphodieterase
PA14_22500			2525	2779	3285	nonessential	protein-disulfide isomerase
PA14_22510			229	213	221	nonessential	hypothetical protein
PA14_22520			542	708	872	nonessential	hypothetical protein
PA14_22530			227	467	388	nonessential	glutathione S-transferase
PA14_22540			178	307	559	nonessential	flavodoxin
PA14_22550			1325	1807	1452	nonessential	LysR family transcriptional regulator
PA14_22560	PA3222		59	74	81	nonessential	permease
PA14_22570	PA3221	csaA	146	77	82	nonessential	CsaA protein
PA14_22580	PA3220		53	120	77	nonessential	AraC family transcriptional regulator
PA14_22590	PA3219		122	196	303	nonessential	hypothetical protein
PA14_22600			418	514	1740	nonessential	glycosyl transferase family protein
PA14_22620	PA3217	cyaB	1182	1008	1045	nonessential	hypothetical protein
PA14_22630	PA3216		381	208	513	nonessential	hypothetical protein
PA14_22640	PA3215		77	98	181	nonessential	AraC family transcriptional regulator
PA14_22650	PA3214		17	9	68	nonessential	ABC transporter
PA14_22660	PA3213		85	54	337	nonessential	hypothetical protein
PA14_22670	PA3212		10	3	26	nonessential	ABC transporter ATP-binding protein
PA14_22680	PA3211		95	102	544	nonessential	ABC transporter permease
PA14_22690	PA3210	trkH	212	260	579	nonessential	potassium uptake protein TrkH
PA14_22700	PA3209		33	21	165	nonessential	ferredoxin
PA14_22710	PA3208		1	2	1	nonessential	hypothetical protein
PA14_22720	PA3207		0	0	0	essential	hypothetical protein
PA14_22730	PA3206	cpxS	128	464	243	nonessential	CpxS
PA14_22740	PA3205		2	0	3	nonessential	hypothetical protein
PA14_22760	PA3204	cpxR	36	160	267	nonessential	two-component response regulator
PA14_22770	PA3203		42	33	33	nonessential	hypothetical protein
PA14_22780	PA3202	yciI	4	2	24	nonessential	YciI-like protein
PA14_22800	PA3201	yciB	1	0	0	essential	intracellular septation protein A
PA14_22820	PA3200		138	286	193	nonessential	PHP domain-containing protein
PA14_22830	PA3199		456	421	823	nonessential	SUA5/yciO/yrdC family:Sua5/YciO/YrdC/YwlC family protein
PA14_22840	PA3198		89	207	92	nonessential	hypothetical protein
PA14_22860	PA3197		4	140	155	nonessential	transcriptional regulator
PA14_22870	PA3196		48	36	237	nonessential	hypothetical protein
PA14_22880			21	9	116	nonessential	Fe-S protein
PA14_22890	PA3195	gapA	686	570	1205	nonessential	glyceraldehyde-3-phosphate dehydrogenase
PA14_22910	PA3194	edd	1	2	5	nonessential	phosphogluconate dehydratase
PA14_22930	PA3193	glk	150	47	114	nonessential	glucokinase
PA14_22940	PA3192	gltR	28	38	179	nonessential	two-component response regulator GltR
PA14_22960	PA3191	(gtrS)	55	8	17	nonessential	two-component sensor
PA14_22980	PA3190		295	753	594	nonessential	sugar ABC transporter substrate-binding protein
PA14_22990	PA3189		566	819	1107	nonessential	ABC sugar transporter permease
PA14_23000	PA3188		73	96	100	nonessential	ABC sugar transporter permease
PA14_23010	PA3187	gltK	178	274	1258	nonessential	ABC transporter ATP-binding protein
PA14_23030	PA3186	oprB	628	901	1380	nonessential	glucose/carbohydrate outer membrane porin OprB precursor
PA14_23050	PA3185		105	120	944	nonessential	hypothetical protein
PA14_23060	PA3184	hexR	238	81	668	nonessential	DNA-binding transcriptional regulator HexR
PA14_23070	PA3183	zwf	257	274	260	nonessential	glucose-6-phosphate 1-dehydrogenase
PA14_23080	PA3182	pgl	13	1	0	nonessential	6-phosphogluconolactonase
PA14_23090	PA3181		0	0	5	essential	keto-hydroxyglutarate-aldolase/keto-deoxy- phosphogluconate aldolase
PA14_23100	PA3180		1	9	4	nonessential	hypothetical protein
PA14_23110	PA3179		85	4	42	nonessential	hypothetical protein
PA14_23120	PA3178		13	3	68	nonessential	hypothetical protein
PA14_23130	PA3177		87	175	162	nonessential	sensory box GGDEF domain-containing protein
PA14_23160	PA3176	gltS	480	767	309	nonessential	sodium/glutamate symporter
PA14_23170	PA3175	(hutE)	52	180	125	nonessential	formimidoylglutamase
PA14_23190	PA3174	(hutR)	11	5	26	nonessential	transcriptional regulator
PA14_23200	PA3173		49	17	158	nonessential	short chain dehydrogenase
PA14_23210	PA3172		539	432	589	nonessential	phosphoglycolate phosphatase
PA14_23220	PA3171	ubiG	17	11	68	nonessential	3-demethylubiquinone-9 3-methyltransferase
PA14_23240	PA3170		3701	6766	3185	nonessential	N-ethylammeline chlorohydrolase
PA14_23250	PA3169	mtnA	523	299	119	nonessential	methylthioribose-1-phosphate isomerase
PA14_23260	PA3168	gyrA	0	0	0	essential	DNA gyrase subunit A
PA14_23270	PA3167	serC	1	0	0	essential	phosphoserine aminotransferase
PA14_23280	PA3166	pheA	7	36	23	nonessential	chorismate mutase
PA14_23290	PA3165	hisC2	3	77	12	nonessential	histidinol-phosphate aminotransferase
PA14_23310			36	178	89	nonessential	bifunctional cyclohexadienyl dehydrogenase/ 3-phosphoshikimate 1-carboxyvinyltransferase
PA14_23320	PA3163	cmk	0	0	0	essential	cytidylate kinase
PA14_23330	PA3162	rpsA	2	0	66	nonessential	30S ribosomal protein S1
PA14_23340	PA3161	ihfB*	0	0	30	essential	integration host factor subunit beta
PA14_23350		(wbpA)	380	548	216	nonessential	hypothetical protein
PA14_23360	PA3160	wzz	693	609	426	nonessential	O-antigen chain length regulator
PA14_23370	PA3148	(wbpI)*	310	585	882	nonessential	UDP-N-acetylglucosamine 2-epimerase
PA14_23380	PA3159	orfH*	1141	2171	2158	nonessential	UDP-N-acetyl-D-mannosaminuronate dehydrogenase
PA14_23390		orfE	0	0	0	essential	polysaccharide biosynthesis protein
PA14_23400			88	162	81	nonessential	hypothetical protein
PA14_23410		orfJ	33	23	2	nonessential	glycosyl transferase family protein
PA14_23420		zbdP	573	821	652	nonessential	ZbdP
PA14_23430		hepP	1967	2518	2545	nonessential	HepP
PA14_23440		orfL	23	83	86	nonessential	group 1 glycosyl transferase
PA14_23450	PA3146	(wbpK)*	677	353	431	nonessential	NAD dependent epimerase/dehydratase
PA14_23460	PA3145	(wbpL)*	905	1141	547	nonessential	group 4 glycosyl transferase
PA14_23470	PA3141	wbpM	468	1125	865	nonessential	nucleotide sugar epimerase/dehydratase WbpM
PA14_23480	PA3140		458	367	644	nonessential	hypothetical protein
PA14_23490			217	215	49	nonessential	tRNA-Asn
PA14_23500	PA3139	tyrB	487	582	1005	nonessential	aromatic amino acid aminotransferase
PA14_23510	PA3138	uvrB	3722	5040	4930	nonessential	excinuclease ABC subunit B
PA14_23520	PA3137		666	826	737	nonessential	MFS transporter
PA14_23530	PA3136		224	431	260	nonessential	secretion protein
PA14_23540	PA3135	act	371	762	356	nonessential	transcriptional regulator
PA14_23560	PA3134	gltX	0	0	0	essential	glutamyl-tRNA synthetase
PA14_23570			15	158	60	nonessential	tRNA-Ala
PA14_23580			28	31	41	nonessential	tRNA-Glu
PA14_23590	PA3133	sawR	69	213	159	nonessential	SawR
PA14_23610	PA3132		96	51	101	nonessential	hydrolase
PA14_23620	PA3131	kdgA	39	100	35	nonessential	aldolase
PA14_23630	PA3130		53	128	82	nonessential	hypothetical protein
PA14_23640	PA3129		617	304	380	nonessential	hypothetical protein
PA14_23650	PA3128		371	177	257	nonessential	short chain dehydrogenase
PA14_23670	PA3127		108	456	190	nonessential	hypothetical protein
PA14_23680	PA3126	ibpA	94	49	44	nonessential	heat-shock protein IbpA
PA14_23690	PA3125		875	1819	2127	nonessential	secreted protein
PA14_23700	PA3124		360	254	496	nonessential	LysR family transcriptional regulator
PA14_23720	PA3123		377	291	409	nonessential	translation initiation inhibitor
PA14_23730	PA3122		95	482	225	nonessential	LysR family transcriptional regulator
PA14_23750	PA3121	leuC	108	83	151	nonessential	isopropylmalate isomerase large subunit
PA14_23760	PA3120	leuD	44	78	55	nonessential	isopropylmalate isomerase small subunit
PA14_23770	PA3119		16	60	15	nonessential	biotin synthesis protein
PA14_23790	PA3118	leuB	425	456	428	nonessential	3-isopropylmalate dehydrogenase
PA14_23800	PA3117	asd	0	0	1	essential	aspartate-semialdehyde dehydrogenase
PA14_23810	PA3116		56	190	138	nonessential	aspartate-semialdehyde dehydrogenase
PA14_23830	PA3115	fimV	534	667	757	nonessential	pilus assembly protein
PA14_23840	PA3114	truA	63	14	188	nonessential	tRNA pseudouridine synthase A
PA14_23850	PA3113	trpF	66	51	125	nonessential	N-(5'-phosphoribosyl)anthranilate isomerase
PA14_23860	PA3112	accD	0	0	0	essential	acetyl-CoA carboxylase subunit beta
PA14_23880	PA3111	folC	0	0	0	essential	folylpolyglutamate synthetase
PA14_23890	PA3110		1	1	41	nonessential	hypothetical protein
PA14_23900	PA3109	cvpA	18	3	40	nonessential	hypothetical protein
PA14_23920	PA3108	purF	96	53	117	nonessential	amidophosphoribosyltransferase
PA14_23930	PA3107	metZ	118	266	262	nonessential	O-succinylhomoserine sulfhydrylase
PA14_23950	PA3106		37	0	31	nonessential	oxidoreductase
PA14_23970	PA3105	xcpQ	206	355	309	nonessential	general secretion pathway protein D
PA14_23980	PA3104	xcpP	339	382	142	nonessential	secretion protein XcpP
PA14_23990	PA3103	xcpR	249	412	396	nonessential	general secretion pathway protein E
PA14_24010	PA3102	xcpS	54	7	29	nonessential	general secretion pathway protein F
PA14_24020	PA3101	xcpT	701	555	418	nonessential	general secretion pathway protein G
PA14_24040	PA3100	xcpU	1	1	1	nonessential	general secretion pathway outer membrane protein H precursor
PA14_24050	PA3099	xcpV	0	1	0	essential	general secretion pathway protein I
PA14_24060	PA3098	xcpW	1	22	9	nonessential	general secretion pathway protein J
PA14_24070	PA3097	xcpX	809	947	730	nonessential	general secretion pathway protein K
PA14_24080	PA3096	xcpY	102	11	34	nonessential	general secretion pathway protein L
PA14_24100	PA3095	xcpZ	588	1208	547	nonessential	general secretion pathway protein M
PA14_24110			2	2	6	nonessential	tRNA-Val
PA14_24120			46	32	159	nonessential	tRNA-Asp
PA14_24130			56	41	10	nonessential	tRNA-Asp
PA14_24140	PA3094		364	544	919	nonessential	AraC family transcriptional regulator
PA14_24150	PA3093		347	255	455	nonessential	hypothetical protein
PA14_24170	PA3092	fadH1	41	238	170	nonessential	2,4-dienoyl-CoA reductase
PA14_24180	PA3091		520	174	561	nonessential	hypothetical protein
PA14_24190			2	0	84	nonessential	1-aminocyclopropane-1-carboxylate deaminase
PA14_24210	PA3089		37	32	42	nonessential	hypothetical protein
PA14_24220	PA3088	ppnK	0	0	0	essential	inorganic polyphosphate/ATP-NAD kinase
PA14_24230	PA3087		72	54	114	nonessential	hypothetical protein
PA14_24240	PA3086		79	198	172	nonessential	hypothetical protein
PA14_24245	PA3085		63	437	271	nonessential	hypothetical protein
PA14_24260	PA3084		66	153	83	nonessential	hypothetical protein
PA14_24270	PA3083	pepN	367	179	339	nonessential	aminopeptidase
PA14_24290	PA3082	gbt	870	969	2621	nonessential	glycine betaine transmethylase
PA14_24300	PA3081		731	869	1483	nonessential	hypothetical protein
PA14_24310	PA3080		1	72	7	nonessential	BNR/Asp-box repeat-containing protein
PA14_24330	PA3079		1289	1895	2162	nonessential	hypothetical protein
PA14_24340	PA3078	(cprS)	205	157	393	nonessential	two-component sensor
PA14_24350	PA3077	(cprR)	129	41	94	nonessential	two-component response regulator
PA14_24360			447	682	1180	nonessential	hypothetical protein
PA14_24370	PA3076		22	45	208	nonessential	hypothetical protein
PA14_24380	PA3075		41	278	181	nonessential	hypothetical protein
PA14_24390	PA3074		3	7	19	nonessential	hypothetical protein
PA14_24400	PA3073		1	14	191	nonessential	von Willebrand factor A
PA14_24410	PA3072		0	0	1	essential	hypothetical protein
PA14_24420	PA3071		177	13	39	nonessential	hypothetical protein
PA14_24430	PA3070		2650	4215	5100	nonessential	hypothetical protein
PA14_24440	PA3069		212	355	493	nonessential	lipoprotein
PA14_24445	PA3068	gdhtB	1409	2700	3413	nonessential	NAD-dependent glutamate dehydrogenase
PA14_24480	PA3064	pelA	409	1227	1308	nonessential	hypothetical protein
PA14_24490	PA3063	pelB	20	13	40	nonessential	hypothetical protein
PA14_24500	PA3062	pelC	3	4	36	nonessential	lipoprotein
PA14_24510	PA3061	pelD	1264	1388	1145	nonessential	hypothetical protein
PA14_24530	PA3060	pelE	276	211	469	nonessential	hypothetical protein
PA14_24550	PA3059	pelF	170	583	924	nonessential	hypothetical protein
PA14_24560	PA3058	pelG	472	373	1151	nonessential	hypothetical protein
PA14_24570	PA3057		178	76	161	nonessential	hypothetical protein
PA14_24580	PA3056		14	36	12	nonessential	hypothetical protein
PA14_24590	PA3055		562	602	1023	nonessential	hypothetical protein
PA14_24600	PA3054		2146	2339	1957	nonessential	carboxypeptidase
PA14_24610	PA3053		1103	1449	1813	nonessential	hydrolytic enzyme
PA14_24620	PA3052		846	816	1245	nonessential	hypothetical protein
PA14_24630	PA3051		284	258	556	nonessential	hypothetical protein
PA14_24640	PA3050	pyrD	3	13	22	nonessential	dihydroorotate dehydrogenase 2
PA14_24650	PA3049	rmf	321	337	581	nonessential	ribosome modulation factor
PA14_24665			469	1009	930	nonessential	hypothetical protein
PA14_24675	PA3048		804	1321	931	nonessential	hypothetical protein
PA14_24690	PA3047		2766	3719	5851	nonessential	D-alanyl-D-alanine carboxypeptidase
PA14_24700	PA3046		862	1212	1122	nonessential	hypothetical protein
PA14_24710	PA3045	(rocA2)	803	787	804	nonessential	two-component response regulator
PA14_24720	PA3044	(rocsS2)	241	218	439	nonessential	two-component sensor
PA14_24730	PA3043		557	911	1475	nonessential	deoxyguanosinetriphosphate triphosphohydrolase-like protein
PA14_24740	PA3042		300	221	404	nonessential	hypothetical protein
PA14_24760	PA3041		17	27	132	nonessential	hypothetical protein
PA14_24770	PA3040		8	9	199	nonessential	hypothetical protein
PA14_24780	PA3039		435	184	343	nonessential	transporter
PA14_24790	PA3038	(opdQ)	223	560	504	nonessential	outer membrane porin
PA14_24810	PA3037		135	250	120	nonessential	hypothetical protein
PA14_24820	PA3036		1	1	4	nonessential	hypothetical protein
PA14_24830	PA3035		197	230	301	nonessential	glutathione S-transferase
PA14_24840	PA3034		5469	7678	6180	nonessential	transcriptional regulator
PA14_24850	PA3033		137	146	541	nonessential	hypothetical protein
PA14_24860	PA3032	snr1	104	437	222	nonessential	cytochrome c Snr1
PA14_24870			0	2	0	essential	tRNA-Pro
PA14_24880	PA3031		7	10	14	nonessential	lipoprotein
PA14_24890	PA3030	mobA	331	74	109	nonessential	molybdopterin-guanine dinucleotide biosynthesis protein MobA
PA14_24900	PA3029	moaB2	0	33	53	nonessential	molybdopterin biosynthetic protein B2
[truncated: 3,943 more rows]

## Sheet: C_TRANSIT_analysis
Table S4C: TRANSIT essentiality results for the TnSeq pool before applying any selection pressure, referred to as T0. Orthologs in the genome of P. aeruginosa PAO1 were obtained from the Ortholuge database release 2.11. Gene names and annotations were obtained from the genome of P. aeruginosa PA14 and PAO1 available on the Pseudomonas genome database v20.22. Shown are the gene names and functiona…
Locus tag	Locus tag PAO1	Name	BR1		BR2		BR3		Final call	Product description PA14
			zbar	Call	zbar	Call	zbar	Call
PA14_00010	PA0001	dnaA	0.9998	E	1	E	0.9996	E	essential	chromosomal replication initiation protein
PA14_00020	PA0002	dnaN	0.9999	E	0.9999	E	1	E	essential	DNA polymerase III subunit beta
PA14_00030	PA0003	recF	0.0501	U	0	NE	0.0289	NE	nonessential	recombination protein F
PA14_00050	PA0004	gyrB	0.9994	E	0.9998	E	0.9945	U	essential	DNA gyrase subunit B
PA14_00060	PA0005	(lptA)	0.1635	U	0.0278	NE	0.0012	NE	nonessential	acyltransferase
PA14_00070	PA0006		0.996	U	0.9983	E	0.9997	E	essential	D,D-heptose 1,7-bisphosphate phosphatase
PA14_00080	PA0007		0	NE	0	NE	0	NE	nonessential	hypothetical protein
PA14_00090	PA0008	glyS	1	E	1	E	0.9996	E	essential	glycyl-tRNA synthetase subunit beta
PA14_00100	PA0009	glyQ	0.9998	E	0.9999	E	0.9992	E	essential	glycyl-tRNA synthetase subunit alpha
PA14_00110	PA0010	tag	0.0003	NE	0.0007	NE	0.0006	NE	nonessential	DNA-3-methyladenine glycosidase I
PA14_00120	PA0011	(htrB1)	0	NE	0	NE	0	NE	nonessential	lipid A biosynthesis lauroyl acyltransferase
PA14_00130	PA0012		0	NE	0	NE	0	NE	nonessential	hypothetical protein
PA14_00140	PA0013		0	NE	0	NE	0	NE	nonessential	hypothetical protein
PA14_00150	PA0014		0	NE	0	NE	0	NE	nonessential	hypothetical protein
PA14_00160	PA0015		0	NE	0	NE	0	NE	nonessential	hypothetical protein
PA14_00170	PA0016	trkA	0	NE	0	NE	0	NE	nonessential	potassium transporter peripheral membrane protein
PA14_00180	PA0017		0	NE	0	NE	0	NE	nonessential	tRNA and rRNA cytosine-C5-methylases
PA14_00190	PA0018	fmt	0.9691	U	0.9789	U	0.9916	U	nonessential	methionyl-tRNA formyltransferase
PA14_00200	PA0019	def	0.9281	U	0.9423	U	0.9718	U	nonessential	peptide deformylase
PA14_00210	PA0020	(tsaP)	0	NE	0	NE	0	NE	nonessential	lysin domain-containing protein
PA14_00230	PA0021		0.0347	NE	0.0401	U	0	NE	nonessential	Rossmann fold nucleotide-binding protein
PA14_00240	PA0022		0.9374	U	0.9534	U	0.9748	U	nonessential	hypothetical protein
PA14_00250	PA0023	qor	0	NE	0	NE	0	NE	nonessential	quinone oxidoreductase
PA14_00280	PA0024	hemF	0.9998	E	0.9999	E	1	E	essential	coproporphyrinogen III oxidase
PA14_00290	PA0025	aroE	0.8745	U	0.7864	U	0	NE	nonessential	shikimate 5-dehydrogenase
PA14_00300	PA0026	plcB	0	NE	0	NE	0	NE	nonessential	phospholipase C, PlcB
PA14_00310	PA0027		0	NE	0	NE	0	NE	nonessential	peptidyl-prolyl isomerase
PA14_00320	PA0028		0	NE	0	NE	0	NE	nonessential	hypothetical protein
PA14_00340	PA0029		0.0003	NE	0.0001	NE	0	NE	nonessential	sulfate transporter
PA14_00360	PA0030	(cosX)	0	NE	0	NE	0	NE	nonessential	hypothetical protein
PA14_00380	PA0031	betC	0	NE	0	NE	0	NE	nonessential	choline sulfatase
PA14_00400	PA0032		0	NE	0	NE	0	NE	nonessential	LysR family transcriptional regulator
PA14_00410			0	NE	0	NE	0	NE	nonessential	dioxygenase
PA14_00430	PA0034		0	NE	0	NE	0	NE	nonessential	two-component response regulator
PA14_00440	PA0035	trpA	0	NE	0	NE	0	NE	nonessential	tryptophan synthase subunit alpha
PA14_00450	PA0036	trpB	0	NE	0	NE	0.0516	U	nonessential	tryptophan synthase subunit beta
PA14_00460	PA0037	trpI	0	NE	0	NE	0	NE	nonessential	transcriptional regulator TrpI
PA14_00470	PA0038		0	NE	0	NE	0	NE	nonessential	hypothetical protein
PA14_00480	PA0039		-1	S	-1	S	-1	S	nonessential	hypothetical protein
PA14_00490	PA0040		0	NE	0	NE	0	NE	nonessential	hemolysin activation/secretion protein
PA14_00510	PA0041		0.5066	U	0.4095	U	0.0004	NE	nonessential	hemagglutinin
PA14_00520			-1	S	-1	S	-1	S	nonessential	hypothetical protein
PA14_00530	PA0042		0	NE	0	NE	0	NE	nonessential	hypothetical protein
PA14_00550	PA0043		0	NE	0	NE	0	NE	nonessential	hypothetical protein
PA14_00560	PA0044	exoT	0	NE	0	NE	0	NE	nonessential	exoenzyme T
PA14_00570	PA0045		0	NE	0	NE	0	NE	nonessential	lipoprotein
PA14_00580	PA0046		0	NE	0	NE	0	NE	nonessential	lipoprotein
PA14_00590	PA0047		0	NE	0	NE	0	NE	nonessential	lipoprotein
PA14_00600	PA0048		0	NE	0	NE	0	NE	nonessential	transcriptional regulator
PA14_00620	PA0049		0	NE	0	NE	0	NE	nonessential	hypothetical protein
PA14_00640	PA0051	phzH	0	NE	0	NE	0	NE	nonessential	potential phenazine-modifying enzyme
PA14_00650	PA0052		0	NE	0	NE	0	NE	nonessential	hypothetical protein
PA14_00660	PA0054		0	NE	0	NE	0	NE	nonessential	RNA 2'-phosphotransferase-like protein
PA14_00670	PA0055		0	NE	0	NE	0	NE	nonessential	hypothetical protein
PA14_00680	PA0056		0.0006	NE	0	NE	0.0008	NE	nonessential	LysR family transcriptional regulator
PA14_00690	PA0057		0	NE	0	NE	0	NE	nonessential	hypothetical protein
PA14_00700	PA0058	(dsbM)	0	NE	0.3895	U	0	NE	nonessential	hypothetical protein
PA14_00710	PA0059	osmC	0	NE	0	NE	0	NE	nonessential	osmotically inducible protein OsmC
PA14_00720	PA0060		-1	S	-1	S	-1	S	nonessential	hypothetical protein
PA14_00730	PA0061		0	NE	0	NE	0.0036	NE	nonessential	hypothetical protein
PA14_00740	PA0062		0	NE	0	NE	0	NE	nonessential	lipoprotein
PA14_00750	PA0063		0	NE	0	NE	0	NE	nonessential	hypothetical protein
PA14_00760	PA0064		0.0001	NE	0	NE	0	NE	nonessential	hypothetical protein
PA14_00770	PA0065		0.0018	NE	0.0018	NE	0	NE	nonessential	hypothetical protein
PA14_00780	PA0066		0	NE	0	NE	0	NE	nonessential	hypothetical protein
PA14_00790	PA0067	prlC	0	NE	0	NE	0	NE	nonessential	oligopeptidase A
PA14_00800	PA0068		-1	S	-1	S	-1	S	nonessential	hypothetical protein
PA14_00810	PA0069		0	NE	0	NE	0	NE	nonessential	DNA repair photolyase
PA14_00820	PA0070	tagQ1	0	NE	0	NE	0	NE	nonessential	TagQ1
PA14_00830	PA0071	tagR1	0.0001	NE	0.0001	NE	0	NE	nonessential	TagR1
PA14_00850	PA0072	tagS1	0.9151	U	0.2108	U	0.2892	U	nonessential	TagS1
PA14_00860	PA0073	tagT1	-1	S	-1	S	-1	S	nonessential	TagT1
PA14_00875	PA0074	ppkA	0.2111	U	0.9057	U	0.9456	U	nonessential	serine/threonine protein kinase PpkA
PA14_00890	PA0075	pppA	0.9629	U	0	NE	0.9605	U	nonessential	PppA
PA14_00900	PA0076	tagF1	0.3449	U	0.636	U	0	NE	nonessential	TagF1
PA14_00910	PA0077	icmF1	0.1821	U	0	NE	0	NE	nonessential	IcmF1
PA14_00925	PA0078	tssL1	0	NE	0.9645	U	0.9998	E	nonessential	TssL1
PA14_00940	PA0079	tssK1	0.9998	E	0.9966	U	0.9997	E	essential	TssK1
PA14_00960	PA0080	tssJ1	0	NE	0	NE	0	NE	nonessential	TssJ1
PA14_00970			0.765	U	0.7847	U	0	NE	nonessential	hypothetical protein
PA14_00980	PA0081	fha1	0	NE	0	NE	0	NE	nonessential	Fha1
PA14_00990	PA0082	tssA1	0.1463	U	0.8401	U	0.5123	U	nonessential	TssA1
PA14_01010	PA0083	hsiB1*	0	NE	0	NE	0	NE	nonessential	HsiB1
PA14_01020	PA0084	hsiC1*	0	NE	0	NE	0	NE	nonessential	HsiC1
PA14_01030	PA0085	hcp1	0	NE	0	NE	0	NE	nonessential	Hcp1
PA14_01040	PA0086	tagJ1	0	NE	0	NE	0	NE	nonessential	TagJ1
PA14_01060	PA0087	tssE1	-1	S	-1	S	-1	S	nonessential	TssE1
PA14_01070	PA0088	tssF1	0	NE	0	NE	0	NE	nonessential	TssF1
PA14_01080	PA0089	tssG1	0	NE	0	NE	0	NE	nonessential	TssG1
PA14_01100	PA0090	clpV1	0.3581	U	0	NE	0	NE	nonessential	ClpV1
PA14_01110	PA0091	vgrG1a*	0	NE	0	NE	0	NE	nonessential	VgrG1a
PA14_01120	PA0092	tsi6	0	NE	0.0001	NE	0	NE	nonessential	Tsi6
PA14_01130			0.0004	NE	0	NE	0	NE	nonessential	hypothetical protein
PA14_01140	PA0093	tse6	0	NE	0	NE	0	NE	nonessential	Tse6
PA14_01150	PA0094	eagT6	0	NE	0	NE	0	NE	nonessential	EagT6
PA14_01160	PA0095		0	NE	0	NE	0	NE	nonessential	hypothetical protein
PA14_01170	PA0096		0	NE	0	NE	0	NE	nonessential	hypothetical protein
PA14_01180	PA0097		0	NE	0	NE	0	NE	nonessential	hypothetical protein
PA14_01190	PA0098		0.0021	NE	0.0022	NE	0	NE	nonessential	3-oxoacyl-ACP synthase
PA14_01200	PA0099		0	NE	0	NE	0	NE	nonessential	hypothetical protein
PA14_01220	PA0100		0	NE	0	NE	0	NE	nonessential	hypothetical protein
PA14_01230	PA0101		0.3807	U	0.4033	U	0.6462	U	nonessential	hypothetical protein
PA14_01240	PA0102		0	NE	0	NE	0	NE	nonessential	carbonic anhydrase
PA14_01250	PA0103		0	NE	0	NE	0	NE	nonessential	sulfate transporter
PA14_01270	PA0104		0	NE	0	NE	0	NE	nonessential	hypothetical protein
PA14_01290	PA0105	coxB	0.5766	U	0	NE	0	NE	nonessential	cytochrome c oxidase subunit II
PA14_01300	PA0106	coxA	0	NE	0	NE	0	NE	nonessential	cytochrome c oxidase subunit I
PA14_01310	PA0107		0	NE	0	NE	0	NE	nonessential	cytochrome C oxidase assembly protein
PA14_01320	PA0108	coIII	0	NE	0	NE	0	NE	nonessential	cytochrome c oxidase subunit III
PA14_01330	PA0109		-1	S	-1	S	-1	S	nonessential	hypothetical protein
PA14_01340	PA0110		0	NE	0	NE	0	NE	nonessential	hypothetical protein
PA14_01350	PA0111		0.0001	NE	0	NE	0	NE	nonessential	hypothetical protein
PA14_01360	PA0112		0.0053	NE	0.0041	NE	0.0025	NE	nonessential	hypothetical protein
PA14_01380	PA0113		0	NE	0	NE	0	NE	nonessential	protoheme IX farnesyltransferase
PA14_01390	PA0114	(senC)	0	NE	0	NE	0	NE	nonessential	hypothetical protein
PA14_01400	PA0115		0	NE	0	NE	0	NE	nonessential	hypothetical protein
PA14_01410	PA0116		0	NE	0	NE	0	NE	nonessential	hypothetical protein
PA14_01430	PA0117		0	NE	0	NE	0	NE	nonessential	short chain dehydrogenase
PA14_01440	PA0118		0	NE	0.1872	U	0	NE	nonessential	hypothetical protein
PA14_01460	PA0119		0	NE	0	NE	0	NE	nonessential	C4-dicarboxylate transporter DctA
PA14_01470	PA0120		0	NE	0	NE	0	NE	nonessential	transcriptional regulator
PA14_01480	PA0121		0	NE	0	NE	0	NE	nonessential	hypothetical protein
PA14_01490	PA0122	(rahU)	0	NE	0	NE	0	NE	nonessential	hemolysin
PA14_01500	PA0123		0	NE	0	NE	0	NE	nonessential	transcriptional regulator
PA14_01510	PA0124		0	NE	0	NE	0	NE	nonessential	hypothetical protein
PA14_01520	PA0125		-1	S	-1	S	-1	S	nonessential	hypothetical protein
PA14_01540	PA0126		0	NE	0	NE	0	NE	nonessential	hypothetical protein
PA14_01550	PA0127		0	NE	0	NE	0	NE	nonessential	lipoprotein
PA14_01560	PA0128		-1	S	-1	S	-1	S	nonessential	hypothetical protein
PA14_01580	PA0129	gabP*	0	NE	0	NE	0	NE	nonessential	gamma-aminobutyrate permease
PA14_01600	PA0130	(bauC)	0	NE	0	NE	0	NE	nonessential	aldehyde dehydrogenase
PA14_01610	PA0131	(bauB)	0	NE	0	NE	0	NE	nonessential	hypothetical protein
PA14_01620	PA0132	aptA*	0	NE	0	NE	0	NE	nonessential	beta alanine--pyruvate transaminase
PA14_01640	PA0133	(bauR)	0	NE	0	NE	0	NE	nonessential	LysR family transcriptional regulator
PA14_01660	PA0134		0.2612	U	0.0318	NE	0.9125	U	nonessential	guanine deaminase
PA14_01670	PA0136		0.9993	E	0.9961	U	0.9912	U	nonessential	ABC transporter ATP-binding protein
PA14_01680	PA0137		0.7566	U	0.0001	NE	0.1727	U	nonessential	ABC transporter permease
PA14_01690	PA0138		0.0001	NE	0.227	U	0	NE	nonessential	ABC transporter permease
PA14_01710	PA0139	ahpC	0	NE	0	NE	0	NE	nonessential	alkyl hydroperoxide reductase
PA14_01720	PA0140	ahpF	0.0002	NE	0.0001	NE	0	NE	nonessential	alkyl hydroperoxide reductase
PA14_01730	PA0141		0.767	U	0.0111	NE	0.9446	U	nonessential	hypothetical protein
PA14_01750	PA0142		0	NE	0	NE	0	NE	nonessential	hydroxydechloroatrazine ethylaminohydrolase
PA14_01760	PA0143	nuh	0	NE	0	NE	0	NE	nonessential	nonspecific ribonucleoside hydrolase
PA14_01770			0	NE	0	NE	0	NE	nonessential	nucleoside-binding outer membrane protein
PA14_01780	PA0144		0	NE	0	NE	0	NE	nonessential	nucleoside 2-deoxyribosyltransferase
PA14_01790	PA0145		0	NE	0	NE	0	NE	nonessential	nucleoside 2-deoxyribosyltransferase
PA14_01800	PA0146		0	NE	0	NE	0	NE	nonessential	hypothetical protein
PA14_01810	PA0147		0	NE	0	NE	0	NE	nonessential	oxidoreductase
PA14_01830	PA0148		0	NE	0	NE	0	NE	nonessential	adenosine deaminase
PA14_01840	PA0149		0	NE	0	NE	0.045	U	nonessential	RNA polymerase ECF-subfamily sigma-70 factor
PA14_01860	PA0150		0.9564	U	0.7342	U	0	NE	nonessential	transmembrane sensor
PA14_01870	PA0151		0.0701	U	0.2654	U	0.0003	NE	nonessential	TonB-dependent receptor
PA14_01890	PA0152	pcaQ	0	NE	0	NE	0	NE	nonessential	transcriptional regulator PcaQ
PA14_01900	PA0153	pcaH	0	NE	0	NE	0	NE	nonessential	protocatechuate 3,4-dioxygenase subunit beta
PA14_01910	PA0154	pcaG	0	NE	0	NE	0	NE	nonessential	protocatechuate 3,4-dioxygenase subunit alpha
PA14_01930	PA0155	pcaR	0	NE	0	NE	0	NE	nonessential	transcriptional regulator PcaR
PA14_01940	PA0156	(triA)	0.0006	NE	0	NE	0	NE	nonessential	RND efflux membrane fusion protein
PA14_01960	PA0157	(triB)	0	NE	0.1551	U	0	NE	nonessential	RND efflux membrane fusion protein
PA14_01970	PA0158	(triC)	0	NE	0	NE	0	NE	nonessential	RND efflux transporter
PA14_01980	PA0159		0.914	U	0.3038	U	0.3943	U	nonessential	LysR family transcriptional regulator
PA14_01990	PA0160		-1	S	-1	S	-1	S	nonessential	hypothetical protein
PA14_02010	PA0161		-1	S	-1	S	-1	S	nonessential	hypothetical protein
PA14_02020	PA0162	(opdC)	0	NE	0	NE	0	NE	nonessential	outer membrane porin
PA14_02030	PA0163		0	NE	0	NE	0	NE	nonessential	AraC family transcriptional regulator
PA14_02050	PA0164		0.2111	U	0	NE	0	NE	nonessential	gamma-glutamyltranspeptidase
PA14_02060	PA0165		0	NE	0	NE	0	NE	nonessential	hypothetical protein
PA14_02070	PA0166		0.7873	U	0	NE	0	NE	nonessential	transporter
PA14_02090	PA0167		0	NE	0	NE	0	NE	nonessential	TetR family transcriptional regulator
PA14_02100	PA0168		0	NE	0	NE	0	NE	nonessential	hypothetical protein
PA14_02110	PA0169	(siaD)	0	NE	0.0001	NE	0	NE	nonessential	diguanylate cyclase
PA14_02130	PA0170		0	NE	0	NE	0	NE	nonessential	hypothetical protein
PA14_02140	PA0171		0	NE	0.0027	NE	0	NE	nonessential	hypothetical protein
PA14_02150	PA0172	(siaA)	0.4004	U	0.0889	U	0	NE	nonessential	hypothetical protein
PA14_02180	PA0173	cheB	0	NE	0	NE	0	NE	nonessential	chemotaxis-specific methylesterase
PA14_02190	PA0174		0	NE	0	NE	0	NE	nonessential	hypothetical protein
PA14_02200	PA0175	(cheR2)	0	NE	0	NE	0	NE	nonessential	chemotaxis protein methyltransferase
PA14_02220	PA0176		0.0847	U	0	NE	0.9373	U	nonessential	chemotaxis transducer
PA14_02230	PA0177	cheW	0	NE	0	NE	0	NE	nonessential	purine-binding chemotaxis protein
PA14_02250	PA0178	cheA	0	NE	0	NE	0	NE	nonessential	two-component sensor
PA14_02260	PA0179		0	NE	0	NE	0	NE	nonessential	two-component response regulator
PA14_02270	PA0180	(cttP)	0.4659	U	0.4902	U	0.573	U	nonessential	chemotaxis transducer
PA14_02290	PA0181		0	NE	0	NE	0	NE	nonessential	LysR family transcriptional regulator
PA14_02300	PA0182	fabG	0	NE	0	NE	0	NE	nonessential	3-ketoacyl-ACP reductase
PA14_02310	PA0183	atsA	0.1846	U	0.0004	NE	0.0003	NE	nonessential	arylsulfatase
PA14_02330	PA0184		0	NE	0	NE	0	NE	nonessential	ABC transporter ATP-binding protein
PA14_02340	PA0185		0.6328	U	0.6777	U	0	NE	nonessential	ABC transporter permease
PA14_02360	PA0186		0	NE	0	NE	0	NE	nonessential	ABC transporter substrate-binding protein
PA14_02370	PA0189		0	NE	0	NE	0	NE	nonessential	porin
PA14_02380	PA0190		0	NE	0	NE	0	NE	nonessential	acid phosphatase
PA14_02390	PA0191		0	NE	0	NE	0	NE	nonessential	transcriptional regulator
PA14_02410	PA0192		0	NE	0.0001	NE	0	NE	nonessential	TonB-dependent receptor
PA14_02420	PA0193		0	NE	0	NE	0	NE	nonessential	hypothetical protein
PA14_02435	PA0194		0	NE	0	NE	0	NE	nonessential	hypothetical protein
PA14_02450	PA0195	(pntAA)	0	NE	0.8942	U	0.7383	U	nonessential	NAD(P) transhydrogenase subunit alpha part 1
PA14_02460	PA0195.1	(pntAB)	-1	S	-1	S	-1	S	nonessential	NAD(P) transhydrogenase subunit alpha part 2
PA14_02470	PA0196	pntB	0.135	U	0	NE	0	NE	nonessential	pyridine nucleotide transhydrogenase subunit beta
PA14_02490	PA0197	tonB2	0.9425	U	0.945	U	0.4261	U	nonessential	hypothetical protein
PA14_02500	PA0198	exbB1	0.7607	U	0	NE	0.6352	U	nonessential	transport protein ExbB
PA14_02510	PA0199	exbD1	-1	S	-1	S	-1	S	nonessential	transport protein ExbD
PA14_02520	PA0200		-1	S	-1	S	-1	S	nonessential	hypothetical protein
PA14_02530	PA0201		0	NE	0	NE	0	NE	nonessential	hypothetical protein
PA14_02550	PA0208	mdcA	0.5455	U	0.0001	NE	0	NE	nonessential	malonate decarboxylase subunit alpha
PA14_02560	PA0209		0.8998	U	0.9043	U	0.9333	U	nonessential	triphosphoribosyl-dephospho-CoA synthase
PA14_02570	PA0210	mdcC	-1	S	-1	S	-1	S	nonessential	malonate decarboxylase subunit delta
PA14_02580	PA0211	mdcD	0	NE	0	NE	0.98	U	nonessential	malonate decarboxylase subunit beta
PA14_02590	PA0212	mdcE	0.9048	U	0.926	U	0.967	U	nonessential	malonate decarboxylase subunit gamma
PA14_02620	PA0214		0.3412	U	0.3582	U	0.4538	U	nonessential	epsilon subunit of malonate decarboxylase
PA14_02630	PA0215		0	NE	0	NE	0	NE	nonessential	malonate carrier protein
PA14_02640	PA0216		0	NE	0	NE	0	NE	nonessential	malonate transporter subunit MadM
PA14_02650	PA0217		0.0037	NE	0	NE	0.0054	NE	nonessential	malonate utilization transcriptional regulator
PA14_02660	PA0218		0	NE	0	NE	0	NE	nonessential	LysR family transcriptional regulator
PA14_02680	PA0219		0.7328	U	0.3213	U	0.2069	U	nonessential	aldehyde dehydrogenase
PA14_02690	PA0220		0	NE	0	NE	0	NE	nonessential	amino acid permease
PA14_02700	PA0221		0	NE	0	NE	0	NE	nonessential	aminotransferase
PA14_02720	PA0222		0	NE	0	NE	0	NE	nonessential	hypothetical protein
PA14_02730	PA0223		0	NE	0	NE	0	NE	nonessential	dihydrodipicolinate synthetase
PA14_02740	PA0224		0	NE	0	NE	0	NE	nonessential	class II aldolase/adducin domain-containing protein
PA14_02750	PA0225		0	NE	0	NE	0	NE	nonessential	transcriptional regulator
PA14_02760	PA0226		0.2224	U	0	NE	0	NE	nonessential	CoA transferase, subunit A
PA14_02770	PA0227		0	NE	0	NE	0	NE	nonessential	CoA transferase subunit B
PA14_02790	PA0228	pcaF	0.0093	NE	0	NE	0	NE	nonessential	beta-ketoadipyl CoA thiolase
PA14_02810	PA0229	pcaT	0	NE	0	NE	0	NE	nonessential	dicarboxylic acid transporter PcaT
PA14_02830	PA0230	pcaB	0.0842	U	0	NE	0	NE	nonessential	3-carboxy-cis,cis-muconate cycloisomerase
PA14_02840	PA0231	pcaD	0	NE	0	NE	0.0234	NE	nonessential	beta-ketoadipate enol-lactone hydrolase
PA14_02850	PA0232	pcaC	-1	S	-1	S	-1	S	nonessential	gamma-carboxymuconolactone decarboxylase
PA14_02870	PA0233		0.6038	U	0.4213	U	0	NE	nonessential	transcriptional regulator
PA14_02890	PA0234		0	NE	0	NE	0	NE	nonessential	hypothetical protein
PA14_02900	PA0235	pcaK	0	NE	0	NE	0	NE	nonessential	4-hydroxybenzoate transporter PcaK
PA14_02910	PA0236		0	NE	0	NE	0	NE	nonessential	IclR family transcriptional regulator
PA14_02930	PA0237		0.4905	U	0.0062	NE	0.0085	NE	nonessential	oxidoreductase
PA14_02960	PA0238		0	NE	0	NE	0	NE	nonessential	hypothetical protein
PA14_02970	PA0239		0	NE	0	NE	0	NE	nonessential	hypothetical protein
PA14_02980	PA0240		0.4019	U	0	NE	0.0097	NE	nonessential	porin
PA14_02990	PA0241		0	NE	0	NE	0	NE	nonessential	MFS transporter
PA14_03000	PA0242		0.0488	U	0	NE	0	NE	nonessential	hypothetical protein
PA14_03010	PA0243	(pip)	0.3496	U	0	NE	0	NE	nonessential	TetR family transcriptional regulator
PA14_03020	PA0244		0.3316	U	0	NE	0	NE	nonessential	shikimate 5-dehydrogenase
PA14_03030	PA0245	aroQ2	0.833	U	0	NE	0	NE	nonessential	3-dehydroquinate dehydratase
PA14_03040	PA0246		0.9764	U	0.5845	U	0	NE	nonessential	MFS transporter
PA14_03050	PA0247	pobA	0	NE	0	NE	0	NE	nonessential	4-hydroxybenzoate 3-monooxygenase
PA14_03070	PA0248		0	NE	0	NE	0	NE	nonessential	transcriptional regulator
PA14_03080	PA0249		0	NE	0	NE	0	NE	nonessential	acetyltransferase
PA14_03090	PA0250		0	NE	0	NE	0	NE	nonessential	hypothetical protein
PA14_03100	PA0251		0	NE	0	NE	0	NE	nonessential	hypothetical protein
PA14_03110	PA0252		-1	S	-1	S	-1	S	nonessential	hypothetical protein
PA14_03120	PA0253	(hudR)	-1	S	-1	S	-1	S	nonessential	transcriptional regulator
PA14_03130	PA0254	(hudA)	0	NE	0	NE	0	NE	nonessential	hypothetical protein
PA14_03150	PA0255		0	NE	0	NE	0	NE	nonessential	hypothetical protein
PA14_03160	PA0256		0	NE	0	NE	0	NE	nonessential	hypothetical protein
PA14_03163			0.7905	U	0.8241	U	0.9012	U	nonessential	hypothetical protein
PA14_03166			0	NE	0	NE	0	NE	nonessential	hypothetical protein
PA14_03170	PA0987		0.0041	NE	0	NE	0	NE	nonessential	hypothetical protein
PA14_03180	PA0986		-1	S	-1	S	-1	S	nonessential	hypothetical protein
PA14_03190	PA0259	tli3*	0	NE	0	NE	0	NE	nonessential	Tli3
PA14_03200	PA0260	tle3	0.0115	NE	0.0004	NE	0	NE	nonessential	Type VI effector Tle3
PA14_03210	PA0261	(tli3)	0	NE	0	NE	0	NE	nonessential	hypothetical protein
PA14_03220	PA0262	vgrG2b	0	NE	0	NE	0	NE	nonessential	VgrG2b
PA14_03240	PA0263 PA1512 PA5267	hcpC	0	NE	0	NE	0	NE	nonessential	secreted protein Hcp
PA14_03250			0	NE	0	NE	0	NE	nonessential	hypothetical protein
PA14_03265			0	NE	0	NE	0	NE	nonessential	hypothetical protein
PA14_03270			0	NE	0	NE	0.0025	NE	nonessential	hypothetical protein
PA14_03285			0	NE	0	NE	0	NE	nonessential	hypothetical protein
PA14_03290	PA0979		0	NE	0	NE	0	NE	nonessential	hypothetical protein
PA14_03300	PA0978 PA1938		0	NE	0	NE	0	NE	nonessential	hypothetical protein
PA14_03310			0	NE	0	NE	0	NE	nonessential	hypothetical protein
PA14_03320			0	NE	0.0001	NE	0	NE	nonessential	hypothetical protein
PA14_03330			0	NE	0	NE	0	NE	nonessential	hypothetical protein
PA14_03340			0.0008	NE	0	NE	0.0001	NE	nonessential	hypothetical protein
PA14_03350			0	NE	0	NE	0	NE	nonessential	hypothetical protein
PA14_03360			0	NE	0	NE	0	NE	nonessential	hypothetical protein
PA14_03370			0	NE	0	NE	0	NE	nonessential	hypothetical protein
PA14_03380			0.0001	NE	0.0002	NE	0	NE	nonessential	hypothetical protein
PA14_03390			0	NE	0	NE	0	NE	nonessential	hypothetical protein
PA14_03400			0	NE	0	NE	0	NE	nonessential	hypothetical protein
PA14_03420	PA0264		0	NE	0	NE	0	NE	nonessential	hypothetical protein
PA14_03430	PA0265	gabD*	0.3925	U	0.0643	U	0.0127	NE	nonessential	succinate-semialdehyde dehydrogenase I
PA14_03450	PA0266	gabT*	0	NE	0	NE	0	NE	nonessential	4-aminobutyrate aminotransferase
PA14_03470	PA0267		0.0001	NE	0	NE	0	NE	nonessential	hypothetical protein
PA14_03480	PA0268		0	NE	0.0509	U	0	NE	nonessential	GntR family transcriptional regulator
PA14_03490	PA0269		0.0033	NE	0	NE	0	NE	nonessential	hypothetical protein
PA14_03510	PA0270		-1	S	-1	S	-1	S	nonessential	hypothetical protein
PA14_03520	PA0271		0.9625	U	0.5098	U	0	NE	nonessential	hypothetical protein
PA14_03530	PA0272		0	NE	0.1077	U	0	NE	nonessential	transcriptional regulator
PA14_03550	PA0273		0.6547	U	0.868	U	0	NE	nonessential	MFS transporter
PA14_03560	PA0274		0.9906	U	0	NE	0	NE	nonessential	hypothetical protein
PA14_03580	PA0275		0	NE	0.745	U	0	NE	nonessential	transcriptional regulator
PA14_03590	PA0276		0	NE	0	NE	0	NE	nonessential	hypothetical protein
PA14_03610	PA0277		0.8167	U	0	NE	0	NE	nonessential	Zn-dependent protease with chaperone function
PA14_03620	PA0278		0.92	U	0.9252	U	0	NE	nonessential	hypothetical protein
PA14_03630	PA0279		-1	S	-1	S	-1	S	nonessential	ArsR family transcriptional regulator
PA14_03650	PA0280	cysA	0.9903	U	0	NE	0	NE	nonessential	sulfate transport protein CysA
PA14_03670	PA0281	cysW	0	NE	0	NE	0	NE	nonessential	sulfate transport protein CysW
PA14_03680	PA0282	cysT	0	NE	0	NE	0	NE	nonessential	sulfate transport protein CysT
PA14_03700	PA0283	sbp	0	NE	0	NE	0	NE	nonessential	sulfate-binding protein
PA14_03720	PA0285		0.0364	NE	0	NE	0	NE	nonessential	sensory box GGDEF domain-containing protein
PA14_03730	PA0286	(desA)	0.0004	NE	0.1731	U	0.2378	U	nonessential	fatty acid desaturase
PA14_03760	PA0287	(gpuP)	0	NE	0	NE	0	NE	nonessential	sodium:solute symporter
PA14_03770	PA0288	speB1*	0	NE	0	NE	0	NE	nonessential	agmatinase
PA14_03780	PA0289	(gpuR)	0	NE	0	NE	0	NE	nonessential	transcriptional regulator
PA14_03790	PA0290		0	NE	0	NE	0	NE	nonessential	sensory box GGDEF domain-containing protein
PA14_03800	PA0291	oprE	0	NE	0	NE	0	NE	nonessential	anaerobically-induced outer membrane porin OprE precursor
PA14_03810	PA0292	aguA	0	NE	0	NE	0	NE	nonessential	agmatine deiminase
PA14_03830	PA0293	aguB	0	NE	0	NE	0	NE	nonessential	N-carbamoylputrescine amidohydrolase
PA14_03840	PA0294	aguR	0	NE	0.0001	NE	0	NE	nonessential	transcriptional regulator AguR
PA14_03855	PA0295		0	NE	0	NE	0	NE	nonessential	periplasmic polyamine binding protein
PA14_03860	PA0296	(spuI)	0	NE	0	NE	0	NE	nonessential	glutamine synthetase
PA14_03870	PA0297	spuA	0	NE	0	NE	0	NE	nonessential	glutamine amidotransferase
PA14_03880	PA0298	spuB	0.9981	E	0.9855	U	0.9593	U	nonessential	glutamine synthetase
PA14_03900	PA0299	spuC	0	NE	0	NE	0	NE	nonessential	aminotransferase
PA14_03920	PA0300	spuD	0	NE	0	NE	0	NE	nonessential	polyamine transport protein
PA14_03930	PA0301	spuE	0	NE	0	NE	0	NE	nonessential	polyamine transport protein
PA14_03940	PA0302	spuF	0	NE	0	NE	0	NE	nonessential	polyamine transport protein PotG
PA14_03950	PA0303	spuG	0	NE	0	NE	0	NE	nonessential	polyamine transport protein PotH
PA14_03960	PA0304	spuH	0	NE	0	NE	0	NE	nonessential	polyamine transport protein PotI
PA14_03980	PA0305	(hacB)	0.0627	U	0	NE	0	NE	nonessential	hypothetical protein
PA14_04000	PA0306		0	NE	0	NE	0	NE	nonessential	transcriptional regulator
PA14_04010			0	NE	0	NE	0	NE	nonessential	hypothetical protein
PA14_04020	PA0307		0	NE	0	NE	0	NE	nonessential	hypothetical protein
PA14_04030	PA0308		0	NE	0	NE	0	NE	nonessential	hypothetical protein
PA14_04040	PA0309		0	NE	0	NE	0	NE	nonessential	hypothetical protein
PA14_04050	PA0310		0	NE	0	NE	0	NE	nonessential	proline hydroxylase
PA14_04060	PA0311		-1	S	-1	S	-1	S	nonessential	hypothetical protein
PA14_04070	PA0312		-1	S	-1	S	-1	S	nonessential	hypothetical protein
PA14_04080	PA0313		0	NE	0	NE	0	NE	nonessential	ABC transporter permease
PA14_04090	PA0314		0	NE	0	NE	0	NE	nonessential	ABC transporter substrate-binding protein
PA14_04100	PA0315		0.0001	NE	0	NE	0	NE	nonessential	hypothetical protein
PA14_04110	PA0316	serA	0.9918	U	0.9953	U	0.9986	E	nonessential	D-3-phosphoglycerate dehydrogenase
PA14_04140	PA0317		0	NE	0	NE	0	NE	nonessential	hypothetical protein
PA14_04150	PA0318		0	NE	0	NE	0	NE	nonessential	hypothetical protein
PA14_04160	PA0319		0	NE	0	NE	0	NE	nonessential	transcriptional regulator
PA14_04180	PA0320	(carO)	-1	S	-1	S	-1	S	nonessential	hypothetical protein
PA14_04190	PA0321		0	NE	0	NE	0	NE	nonessential	acetylpolyamine aminohydrolase
PA14_04210	PA0322		0	NE	0	NE	0	NE	nonessential	transporter
PA14_04220	PA0323		0	NE	0	NE	0	NE	nonessential	ABC transporter substrate-binding protein
PA14_04230	PA0324		0	NE	0	NE	0	NE	nonessential	ABC transporter permease
PA14_04240	PA0325		0	NE	0	NE	0	NE	nonessential	ABC transporter permease
PA14_04250	PA0326		0	NE	0	NE	0	NE	nonessential	ABC transporter ATP-binding protein
PA14_04270	PA0327	(carP)	0	NE	0	NE	0	NE	nonessential	transcriptional regulator
PA14_04290	PA0328	(aaaA)	0	NE	0.1638	U	0	NE	nonessential	hypothetical protein
PA14_04300	PA0329		-1	S	-1	S	-1	S	nonessential	hypothetical protein
PA14_04310	PA0330	rpiA	0.9769	U	0.9834	U	0.9881	U	nonessential	ribose-5-phosphate isomerase A
PA14_04320	PA0331	ilvA1	0	NE	0	NE	0	NE	nonessential	threonine dehydratase
PA14_04330	PA0332		0.7832	U	0.7832	U	0.8287	U	nonessential	hypothetical protein
PA14_04340	PA0333		0.7075	U	0.7658	U	0.1022	U	nonessential	hypothetical protein
PA14_04350			0	NE	0	NE	0	NE	nonessential	integral membrane protein
PA14_04370	PA0334		0.3415	U	0	NE	0	NE	nonessential	MFS transporter
PA14_04380	PA0335		0.0001	NE	0.0042	NE	0	NE	nonessential	hypothetical protein
PA14_04390	PA0336	ygdP*	0	NE	0	NE	0	NE	nonessential	dinucleoside polyphosphate hydrolase
PA14_04410	PA0337	ptsP	0	NE	0	NE	0	NE	nonessential	phosphoenolpyruvate-protein phosphotransferase PtsP
PA14_04420	PA0338		0.0758	U	0	NE	0	NE	nonessential	hypothetical protein
PA14_04430	PA0339		0	NE	0	NE	0	NE	nonessential	hypothetical protein
PA14_04440	PA0340		0	NE	0	NE	0	NE	nonessential	permease
PA14_04460	PA0341	lgt	0.9961	U	0.9971	E	0.9995	E	essential	prolipoprotein diacylglyceryl transferase
PA14_04480	PA0342	thyA	0.9985	E	0.9992	E	0.9998	E	essential	thymidylate synthase
PA14_04490	PA0343		0.9745	U	0.9442	U	0.999	E	nonessential	hypothetical protein
PA14_04510	PA0344		0.9973	E	0.2052	U	0.1464	U	nonessential	hypothetical protein
PA14_04520	PA0345		0.9973	E	0.1689	U	0.7989	U	nonessential	hypothetical protein
PA14_04530	PA0346		0	NE	0	NE	0	NE	nonessential	hypothetical protein
PA14_04550	PA0347	glpQ	0	NE	0	NE	0	NE	nonessential	glycerophosphoryl diester phosphodiesterase, periplasmic
PA14_04560	PA0348		0	NE	0	NE	0	NE	nonessential	hypothetical protein
PA14_04570	PA0349		0	NE	0	NE	0	NE	nonessential	hypothetical protein
PA14_04580	PA0350	folA	0.9652	U	0.9642	U	0.9761	U	nonessential	dihydrofolate reductase
PA14_04590	PA0351		-1	S	-1	S	-1	S	nonessential	hypothetical protein
PA14_04610	PA0352		0	NE	0	NE	0	NE	nonessential	transporter
PA14_04630	PA0353	ilvD	0	NE	0	NE	0	NE	nonessential	dihydroxy-acid dehydratase
PA14_04640	PA0354		0	NE	0	NE	0	NE	nonessential	hypothetical protein
PA14_04650	PA0355	pfpI	0	NE	0	NE	0	NE	nonessential	protease PfpI
PA14_04660	PA0356		0	NE	0	NE	0	NE	nonessential	hypothetical protein
PA14_04670	PA0357	mutM	0	NE	0	NE	0	NE	nonessential	formamidopyrimidine-DNA glycosylase
PA14_04680	PA0358		0	NE	0	NE	0	NE	nonessential	hypothetical protein
PA14_04690	PA0359		0	NE	0	NE	0	NE	nonessential	hypothetical protein
PA14_04700	PA0360		0	NE	0	NE	0	NE	nonessential	hypothetical protein
PA14_04710			0	NE	0	NE	0	NE	nonessential	hypothetical protein
PA14_04730	PA0361		0	NE	0	NE	0	NE	nonessential	gamma-glutamyltranspeptidase
PA14_04750	PA0362	fdx1	-1	S	-1	S	-1	S	nonessential	ferredoxin (4Fe-4S)
PA14_04760	PA0363	coaD	0.8213	U	0.8278	U	0.8704	U	nonessential	phosphopantetheine adenylyltransferase
PA14_04780	PA0364	laoA	0	NE	0	NE	0	NE	nonessential	LaoA
PA14_04790	PA0365	laoB	0	NE	0	NE	0	NE	nonessential	LaoB
PA14_04810	PA0366	laoC	0	NE	0	NE	0	NE	nonessential	LaoC
PA14_04820	PA0367	laoR	0.2416	U	0	NE	0	NE	nonessential	LaoR
PA14_04830			0	NE	0	NE	0.4924	U	nonessential	acetyltransferase
PA14_04840	PA0368		0	NE	0	NE	0	NE	nonessential	hypothetical protein
PA14_04850	PA0369		-1	S	-1	S	-1	S	nonessential	hypothetical protein
PA14_04860	PA0370		0	NE	0	NE	0	NE	nonessential	methyltransferase
PA14_04870	PA0371		0	NE	0	NE	0	NE	nonessential	hypothetical protein
PA14_04890	PA0372		0	NE	0	NE	0	NE	nonessential	zinc protease
PA14_04900	PA0373	ftsY	0.9923	U	0.9958	U	0.999	E	nonessential	signal recognition particle receptor FtsY
PA14_04910	PA0374	ftsE	0	NE	0	NE	0	NE	nonessential	cell division ATP-binding protein FtsE
PA14_04920	PA0375	ftsX	0	NE	0	NE	0	NE	nonessential	cell division protein FtsX
PA14_04930	PA0376	rpoH	0.9968	U	0.9979	E	0.9998	E	essential	RNA polymerase factor sigma-32
PA14_04940	PA0377		0	NE	0	NE	0	NE	nonessential	hypothetical protein
PA14_04950	PA0378	mtgA	0	NE	0	NE	0	NE	nonessential	monofunctional biosynthetic peptidoglycan transglycosylase
PA14_04960	PA0379		0	NE	0.8231	U	0.2232	U	nonessential	hypothetical protein
PA14_04970	PA0380		-1	S	-1	S	-1	S	nonessential	sulfur carrier protein ThiS
PA14_04980	PA0381	thiG	0	NE	0	NE	0	NE	nonessential	thiazole synthase
PA14_05000	PA0382	trmB*	0	NE	0	NE	0	NE	nonessential	tRNA (guanine-N(7)-)-methyltransferase
PA14_05010	PA0383		0	NE	0	NE	0	NE	nonessential	hypothetical protein
PA14_05020	PA0384		0	NE	0	NE	0	NE	nonessential	hypothetical protein
PA14_05030	PA0385		0	NE	0	NE	0	NE	nonessential	hypothetical protein
PA14_05040	PA0386		0	NE	0	NE	0	NE	nonessential	coproporphyrinogen III oxidase
PA14_05050	PA0387		0	NE	0.6933	U	0.7042	U	nonessential	deoxyribonucleotide triphosphate pyrophosphatase
PA14_05060	PA0388		0	NE	0	NE	0	NE	nonessential	hypothetical protein
PA14_05070	PA0389		0	NE	0	NE	0	NE	nonessential	methionine biosynthesis protein
PA14_05080	PA0390	metX	0.0006	NE	0	NE	0	NE	nonessential	homoserine O-acetyltransferase
PA14_05110	PA0391		0	NE	0	NE	0	NE	nonessential	hypothetical protein
PA14_05130	PA0392		0	NE	0	NE	0	NE	nonessential	hypothetical protein
PA14_05150	PA0393	proC	0	NE	0	NE	0	NE	nonessential	pyrroline-5-carboxylate reductase
PA14_05160	PA0394		0	NE	0	NE	0	NE	nonessential	hypothetical protein
PA14_05180	PA0395	pilT	0	NE	0	NE	0	NE	nonessential	twitching motility protein PilT
PA14_05190	PA0396	pilU	0.7288	U	0	NE	0.4579	U	nonessential	twitching motility protein PilU
PA14_05200	PA0397		0.5603	U	0	NE	0	NE	nonessential	cation efflux system protein
PA14_05210	PA0398		0	NE	0	NE	0	NE	nonessential	hypothetical protein
PA14_05220	PA0399		0	NE	0	NE	0	NE	nonessential	cystathionine beta-synthase
PA14_05230	PA0400		0	NE	0	NE	0	NE	nonessential	cystathionine gamma-lyase
PA14_05250	PA0401	pyrC	0.1839	U	0.0135	NE	0	NE	nonessential	dihydroorotase
PA14_05260	PA0402	pyrB	0.6601	U	0	NE	0	NE	nonessential	aspartate carbamoyltransferase
PA14_05270	PA0403	pyrR	0	NE	0	NE	0	NE	nonessential	bifunctional pyrimidine regulatory protein PyrR/uracil phosphoribosyltransferase
PA14_05280	PA0404	yqgF	0.9616	U	0.9677	U	0.9834	U	nonessential	Holliday junction resolvase-like protein
PA14_05290	PA0405	(algH)	0	NE	0	NE	0	NE	nonessential	hypothetical protein
PA14_05300	PA0406	(tonB3)	0.0001	NE	0.0001	NE	0	NE	nonessential	TonB domain-containing protein
PA14_05310	PA0407	gshB	0	NE	0	NE	0.0002	NE	nonessential	glutathione synthetase
PA14_05320	PA0408	pilG	0	NE	0	NE	0	NE	nonessential	twitching motility protein PilG
PA14_05330	PA0409	pilH	0	NE	0	NE	0	NE	nonessential	twitching motility protein PilH
PA14_05340	PA0410	pilI	0.0001	NE	0	NE	0	NE	nonessential	twitching motility protein PilI
PA14_05360	PA0411	pilJ	0	NE	0.0003	NE	0.0003	NE	nonessential	twitching motility protein PilJ
PA14_05380	PA0412	pilK	0	NE	0	NE	0	NE	nonessential	methyltransferase PilK
PA14_05390	PA0413	chpA	0.9842	U	0.0632	U	0.9498	U	nonessential	ChpA
PA14_05400	PA0414	(chpB)	0	NE	0	NE	0	NE	nonessential	methylesterase
PA14_05410	PA0415	(chpC)	-1	S	-1	S	-1	S	nonessential	chemotaxis protein
PA14_05420	PA0416	(chpD)	0	NE	0.9541	U	0.3504	U	nonessential	transcriptional regulator
PA14_05430	PA0417	(chpE)	0.9203	U	0	NE	0.9609	U	nonessential	chemotaxis protein
PA14_05440	PA0418		0	NE	0	NE	0.1314	U	nonessential	hypothetical protein
PA14_05450	PA0419		0	NE	0	NE	0	NE	nonessential	16S ribosomal RNA methyltransferase RsmE
PA14_05460	PA0420	bioA	0	NE	0	NE	0	NE	nonessential	adenosylmethionine-8-amino-7-oxononanoate aminotransferase
PA14_05480	PA0421		0	NE	0	NE	0	NE	nonessential	hypothetical protein
PA14_05500	PA0422		0	NE	0	NE	0	NE	nonessential	hypothetical protein
PA14_05510	PA0423	(pasP)	0	NE	0	NE	0	NE	nonessential	hypothetical protein
PA14_05520	PA0424	mexR	0	NE	0	NE	0	NE	nonessential	multidrug resistance operon repressor MexR
PA14_05530	PA0425	mexA	0.9112	U	0	NE	0.0958	U	nonessential	RND multidrug efflux membrane fusion protein MexA
PA14_05540	PA0426	mexB	0.662	U	0.6011	U	0.8011	U	nonessential	RND multidrug efflux transporter MexB
PA14_05550	PA0427	oprM	1	E	0.9999	E	1	E	essential	major intrinsic multiple antibiotic resistance efflux outer membrane protein OprM precursor
PA14_05560	PA0428		0.2355	U	0	NE	0.3966	U	nonessential	ATP-dependent RNA helicase
PA14_05580	PA0429		0	NE	0	NE	0	NE	nonessential	hypothetical protein
PA14_05590	PA0430	metF	0	NE	0	NE	0	NE	nonessential	5,10-methylenetetrahydrofolate reductase
PA14_05600	PA0431		0	NE	0	NE	0	NE	nonessential	hypothetical protein
PA14_05620	PA0432	sahH	0.8521	U	0.1493	U	0	NE	nonessential	S-adenosyl-L-homocysteine hydrolase
PA14_05630	PA0433		0	NE	0	NE	0	NE	nonessential	hypothetical protein
PA14_05640	PA0434		0	NE	0	NE	0	NE	nonessential	hypothetical protein
PA14_05650	PA0435		0.184	U	0	NE	0	NE	nonessential	hypothetical protein
PA14_05660	PA0436		0	NE	0	NE	0	NE	nonessential	transcriptional regulator
PA14_05690	PA0437	codA	0.2926	U	0.0032	NE	0.4361	U	nonessential	cytosine deaminase
PA14_05700	PA0438	codB	0	NE	0	NE	0	NE	nonessential	cytosine permease
PA14_05740	PA0439		0	NE	0.1563	U	0	NE	nonessential	dihydropyrimidine dehydrogenase
PA14_05750	PA0440		0	NE	0	NE	0	NE	nonessential	oxidoreductase
PA14_05770	PA0441	dht*	0	NE	0	NE	0	NE	nonessential	phenylhydantoinase
PA14_05775	PA0442		-1	S	-1	S	-1	S	nonessential	hypothetical protein
PA14_05790	PA0443		0	NE	0	NE	0	NE	nonessential	transporter
PA14_05810	PA0444	amaB	0	NE	0	NE	0	NE	nonessential	allantoate amidohydrolase
PA14_05820	PA0446		0	NE	0	NE	0	NE	nonessential	hypothetical protein
PA14_05840	PA0447	gcdH	0.0948	U	0.0032	NE	0.0034	NE	nonessential	glutaryl-CoA dehydrogenase
PA14_05850	PA0448	(gcdR)	0	NE	0	NE	0	NE	nonessential	LysR family transcriptional regulator
PA14_05860	PA0449		0	NE	0	NE	0	NE	nonessential	hypothetical protein
PA14_05870	PA0450		0	NE	0	NE	0	NE	nonessential	phosphate transporter
PA14_05880	PA0451		0.1694	U	0	NE	0	NE	nonessential	membrane-bound protease
PA14_05890	PA0452		0.3336	U	0	NE	0	NE	nonessential	stomatin-like protein
PA14_05910			0.8728	U	0.0001	NE	0	NE	nonessential	periplasmic transport system
PA14_05920	PA0454		0	NE	0	NE	0	NE	nonessential	hypothetical protein
PA14_05950	PA0455	dbpA	0	NE	0	NE	0	NE	nonessential	ATP-dependent RNA helicase DbpA
PA14_05960	PA0456		-1	S	-1	S	-1	S	nonessential	cold-shock protein
PA14_05970	PA0457		0	NE	0	NE	0	NE	nonessential	hypothetical protein
PA14_05990	PA0458		0	NE	0	NE	0	NE	nonessential	EmrB/QacA family drug resistance transporter
PA14_06000	PA0459		0	NE	0.0318	NE	0	NE	nonessential	ClpA/B protease ATP binding subunit
PA14_06010	PA0460		0.8937	U	0.0013	NE	0	NE	nonessential	hypothetical protein
PA14_06030	PA0461		0	NE	0	NE	0	NE	nonessential	acyltransferase
PA14_06040	PA0462		0	NE	0	NE	0	NE	nonessential	hypothetical protein
PA14_06060	PA0463	creB	0	NE	0	NE	0	NE	nonessential	DNA-binding response regulator CreB
PA14_06070	PA0464	creC	0	NE	0.0011	NE	0	NE	nonessential	sensory histidine kinase CreC
PA14_06080	PA0465	creD	0	NE	0	NE	0.0469	U	nonessential	hypothetical protein
PA14_06090	PA0466		-1	S	-1	S	-1	S	nonessential	hypothetical protein
PA14_06120	PA0467		0.4668	U	0	NE	0	NE	nonessential	hypothetical protein
PA14_06130	PA0468		0	NE	0.3515	U	0.9068	U	nonessential	hypothetical protein
PA14_06150	PA0469		0.2603	U	0	NE	0	NE	nonessential	hypothetical protein
PA14_06160	PA0470	(fiuA)	0	NE	0.0001	NE	0.0018	NE	nonessential	hydroxamate-type ferrisiderophore receptor
PA14_06170	PA0471	(fiuR)	0	NE	0	NE	0	NE	nonessential	transmembrane sensor
PA14_06180	PA0472	(fiuI)	0	NE	0	NE	0	NE	nonessential	RNA polymerase sigma factor
PA14_06190	PA0473		0	NE	0	NE	0	NE	nonessential	glutathione S-transferase
PA14_06200	PA0474		-1	S	-1	S	-1	S	nonessential	hypothetical protein
PA14_06210	PA0475		0	NE	0	NE	0	NE	nonessential	transcriptional regulator
PA14_06230	PA0476		0	NE	0	NE	0	NE	nonessential	permease
PA14_06240	PA0477		0	NE	0	NE	0	NE	nonessential	LysR family transcriptional regulator
PA14_06250	PA0478		0	NE	0	NE	0	NE	nonessential	GNAT family acetyltransferase
PA14_06260	PA0479		0	NE	0	NE	0	NE	nonessential	LysR family transcriptional regulator
PA14_06270	PA0480		0	NE	0	NE	0	NE	nonessential	hydrolase
PA14_06280	PA0481		0	NE	0	NE	0	NE	nonessential	hypothetical protein
PA14_06290	PA0482	glcB	0.0108	NE	0	NE	0	NE	nonessential	malate synthase G
PA14_06300	PA0483		0	NE	0	NE	0	NE	nonessential	GNAT family acetyltransferase
PA14_06310	PA0484		0	NE	0	NE	0.0001	NE	nonessential	ACT domain-containing protein
PA14_06320	PA0485		0	NE	0	NE	0	NE	nonessential	hypothetical protein
PA14_06330	PA0486		0.6296	U	0	NE	0	NE	nonessential	serine/threonine protein kinase
PA14_06340	PA0487		0.0024	NE	0.3548	U	0.0027	NE	nonessential	molybdenum transport regulator
PA14_06350	PA0488		0	NE	0	NE	0	NE	nonessential	hypothetical protein
PA14_06360	PA0489		0	NE	0.3828	U	0.4756	U	nonessential	phosphoribosyl transferase
PA14_06390	PA0490		0	NE	0	NE	0	NE	nonessential	hypothetical protein
PA14_06400	PA0491		0	NE	0	NE	0	NE	nonessential	LysR family transcriptional regulator
PA14_06420	PA0492		0	NE	0	NE	0	NE	nonessential	hypothetical protein
PA14_06430	PA0493		0.0234	NE	0.9834	U	0	NE	nonessential	hypothetical protein
PA14_06450	PA0494		0.1151	U	0.0032	NE	0.1784	U	nonessential	acetyl-CoA carboxylase biotin carboxylase subunit
PA14_06460	PA0495		0	NE	0	NE	0	NE	nonessential	hypothetical protein
PA14_06480	PA0496		0	NE	0	NE	0	NE	nonessential	hydrolase
PA14_06500	PA0500	bioB	0	NE	0	NE	0	NE	nonessential	biotin synthase
PA14_06510	PA0501	bioF	0	NE	0.6884	U	0	NE	nonessential	8-amino-7-oxononanoate synthase
PA14_06530	PA0502		0	NE	0	NE	0	NE	nonessential	biotin biosynthesis protein bioH
PA14_06540	PA0503		0.8448	U	0	NE	0	NE	nonessential	biotin synthesis protein BioC
PA14_06570	PA0504	bioD	0.9703	U	0.9819	U	0.562	U	nonessential	dithiobiotin synthetase
PA14_06580	PA0505		-1	S	-1	S	-1	S	nonessential	hypothetical protein
PA14_06600	PA0506		0	NE	0	NE	0	NE	nonessential	acyl-CoA dehydrogenase
PA14_06620	PA0507		0	NE	0	NE	0	NE	nonessential	acyl-CoA dehydrogenase
PA14_06640	PA0508		0	NE	0	NE	0	NE	nonessential	acyl-CoA dehydrogenase
PA14_06650	PA0509	nirN	0.4206	U	0	NE	0	NE	nonessential	c-type cytochrome
PA14_06660	PA0510	nirE	0.0529	U	0	NE	0	NE	nonessential	uroporphyrin-III c-methyltransferase
PA14_06670	PA0511	nirJ	0	NE	0	NE	0	NE	nonessential	heme d1 biosynthesis protein NirJ
PA14_06680	PA0512	nirH	0	NE	0.0026	NE	0.0005	NE	nonessential	hypothetical protein
PA14_06690	PA0513	nirG	0	NE	0	NE	0	NE	nonessential	transcriptional regulator
PA14_06700	PA0514	nirL	0	NE	0	NE	0	NE	nonessential	heme d1 biosynthesis protein NirL
PA14_06710	PA0515		0.0009	NE	0.0006	NE	0	NE	nonessential	transcriptional regulator
PA14_06720	PA0516	nirF	0	NE	0	NE	0	NE	nonessential	heme d1 biosynthesis protein NirF
PA14_06740	PA0518	nirM	-1	S	-1	S	-1	S	nonessential	cytochrome c-551
PA14_06750	PA0519	nirS	0	NE	0	NE	0	NE	nonessential	nitrite reductase
PA14_06770	PA0520	nirQ	0	NE	0	NE	0	NE	nonessential	regulatory protein NirQ
PA14_06790	PA0521		0	NE	0	NE	0	NE	nonessential	cytochrome c oxidase subunit
PA14_06800	PA0522		-1	S	-1	S	-1	S	nonessential	hypothetical protein
PA14_06810	PA0523	norC	0	NE	0	NE	0	NE	nonessential	nitric-oxide reductase subunit C
PA14_06830	PA0524	norB	0.9345	U	0	NE	0	NE	nonessential	nitric-oxide reductase subunit B
PA14_06840	PA0525		0.9542	U	0.8257	U	0.9999	E	nonessential	dinitrification protein NorD
PA14_06860	PA0526		-1	S	-1	S	-1	S	nonessential	hypothetical protein
PA14_06870	PA0527	dnr	0	NE	0	NE	0	NE	nonessential	transcriptional regulator Dnr
PA14_06880	PA0528		0	NE	0	NE	0	NE	nonessential	LysR family transcriptional regulator
PA14_06890	PA0529		0	NE	0	NE	0	NE	nonessential	hypothetical protein
PA14_06900			-1	S	-1	S	-1	S	nonessential	hypothetical protein
PA14_06920	PA0530		0	NE	0.0002	NE	0	NE	nonessential	class III pyridoxal phosphate-dependent aminotransferase
PA14_06930	PA0531		0	NE	0	NE	0	NE	nonessential	glutamine amidotransferase
PA14_06940	PA0532		0	NE	0	NE	0	NE	nonessential	hypothetical protein
PA14_06950	PA0533		0	NE	0.667	U	0.0001	NE	nonessential	LuxR family transcriptional regulator
PA14_06960	PA0534	(pauB1)	0	NE	0	NE	0	NE	nonessential	hypothetical protein
PA14_06970	PA0535		0	NE	0	NE	0	NE	nonessential	Cro/CI family transcriptional regulator
PA14_06980	PA0536		0.0001	NE	0	NE	0	NE	nonessential	hypothetical protein
PA14_06990	PA0537		0	NE	0	NE	0	NE	nonessential	hypothetical protein
PA14_07000	PA0538	dsbB1*	0	NE	0	NE	0	NE	nonessential	DsbB1
PA14_07010	PA0539		0	NE	0	NE	0	NE	nonessential	hypothetical protein
PA14_07020	PA0540		0.0345	NE	0.0006	NE	0.0009	NE	nonessential	hypothetical protein
PA14_07030	PA0541		0	NE	0	NE	0	NE	nonessential	cytochrome c'
PA14_07050	PA0543		0	NE	0	NE	0	NE	nonessential	hypothetical protein
PA14_07060	PA0544		0	NE	0.4116	U	0	NE	nonessential	hypothetical protein
PA14_07070	PA0545		0	NE	0	NE	0	NE	nonessential	hypothetical protein
PA14_07090	PA0546	metK	1	E	0.9999	E	1	E	essential	S-adenosylmethionine synthetase
PA14_07110	PA0547		0	NE	0	NE	0	NE	nonessential	ArsR family transcriptional regulator
PA14_07130	PA0548	tktA	1	E	1	E	1	E	essential	transketolase
PA14_07140	PA0549		0.2584	U	0.514	U	0.0646	U	nonessential	hypothetical protein
PA14_07150	PA0550		0	NE	0	NE	0	NE	nonessential	hypothetical protein
PA14_07170	PA0551	epd	0	NE	0	NE	0	NE	nonessential	D-erythrose 4-phosphate dehydrogenase
PA14_07190	PA0552	pgk	0.9992	E	0.9998	E	1	E	essential	phosphoglycerate kinase
PA14_07200	PA0553		-1	S	-1	S	-1	S	nonessential	hypothetical protein
PA14_07210	PA0554		0	NE	0	NE	0	NE	nonessential	hypothetical protein
PA14_07230	PA0555	fda	0.9988	E	0.9999	E	1	E	essential	fructose-1,6-bisphosphate aldolase
PA14_07240	PA0556		0	NE	0	NE	0	NE	nonessential	hypothetical protein
PA14_07250	PA0557		0	NE	0	NE	0	NE	nonessential	hypothetical protein
PA14_07260	PA0558		0	NE	0	NE	0	NE	nonessential	hypothetical protein
PA14_07280	PA0559		0	NE	0.0003	NE	0	NE	nonessential	hypothetical protein
PA14_07290	PA0560		0	NE	0	NE	0	NE	nonessential	hypothetical protein
PA14_07300	PA0561		0	NE	0	NE	0	NE	nonessential	hypothetical protein
PA14_07310	PA0562		0	NE	0	NE	0	NE	nonessential	hydrolase
PA14_07330	PA0563		0	NE	0	NE	0	NE	nonessential	hypothetical protein
PA14_07340	PA0564		0	NE	0	NE	0	NE	nonessential	transcriptional regulator
PA14_07355	PA0565		0	NE	0	NE	0	NE	nonessential	hypothetical protein
PA14_07360	PA0566		0	NE	0	NE	0	NE	nonessential	hypothetical protein
PA14_07370	PA0567		-1	S	-1	S	-1	S	nonessential	hypothetical protein
PA14_07380	PA0568		0	NE	0	NE	0	NE	nonessential	hypothetical protein
PA14_07400	PA0569		0	NE	0	NE	0	NE	nonessential	hypothetical protein
PA14_07410	PA0570		0	NE	0	NE	0	NE	nonessential	hypothetical protein
PA14_07420	PA0571		0	NE	0	NE	0	NE	nonessential	hypothetical protein
PA14_07430	PA0572		0.0012	NE	0	NE	0	NE	nonessential	hypothetical protein
PA14_07440	PA0573		0	NE	0	NE	0	NE	nonessential	hypothetical protein
PA14_07450	PA0574		0	NE	0	NE	0	NE	nonessential	hypothetical protein
PA14_07460			-1	S	-1	S	-1	S	nonessential	hypothetical protein
PA14_07480			0	NE	0	NE	0	NE	nonessential	reverse transcriptase
PA14_07500	PA0575	rmcA	0.0002	NE	0	NE	0	NE	nonessential	redox regulator of c_di_GMP, RmcA
PA14_07520	PA0576	rpoD	1	E	1	E	1	E	essential	RNA polymerase sigma factor RpoD
PA14_07530	PA0577	dnaG	1	E	1	E	1	E	essential	DNA primase
PA14_07560	PA0579	rpsU	0.9887	U	0.6512	U	0.7471	U	nonessential	30S ribosomal protein S21
PA14_07570	PA0580	gcp	0.9972	U	0.9991	E	0.9998	E	essential	DNA-binding/iron metalloprotein/AP endonuclease
PA14_07580	PA0581		0.0189	NE	0	NE	0	NE	nonessential	glycerol-3-phosphate acyltransferase PlsY
PA14_07590	PA0582	folB	0.9815	U	0.984	U	0.9899	U	nonessential	dihydroneopterin aldolase
PA14_07600	PA0583		0	NE	0	NE	0	NE	nonessential	2-amino-4-hydroxy-6- hydroxymethyldihydropteridine pyrophosphokinase
PA14_07620	PA0584	cca	0.4186	U	0	NE	0.9461	U	nonessential	multifunctional tRNA nucleotidyl transferase/2'3'-cyclic phosphodiesterase/2'nucleotidase/phosphatase
PA14_07630	PA0585		0	NE	0	NE	0	NE	nonessential	hypothetical protein
PA14_07650	PA0586		0	NE	0	NE	0	NE	nonessential	SpoVR family protein
PA14_07660	PA0587		0.1298	U	0.1261	U	0.1601	U	nonessential	hypothetical protein
PA14_07680	PA0588		0	NE	0	NE	0	NE	nonessential	hypothetical protein
PA14_07690	PA0589	glpE	0	NE	0	NE	0	NE	nonessential	thiosulfate sulfurtransferase
PA14_07700	PA0590	apaH	0	NE	0	NE	0	NE	nonessential	diadenosine tetraphosphatase
PA14_07710	PA0591	apaG	0	NE	0	NE	0	NE	nonessential	ApaG protein
PA14_07730	PA0592	ksgA	0	NE	0	NE	0	NE	nonessential	dimethyladenosine transferase
PA14_07740	PA0593	pdxA	0	NE	0	NE	0	NE	nonessential	4-hydroxythreonine-4-phosphate dehydrogenase
PA14_07760	PA0594	surA	0.9993	E	0.9999	E	0.9999	E	essential	peptidyl-prolyl cis-trans isomerase SurA
PA14_07770	PA0595	ostA*	0.4995	U	0.5017	U	0.4945	U	nonessential	organic solvent tolerance protein OstA
PA14_07780	PA0596		0	NE	0	NE	0	NE	nonessential	hypothetical protein
PA14_07790	PA0597		0	NE	0	NE	0	NE	nonessential	nucleotidyl transferase
PA14_07800	PA0598		0	NE	0	NE	0	NE	nonessential	hypothetical protein
PA14_07810	PA0599		0	NE	0.0404	U	0	NE	nonessential	hypothetical protein
PA14_07820	PA0600	(agtS)	0.0461	U	0	NE	0	NE	nonessential	histidine kinase
PA14_07840	PA0601	(agtR)	0	NE	0	NE	0	NE	nonessential	two-component response regulator
PA14_07850	PA0602		0	NE	0	NE	0	NE	nonessential	ABC transporter substrate-binding protein
PA14_07860	PA0603	(agtA)	0	NE	0	NE	0	NE	nonessential	ABC transporter ATP-binding protein
PA14_07870	PA0604	(agtB)	0	NE	0	NE	0	NE	nonessential	ABC transporter substrate-binding protein
PA14_07890	PA0605	(agtC)	0	NE	0	NE	0	NE	nonessential	ABC transporter permease
PA14_07900	PA0606	(agtD)	0	NE	0	NE	0.0001	NE	nonessential	ABC transporter permease
PA14_07910	PA0607	rpe	0.9529	U	0.9604	U	0.9814	U	nonessential	ribulose-phosphate 3-epimerase
PA14_07930	PA0608		0	NE	0	NE	0	NE	nonessential	phosphoglycolate phosphatase
PA14_07940	PA0609	trpE	0	NE	0	NE	0	NE	nonessential	anthranilate synthase component I
PA14_07950	PA0610	prtN	0	NE	0	NE	0	NE	nonessential	transcriptional regulator PrtN
PA14_07960	PA0611	prtR	0.9934	U	0.9951	U	0.9991	E	nonessential	transcriptional regulator PrtR
PA14_07980	PA0613		0	NE	0	NE	0	NE	nonessential	hypothetical protein
PA14_07990	PA0614		0	NE	0	NE	0	NE	nonessential	hypothetical protein
PA14_08000	PA0615		0	NE	0	NE	0	NE	nonessential	hypothetical protein
PA14_08010	PA0616		0	NE	0	NE	0	NE	nonessential	hypothetical protein
PA14_08020	PA0617		0	NE	0	NE	0	NE	nonessential	bacteriophage protein
PA14_08030	PA0618		0	NE	0	NE	0	NE	nonessential	phage baseplate assembly protein
PA14_08040	PA0619		0	NE	0	NE	0	NE	nonessential	phage tail protein
PA14_08050	PA0620		0	NE	0	NE	0	NE	nonessential	tail fiber protein
PA14_08060	PA0621		0	NE	0	NE	0	NE	nonessential	tail fiber assembly protein
PA14_08070	PA0622		0	NE	0	NE	0	NE	nonessential	phage tail sheath protein
PA14_08090	PA0623		0	NE	0.0017	NE	0	NE	nonessential	phage tail tube protein
PA14_08100	PA0624		0	NE	0	NE	0	NE	nonessential	hypothetical protein
PA14_08120	PA0625		0.0004	NE	0	NE	0	NE	nonessential	tail length determinator protein
PA14_08130	PA0626		0	NE	0	NE	0	NE	nonessential	hypothetical protein
PA14_08140	PA0627		-1	S	-1	S	-1	S	nonessential	hypothetical protein
PA14_08150	PA0628		0	NE	0	NE	0	NE	nonessential	phage late control gene D protein
PA14_08160	PA0629		0	NE	0	NE	0	NE	nonessential	lytic enzyme
PA14_08180	PA0630		0	NE	0	NE	0	NE	nonessential	hypothetical protein
PA14_08190	PA0631		-1	S	-1	S	-1	S	nonessential	hypothetical protein
PA14_08200	PA0632		0	NE	0	NE	0	NE	nonessential	hypothetical protein
PA14_08210	PA0633		0	NE	0	NE	0	NE	nonessential	hypothetical protein
PA14_08220	PA0634		0	NE	0	NE	0	NE	nonessential	hypothetical protein
PA14_08230	PA0635		0	NE	0	NE	0	NE	nonessential	hypothetical protein
PA14_08240	PA0636		0	NE	0.0331	NE	0	NE	nonessential	hypothetical protein
PA14_08250	PA0637		0	NE	0	NE	0	NE	nonessential	hypothetical protein
PA14_08260	PA0638		0	NE	0	NE	0	NE	nonessential	minor tail protein L
PA14_08270	PA0639		0	NE	0	NE	0	NE	nonessential	hypothetical protein
PA14_08280	PA0640		0	NE	0	NE	0	NE	nonessential	bacteriophage protein
PA14_08300	PA0641		0	NE	0.0002	NE	0.0004	NE	nonessential	phage-related protein, tail component
PA14_08310	PA0646		0	NE	0	NE	0	NE	nonessential	hypothetical protein
PA14_08320	PA0647		0	NE	0	NE	0	NE	nonessential	hypothetical protein
PA14_08330	PA0648		-1	S	-1	S	-1	S	nonessential	hypothetical protein
PA14_08340	PA0649	trpG	0	NE	0	NE	0	NE	nonessential	anthranilate synthase component II
PA14_08350	PA0650	trpD	0	NE	0	NE	0	NE	nonessential	anthranilate phosphoribosyltransferase
PA14_08360	PA0651	trpC	0	NE	0	NE	0	NE	nonessential	indole-3-glycerol-phosphate synthase
PA14_08370	PA0652	vfr	0	NE	0	NE	0	NE	nonessential	cAMP-regulatory protein
PA14_08380	PA0653		0	NE	0	NE	0	NE	nonessential	hypothetical protein
PA14_08390	PA0654	speD	0	NE	0	NE	0	NE	nonessential	S-adenosylmethionine decarboxylase
PA14_08400	PA0655		0.7533	U	0.7854	U	0.8669	U	nonessential	hypothetical protein
PA14_08420	PA0656		-1	S	-1	S	-1	S	nonessential	HIT family protein
PA14_08430	PA0657		0	NE	0	NE	0	NE	nonessential	ATPase
PA14_08440	PA0658		0	NE	0	NE	0	NE	nonessential	short chain alcohol dehydrogenase
PA14_08450	PA0659		0	NE	0	NE	0	NE	nonessential	hypothetical protein
PA14_08460	PA0660		0	NE	0	NE	0	NE	nonessential	hypothetical protein
PA14_08470	PA0661		0.9976	E	0.9975	E	0.9992	E	essential	hypothetical protein
PA14_08480	PA0662	argC	0	NE	0	NE	0	NE	nonessential	N-acetyl-gamma-glutamyl-phosphate reductase
PA14_08490	PA0663		0	NE	0	NE	0	NE	nonessential	hypothetical protein
PA14_08500	PA0664		-1	S	-1	S	-1	S	nonessential	hypothetical protein
PA14_08510	PA0665		0.9953	U	0.9963	U	0.9976	E	nonessential	iron-sulfur cluster insertion protein ErpA
PA14_08520	PA0666	anmK	0.0024	NE	0.0034	NE	0	NE	nonessential	anhydro-N-acetylmuramic acid kinase
PA14_08540	PA0667	(mepM)	0	NE	0	NE	0	NE	nonessential	hypothetical protein
PA14_08560	PA0668	tyrZ	0	NE	0.0116	NE	0	NE	nonessential	tyrosyl-tRNA synthetase
PA14_08620	PA4280	birA	0.9996	E	0.9998	E	1	E	essential	biotin--protein ligase
PA14_08630	PA4279		0.9963	U	0.9986	E	0.9993	E	essential	pantothenate kinase
PA14_08640	PA4278		0	NE	0	NE	0	NE	nonessential	hypothetical protein
PA14_08680	PA4265 PA4277	tufB	0	NE	0	NE	0	NE	nonessential	elongation factor Tu
PA14_08695	PA4276	secE	0.9989	E	0.9989	E	0.9991	E	essential	preprotein translocase subunit SecE
PA14_08710	PA4275	nusG	0.9953	U	0.9978	E	0.9984	E	essential	transcription antitermination protein NusG
PA14_08720	PA4274	rplK	0.9917	U	0.9949	U	0.9973	E	nonessential	50S ribosomal protein L11
PA14_08730	PA4273	rplA	0.9947	U	0.9975	E	0.9994	E	essential	50S ribosomal protein L1
PA14_08740	PA4272	rplJ	0.9974	E	0.9986	E	0.9993	E	essential	50S ribosomal protein L10
PA14_08750	PA4271	rplL	0.9636	U	0.9692	U	0.9789	U	nonessential	50S ribosomal protein L7/L12
PA14_08760	PA4270	rpoB	0.9943	U	0.9988	E	0.7315	U	nonessential	DNA-directed RNA polymerase subunit beta
PA14_08780	PA4269	rpoC	1	E	0.9998	E	0.9999	E	essential	DNA-directed RNA polymerase subunit beta'
PA14_08790	PA4268	rpsL	0.9998	E	0.9997	E	0.9998	E	essential	30S ribosomal protein S12
PA14_08810	PA4267	rpsG	0.9855	U	0.991	U	0.9956	U	nonessential	30S ribosomal protein S7
PA14_08820	PA4266	fusA1	0.535	U	0.5866	U	0.5128	U	nonessential	elongation factor G
PA14_08830	PA4265 PA4277	tufA	0	NE	0	NE	0	NE	nonessential	elongation factor Tu
PA14_08840	PA4264	rpsJ	0.9942	U	0.9952	U	0.9979	E	nonessential	30S ribosomal protein S10
PA14_08850	PA4263	rplC	0.998	E	0.9988	E	0.9995	E	essential	50S ribosomal protein L3
PA14_08860	PA4262	rplD	0.9921	U	0.9957	U	0.9985	E	nonessential	50S ribosomal protein L4
PA14_08870	PA4261	rplW	0.9946	U	0.9954	U	0.9973	E	nonessential	50S ribosomal protein L23
PA14_08880	PA4260	rplB	0.9945	U	0.9946	U	0.8367	U	nonessential	50S ribosomal protein L2
PA14_08890	PA4259	rpsS	0.9784	U	0.9819	U	0.989	U	nonessential	30S ribosomal protein S19
PA14_08900	PA4258	rplV	0.9756	U	0.9811	U	0.988	U	nonessential	50S ribosomal protein L22
PA14_08910	PA4257	rpsC	0.9974	E	0.9972	E	0.9281	U	essential	30S ribosomal protein S3
PA14_08920	PA4256	rplP	0.9992	E	0.9994	E	1	E	essential	50S ribosomal protein L16
PA14_08930	PA4255	rpmC	-1	S	-1	S	-1	S	nonessential	50S ribosomal protein L29
PA14_08940	PA4254	rpsQ	0.9785	U	0.9826	U	0.9901	U	nonessential	30S ribosomal protein S17
PA14_08950	PA4253	rplN	0.9667	U	0.9697	U	0.9768	U	nonessential	50S ribosomal protein L14
PA14_08960	PA4252	rplX	0.9825	U	0.9838	U	0.9882	U	nonessential	50S ribosomal protein L24
PA14_08970	PA4251	rplE	0.9946	U	0.9968	U	0.9992	E	nonessential	50S ribosomal protein L5
PA14_08980	PA4250	rpsN	0.9964	U	0.998	E	0.9991	E	essential	30S ribosomal protein S14
PA14_08990	PA4249	rpsH	0.9992	E	0.9996	E	0.0014	NE	essential	30S ribosomal protein S8
PA14_09000	PA4248	rplF	0.9947	U	0.9958	U	0.9988	E	nonessential	50S ribosomal protein L6
PA14_09010	PA4247	rplR	0.9688	U	0.9673	U	0.9747	U	nonessential	50S ribosomal protein L18
PA14_09020	PA4246	rpsE	0.9921	U	0.9953	U	0.9983	E	nonessential	30S ribosomal protein S5
PA14_09030	PA4245	rpmD	-1	S	-1	S	-1	S	nonessential	50S ribosomal protein L30
PA14_09040	PA4244	rplO	0.9302	U	0.9413	U	0.9624	U	nonessential	50S ribosomal protein L15
PA14_09050	PA4243	secY	1	E	1	E	0.9996	E	essential	preprotein translocase subunit SecY
PA14_09070	PA4242	rpmJ	-1	S	-1	S	-1	S	nonessential	50S ribosomal protein L36
PA14_09080	PA4241	rpsM	0.9992	E	0.9997	E	1	E	essential	30S ribosomal protein S13
PA14_09090	PA4240	rpsK	0.9858	U	0.9896	U	0.9961	U	nonessential	30S ribosomal protein S11
PA14_09100	PA4239	rpsD	0.9994	E	0.9993	E	0.9999	E	essential	30S ribosomal protein S4
PA14_09115	PA4238	rpoA	0.9998	E	1	E	1	E	essential	DNA-directed RNA polymerase subunit alpha
PA14_09130	PA4237	rplQ	0.9762	U	0.9803	U	0.991	U	nonessential	50S ribosomal protein L17
PA14_09150	PA4236	katA	0	NE	0	NE	0	NE	nonessential	catalase
PA14_09160	PA4235	bfrA*	0	NE	0	NE	0	NE	nonessential	bacterioferritin
PA14_09180	PA4234	uvrA	0	NE	0	NE	0	NE	nonessential	excinuclease ABC subunit A
PA14_09195	PA4233		0	NE	0	NE	0	NE	nonessential	major facilitator transporter
PA14_09200	PA4232	ssb	0.9523	U	0.9633	U	0.9824	U	nonessential	single-stranded DNA-binding protein
PA14_09210	PA4231	pchA	0.9237	U	0.7672	U	0	NE	nonessential	salicylate biosynthesis isochorismate synthase
PA14_09220	PA4230	pchB	0	NE	0	NE	0	NE	nonessential	isochorismate-pyruvate lyase
PA14_09230	PA4229	pchC	0	NE	0.4088	U	0	NE	nonessential	pyochelin biosynthetic protein PchC
PA14_09240	PA4228	pchD	0	NE	0	NE	0.0008	NE	nonessential	pyochelin biosynthesis protein PchD
PA14_09260	PA4227	pchR	0	NE	0.44	U	0	NE	nonessential	transcriptional regulator PchR
PA14_09270	PA4226	pchE	0.7386	U	1	E	0.9563	U	nonessential	dihydroaeruginoic acid synthetase
PA14_09280	PA4225	pchF	0.9994	E	0.9997	E	0.9999	E	essential	pyochelin synthetase
PA14_09290	PA4224	pchG	0.8942	U	0.9129	U	0.628	U	nonessential	pyochelin biosynthetic protein PchG
PA14_09300	PA4223		0.5123	U	0.4835	U	1	E	nonessential	ABC transporter ATP-binding protein
PA14_09320	PA4222		0.8849	U	0.9108	U	0.5086	U	nonessential	ABC transporter ATP-binding protein
PA14_09340	PA4221	fptA	0.7172	U	0	NE	0	NE	nonessential	Fe(III)-pyochelin outer membrane receptor
PA14_09350	PA4220		-1	S	-1	S	-1	S	nonessential	hypothetical protein
PA14_09370	PA4219	(ampO)	0.9906	U	0.9935	U	0.9984	E	nonessential	hypothetical protein
PA14_09380	PA4218	(ampP)	0.8098	U	0	NE	0	NE	nonessential	transporter
PA14_09400	PA4217	phzS	0	NE	0	NE	0	NE	nonessential	hypothetical protein
PA14_09410	PA1905	phzG1*	0	NE	0	NE	0.8544	U	nonessential	pyrodoxamine 5'-phosphate oxidase
PA14_09420	PA1904 PA4215	phzF1	0.0005	NE	0.0002	NE	0	NE	nonessential	phenazine biosynthesis protein
PA14_09440	PA1903 PA4214	phzE1	0	NE	0	NE	0	NE	nonessential	phenazine biosynthesis protein PhzE
PA14_09450	PA1902 PA4213	phzD1	0	NE	0	NE	0	NE	nonessential	phenazine biosynthesis protein PhzD
PA14_09460		phzC1	0	NE	0.0534	U	0	NE	nonessential	phenazine biosynthesis protein PhzC
PA14_09470	PA4211	phzB1	0.0007	NE	0.0004	NE	0	NE	nonessential	phenazine biosynthesis protein
PA14_09480	PA4210	phzA1	0.0015	NE	0.0003	NE	0	NE	nonessential	phenazine biosynthesis protein
PA14_09490	PA4209	phzM	0	NE	0	NE	0	NE	nonessential	phenazine-specific methyltransferase
PA14_09500	PA4208	opmD	0.108	U	0.0516	U	0.0569	U	nonessential	outer membrane protein
PA14_09520	PA4207	mexI	0	NE	0	NE	0	NE	nonessential	RND efflux transporter
PA14_09530	PA4206	mexH	0	NE	0.7594	U	0	NE	nonessential	RND efflux membrane fusion protein
PA14_09540	PA4205	mexG	0	NE	0	NE	0	NE	nonessential	hypothetical protein
PA14_09550	PA4204	(ppgL)	0	NE	0	NE	0	NE	nonessential	hypothetical protein
PA14_09570	PA4203	(nmoR)	0.0085	NE	0.3475	U	0	NE	nonessential	LysR family transcriptional regulator
PA14_09580	PA4202	(nmoA)	0.0292	NE	0.5788	U	0.0476	U	nonessential	hypothetical protein
PA14_09600	PA4201	ddlA	0.994	U	0.0433	U	0.3958	U	nonessential	D-alanine--D-alanine ligase
PA14_09610	PA4200		0	NE	0	NE	0	NE	nonessential	hypothetical protein
PA14_09630	PA4199		0	NE	0	NE	0	NE	nonessential	acyl-CoA dehydrogenase
PA14_09660	PA4198		0	NE	0	NE	0	NE	nonessential	acyl-CoA synthetase
PA14_09680	PA4197	(bfiS)	0.9857	U	0.9893	U	0.9991	E	nonessential	two-component sensor
PA14_09690	PA4196	(bfiR)	0	NE	0	NE	0	NE	nonessential	two-component response regulator
PA14_09700	PA4190	(pqsL)	0	NE	0.0029	NE	0.1077	U	nonessential	monooxygenase
PA14_09710	PA4189		1	E	0.9995	E	0.8087	U	essential	aldehyde dehydrogenase
PA14_09730	PA4188		0.6802	U	0.728	U	0	NE	nonessential	dihydrodipicolinate synthase
PA14_09740	PA4187		0	NE	0	NE	0	NE	nonessential	MFS transporter
PA14_09750	PA4186		0	NE	0	NE	0	NE	nonessential	oxidoreductase
PA14_09760	PA4185		0	NE	0	NE	0	NE	nonessential	GntR family transcriptional regulator
PA14_09770	PA4184	souR	0	NE	0	NE	0	NE	nonessential	sarcosine oxidation and utilization regulator SouR
PA14_09780	PA4183		0	NE	0	NE	0	NE	nonessential	hypothetical protein
PA14_09790	PA4182		0	NE	0	NE	0	NE	nonessential	transcriptional regulator
PA14_09810	PA4181		0	NE	0	NE	0.4884	U	nonessential	hypothetical protein
PA14_09820	PA4180		0	NE	0	NE	0	NE	nonessential	acetolactate synthase
PA14_09850	PA4179		0	NE	0	NE	0	NE	nonessential	porin
PA14_09870	PA4178	eftM	0	NE	0	NE	0	NE	nonessential	SAM-dependent methyltransferase , EftM
PA14_09880	PA4177		0.9573	U	0	NE	0	NE	nonessential	hypothetical protein
PA14_09890	PA4176	ppiC2	-1	S	-1	S	-1	S	nonessential	peptidyl-prolyl cis-trans isomerase C2
PA14_09900	PA4175	(piv)*	0.0001	NE	0	NE	0	NE	nonessential	Pvds-regulated endoprotease, lysyl class
PA14_09910	PA4174		0	NE	0	NE	0	NE	nonessential	transcriptional regulator
PA14_09920	PA4173		0	NE	0	NE	0	NE	nonessential	translation initiation inhibitor
PA14_09930	PA4172		0	NE	0	NE	0	NE	nonessential	exonuclease III
PA14_09940	PA4171		0	NE	0	NE	0	NE	nonessential	protease
PA14_09950	PA4170		0	NE	0	NE	0	NE	nonessential	oxidoreductase
PA14_09960	PA4169		0.0001	NE	0	NE	0	NE	nonessential	hypothetical protein
PA14_09970	PA4168	fpvB	0	NE	0	NE	0	NE	nonessential	type I ferripyoverdine receptor, FpvB
PA14_09980	PA4167	dkgB	0	NE	0	NE	0	NE	nonessential	2,5-diketo-D-gluconate reductase B
PA14_09990	PA4166		0	NE	0	NE	0	NE	nonessential	acetyltransferase
PA14_10010	PA4165		1	E	0.8349	U	0.3952	U	nonessential	transcriptional regulator
PA14_10020	PA4164		0.2498	U	0	NE	0	NE	nonessential	hypothetical protein
PA14_10040	PA4163		0	NE	0.0723	U	0.1501	U	nonessential	amidase
PA14_10050			0.0013	NE	0.0018	NE	0.0022	NE	nonessential	hypothetical protein
PA14_10070			0	NE	0	NE	0	NE	nonessential	zinc-dependent oxidoreductase
PA14_10080			0	NE	0	NE	0	NE	nonessential	hypothetical protein
PA14_10090			0	NE	0	NE	0	NE	nonessential	LysR family transcriptional regulator
PA14_10110			0	NE	0.0013	NE	0	NE	nonessential	transporter
PA14_10120			0	NE	0.2147	U	0	NE	nonessential	LysR family transcriptional regulator
PA14_10130	PA4162		0	NE	0	NE	0	NE	nonessential	short chain dehydrogenase
PA14_10140	PA4161	fepG	0.082	U	0.0778	U	0.0779	U	nonessential	ferric enterobactin transport protein FepG
PA14_10160	PA4160	fepD	0	NE	0.8177	U	0.8647	U	nonessential	ferric enterobactin transport protein FepD
PA14_10170	PA4159	fepB	0.9984	E	0.9629	U	0.7801	U	nonessential	iron-enterobactin transporter periplasmic binding protein
PA14_10180	PA4158	fepC	0.6206	U	0	NE	0.9725	U	nonessential	ferric enterobactin transport protein FepC
PA14_10190	PA4157		0	NE	0.0003	NE	0.0001	NE	nonessential	transcriptional regulator
PA14_10200	PA4156	(fvbA)	0	NE	0	NE	0	NE	nonessential	TonB-dependent receptor protein
PA14_10210	PA4155		0.0003	NE	0.8896	U	0	NE	nonessential	oxidoreductase
PA14_10220	PA4154		0.0016	NE	0	NE	0	NE	nonessential	SH3 domain-containing protein
PA14_10230	PA4153	adht	0	NE	0.3964	U	0.1355	U	nonessential	2,3-butanediol dehydrogenase
PA14_10240	PA4152		0	NE	0	NE	0.0005	NE	nonessential	branched-chain alpha-keto acid dehydrogenase subunit E2
PA14_10250	PA4151	acoB	0	NE	0	NE	0.0028	NE	nonessential	acetoin catabolism protein AcoB
PA14_10260	PA4150		0	NE	0	NE	0	NE	nonessential	dehydrogenase E1 component
PA14_10270	PA4149		0.9296	U	0.9432	U	0.6485	U	nonessential	hypothetical protein
PA14_10280	PA4148		0.2004	U	0	NE	0	NE	nonessential	short-chain dehydrogenase
PA14_10290	PA4147	acoR	0.2096	U	0.2494	U	0.9954	U	nonessential	transcriptional regulator AcoR
PA14_10300			0	NE	0	NE	0.7447	U	nonessential	efflux protein
PA14_10320	PA4145		0.5328	U	0.696	U	0.9882	U	nonessential	transcriptional regulator
PA14_10330	PA4144		0.2853	U	0.1425	U	0.1892	U	nonessential	outer membrane protein
PA14_10340	PA4143		0.994	U	0.4209	U	0.9064	U	nonessential	toxin transporter
PA14_10350	PA4142		0	NE	0	NE	0	NE	nonessential	secretion protein
PA14_10360	PA4141		0.9806	U	0	NE	0.0002	NE	nonessential	hypothetical protein
PA14_10370	PA4140		0	NE	0	NE	0	NE	nonessential	hypothetical protein
PA14_10380	PA4139		0	NE	0	NE	0.5689	U	nonessential	hypothetical protein
PA14_10400			0.9088	U	0.2962	U	0.0007	NE	nonessential	hypothetical protein
PA14_10410			0.0002	NE	0.0002	NE	0.0003	NE	nonessential	hypothetical protein
PA14_10420	PA4138	tyrS	0.5362	U	0.3577	U	0.3129	U	nonessential	tyrosyl-tRNA synthetase
PA14_10440	PA4137		0	NE	0	NE	0	NE	nonessential	porin
PA14_10470	PA4136		0	NE	0	NE	0	NE	nonessential	MFS transporter
PA14_10480	PA4135		0	NE	0	NE	0	NE	nonessential	transcriptional regulator
PA14_10500	PA4133		0	NE	0	NE	0	NE	nonessential	cbb3-type cytochrome c oxidase subunit I
PA14_10530	PA4132	(mpaR)	0.0001	NE	0.1358	U	0	NE	nonessential	GntR family transcriptional regulator
PA14_10540	PA4131		0	NE	0	NE	0	NE	nonessential	iron-sulfur cluster-binding protein
PA14_10550	PA4130		0.1671	U	0.0848	U	0.1153	U	nonessential	sulfite or nitrite reductas
PA14_10560	PA4129		0	NE	0	NE	0	NE	nonessential	hypothetical protein
PA14_10570	PA4128		0.004	NE	0	NE	0.007	NE	nonessential	2,4-dihydroxyhept-2-ene-1,7-dioic acid aldolase
PA14_10590	PA4127	hpcG	0.0003	NE	0	NE	0	NE	nonessential	2-oxo-hepta-3-ene-1,7-dioic acid hydratase
PA14_10600	PA4126		0	NE	0	NE	0	NE	nonessential	MFS transporter
PA14_10610	PA4125	hpcD	0	NE	0	NE	0	NE	nonessential	5-carboxymethyl-2-hydroxymuconate isomerase
PA14_10620	PA4124	hpcB	0	NE	0	NE	0	NE	nonessential	homoprotocatechuate 2,3-dioxygenase
PA14_10630	PA4123	hpcC	0	NE	0	NE	0	NE	nonessential	5-carboxy-2-hydroxymuconate semialdehyde dehydrogenase
PA14_10640	PA4122		0	NE	0	NE	0	NE	nonessential	hypothetical protein
PA14_10650	PA4121		0	NE	0	NE	0	NE	nonessential	hypothetical protein
PA14_10660	PA4120		0	NE	0	NE	0	NE	nonessential	transcriptional regulator
PA14_10670	PA4119	aph	0.6799	U	0.7111	U	0.8209	U	nonessential	aminoglycoside 3'-phosphotransferase type IIB
PA14_10680	PA4118		0	NE	0	NE	0	NE	nonessential	hypothetical protein
PA14_10700	PA4117	(bphP)	0.0027	NE	0.0021	NE	0.0017	NE	nonessential	bacteriophytochrome
PA14_10710	PA4116	(bphO)	0	NE	0	NE	0	NE	nonessential	hypothetical protein
PA14_10730	PA4115		0	NE	0	NE	0	NE	nonessential	hypothetical protein
PA14_10740	PA4114		0	NE	0	NE	0	NE	nonessential	spermidine acetyltransferase
PA14_10750	PA4113		0	NE	0	NE	0	NE	nonessential	sugar efflux transporter
PA14_10770	PA4112		0.0001	NE	0.1186	U	0	NE	nonessential	sensor/response regulator hybrid
PA14_10780	PA4111		-1	S	-1	S	-1	S	nonessential	hypothetical protein
PA14_10790	PA4110	ampC	0.1066	U	0	NE	0	NE	nonessential	beta-lactamase
PA14_10800	PA4109	ampR	0	NE	0	NE	0	NE	nonessential	transcriptional regulator AmpR
PA14_10820	PA4108		0	NE	0	NE	0	NE	nonessential	HDIG domain-containing protein
PA14_10830			0	NE	0	NE	0	NE	nonessential	LysR family transcriptional regulator
PA14_10840			0	NE	0	NE	0	NE	nonessential	dehydrogenase
PA14_10850	PA4100		0	NE	0.0075	NE	0	NE	nonessential	dehydrogenase
PA14_10870	PA4099		0	NE	0	NE	0	NE	nonessential	hypothetical protein
PA14_10890	PA4098		0	NE	0	NE	0	NE	nonessential	short-chain dehydrogenase
PA14_10900	PA4097		0.0014	NE	0.0019	NE	0	NE	nonessential	alcohol dehydrogenase
PA14_10910	PA4096		0	NE	0	NE	0	NE	nonessential	major facilitator transporter
PA14_10920	PA4095		0	NE	0.0071	NE	0	NE	nonessential	hypothetical protein
PA14_10940	PA4094		0	NE	0	NE	0	NE	nonessential	AraC family transcriptional regulator
PA14_10950	PA4093		0.9581	U	0	NE	0	NE	nonessential	hypothetical protein
PA14_10960			0	NE	0	NE	0	NE	nonessential	ferredoxin oxidoreductase subunit
PA14_10970			0.0001	NE	0	NE	0	NE	nonessential	flavodoxin reductase
PA14_10980			0	NE	0.8285	U	0.5173	U	nonessential	hypothetical protein
PA14_10990	PA4092	hpaC	-1	S	-1	S	-1	S	nonessential	4-hydroxyphenylacetate 3-monooxygenase small subunit
PA14_11000	PA4091	hpaA	0	NE	0	NE	0	NE	nonessential	4-hydroxyphenylacetate 3-monooxygenase large chain
PA14_11010	PA4090		-1	S	-1	S	-1	S	nonessential	hypothetical protein
PA14_11020	PA4089		0	NE	0	NE	0	NE	nonessential	3-ketoacyl-ACP reductase
PA14_11030	PA4088		0	NE	0	NE	0	NE	nonessential	aminotransferase
PA14_11050	PA4087		0	NE	0	NE	0	NE	nonessential	hypothetical protein
PA14_11060	PA4086	cupB1	0	NE	0	NE	0	NE	nonessential	fimbrial subunit CupB1
PA14_11070	PA4085	cupB2	0	NE	0.0005	NE	0	NE	nonessential	chaperone CupB2
PA14_11080	PA4084	cupB3	0	NE	0.6492	U	0	NE	nonessential	usher CupB3
PA14_11090	PA4083	cupB4	0	NE	0	NE	0	NE	nonessential	chaperone CupB4
PA14_11100	PA4082	cupB5	0	NE	0	NE	0	NE	nonessential	adhesive protein CupB5
PA14_11110	PA4081	cupB6	0	NE	0	NE	0	NE	nonessential	fimbrial protein cupB6
PA14_11120	PA4080		0	NE	0	NE	0	NE	nonessential	response regulator
PA14_11130	PA4079		0	NE	0	NE	0	NE	nonessential	short chain dehydrogenase
PA14_11140	PA4078		0	NE	0	NE	0	NE	nonessential	nonribosomal peptide synthetase
PA14_11150	PA4077		-1	S	-1	S	-1	S	nonessential	transcriptional regulator
PA14_11160	PA4076		0	NE	0	NE	0	NE	nonessential	hypothetical protein
PA14_11170	PA4075		0.1249	U	0	NE	0	NE	nonessential	hypothetical protein
PA14_11180	PA4074		0	NE	0.0095	NE	0	NE	nonessential	transcriptional regulator
PA14_11190	PA4073		0	NE	0	NE	0	NE	nonessential	aldehyde dehydrogenase
PA14_11210	PA4072		0	NE	0	NE	0	NE	nonessential	amino acid permease
PA14_11230	PA4071		0	NE	0	NE	0	NE	nonessential	hypothetical protein
PA14_11240	PA4070		0	NE	0	NE	0	NE	nonessential	DNA-binding transcriptional activator FeaR
PA14_11250	PA4069		0	NE	0	NE	0	NE	nonessential	hypothetical protein
PA14_11260	PA4068		0.9979	E	0.9985	E	0.9995	E	essential	epimerase
PA14_11270	PA4067	oprG	0	NE	0	NE	0	NE	nonessential	outer membrane protein OprG precursor
PA14_11280	PA4066		0	NE	0	NE	0	NE	nonessential	hypothetical protein
PA14_11290	PA4065		0	NE	0	NE	0	NE	nonessential	permease
PA14_11310	PA4064		-1	S	-1	S	-1	S	nonessential	ABC transporter ATP-binding protein
PA14_11320	PA4063		0.3393	U	0.5182	U	0	NE	nonessential	hypothetical protein
PA14_11340	PA4061		0	NE	0	NE	0	NE	nonessential	thioredoxin
PA14_11350	PA4059		0	NE	0	NE	0	NE	nonessential	hypothetical protein
PA14_11370	PA4058		-1	S	-1	S	-1	S	nonessential	lipoprotein
PA14_11380	PA4057	nrdR	-1	S	-1	S	-1	S	nonessential	transcriptional regulator NrdR
PA14_11400	PA4056	ribD	0.9897	U	0.9954	U	0.9989	E	nonessential	riboflavin-specific deaminase/reductase
PA14_11410	PA4055	ribC	0.9093	U	0.9238	U	0.9615	U	nonessential	riboflavin synthase subunit alpha
PA14_11420	PA4054	ribB	0	NE	0	NE	0	NE	nonessential	bifunctional 3,4-dihydroxy-2-butanone 4-phosphate synthase/GTP cyclohydrolase II-like protein
PA14_11430	PA4053	ribH*	0.9433	U	0.948	U	0.9559	U	nonessential	6,7-dimethyl-8-ribityllumazine synthase
PA14_11450	PA4052	nusB	0.9837	U	0.9835	U	0.9907	U	nonessential	transcription antitermination protein NusB
PA14_11460	PA4051	thiL	0.9717	U	0.9792	U	0.9912	U	nonessential	thiamine monophosphate kinase
PA14_11470	PA4050	pgpA	0.946	U	0	NE	0	NE	nonessential	phosphatidylglycerophosphatase A
PA14_11480	PA4049		0	NE	0	NE	0	NE	nonessential	hypothetical protein
PA14_11490	PA4048		0.0005	NE	0.0006	NE	0.0007	NE	nonessential	hypothetical protein
PA14_11510	PA4047	ribA	0.9206	U	0.9342	U	0.9643	U	nonessential	GTP cyclohydrolase II
PA14_11520	PA4046		0	NE	0	NE	0	NE	nonessential	hypothetical protein
PA14_11530	PA4045		0.0027	NE	0.003	NE	0.0026	NE	nonessential	hypothetical protein
PA14_11550	PA4044	dxs	1	E	1	E	1	E	essential	1-deoxy-D-xylulose-5-phosphate synthase
PA14_11560	PA4043	ispA	0	NE	0.9797	U	0.7174	U	nonessential	geranyltranstransferase
PA14_11570	PA4042	xseB	-1	S	-1	S	-1	S	nonessential	exodeoxyribonuclease VII small subunit
PA14_11580	PA4041		0	NE	0	NE	0	NE	nonessential	hypothetical protein
PA14_11590	PA4040		0	NE	0	NE	0	NE	nonessential	hypothetical protein
PA14_11600	PA4039		0	NE	0	NE	0	NE	nonessential	ABC transporter
PA14_11610	PA4038		0	NE	0	NE	0	NE	nonessential	ABC transporter permease
PA14_11620	PA4037		0	NE	0	NE	0	NE	nonessential	ABC transporter
PA14_11630	PA4036		0	NE	0	NE	0	NE	nonessential	two-component sensor
PA14_11650	PA4035		0.0001	NE	0.0001	NE	0	NE	nonessential	hypothetical protein
PA14_11660	PA4034	aqpZ	0	NE	0	NE	0	NE	nonessential	aquaporin Z
PA14_11670	PA4033	(mucE)	-1	S	-1	S	-1	S	nonessential	hypothetical protein
PA14_11680	PA4032		0	NE	0	NE	0	NE	nonessential	two-component regulator
PA14_11690	PA4031	ppa	0.9931	U	0.9953	U	0.9987	E	nonessential	inorganic pyrophosphatase
PA14_11700	PA4030		0	NE	0	NE	0	NE	nonessential	hypothetical protein
PA14_11720	PA4029		0	NE	0	NE	0	NE	nonessential	hypothetical protein
PA14_11730			0.4138	U	0.9828	U	0	NE	nonessential	protein kinase
PA14_11740	PA4027		0	NE	0	NE	0	NE	nonessential	hypothetical protein
PA14_11750	PA4026		0	NE	0	NE	0	NE	nonessential	acetyltransferase
PA14_11760	PA4025	(eutC)	0	NE	0	NE	0	NE	nonessential	ethanolamine ammonia-lyase small subunit
PA14_11770	PA4024	eutB	0.0888	U	0	NE	0	NE	nonessential	ethanolamine ammonia-lyase large subunit
PA14_11790	PA4023	(eat)	0	NE	0	NE	0	NE	nonessential	amino acid transporter
PA14_11810	PA4022	(hdhtA)	0	NE	0	NE	0	NE	nonessential	aldehyde dehydrogenase
PA14_11830	PA4021	(eatR)	0.9986	E	0.9976	E	0.4899	U	essential	transcriptional regulator
PA14_11845	PA4020	mpl	0.9825	U	0.6263	U	0.9998	E	nonessential	UDP-N-acetylmuramate:L-alanyl-gamma-D-glutamyl- meso-diaminopimelate ligase
PA14_11860	PA4019	(ubiX)	0.8499	U	0.8689	U	0.922	U	nonessential	aromatic acid decarboxylase
PA14_11880	PA4018		-1	S	-1	S	-1	S	nonessential	hypothetical protein
PA14_11890	PA4017		0.1174	U	0	NE	0	NE	nonessential	hypothetical protein
PA14_11900	PA4016		0	NE	0	NE	0	NE	nonessential	hypothetical protein
PA14_11910	PA4015		0	NE	0	NE	0	NE	nonessential	hypothetical protein
PA14_11920	PA4014		0	NE	0	NE	0	NE	nonessential	hypothetical protein
PA14_11930	PA4013		0	NE	0	NE	0	NE	nonessential	hypothetical protein
PA14_11940	PA4012		0.0016	NE	0	NE	0	NE	nonessential	hypothetical protein
PA14_11960	PA4011		0.5296	U	0	NE	0.7357	U	nonessential	hypothetical protein
PA14_11970	PA4010		0	NE	0	NE	0	NE	nonessential	3-methyladenine DNA glycosylase
PA14_11980	PA4009		0	NE	0	NE	0	NE	nonessential	hypothetical protein
PA14_11990	PA4008		0.3641	U	0.8567	U	0	NE	nonessential	hydrolase
PA14_12010	PA4007	proA	0	NE	0	NE	0	NE	nonessential	gamma-glutamyl phosphate reductase
PA14_12020	PA4006	nadD*	0	NE	0	NE	0	NE	nonessential	nicotinic acid mononucleotide adenylyltransferase
PA14_12030	PA4005		-1	S	-1	S	-1	S	nonessential	hypothetical protein
PA14_12050	PA4004		0	NE	0	NE	0	NE	nonessential	rRNA large subunit methyltransferase
PA14_12060	PA4003	pbpA	0.9998	E	0.9998	E	0.9987	E	essential	penicillin-binding protein 2
PA14_12070	PA4002	rodA	0.9999	E	0.9999	E	1	E	essential	rod shape-determining protein
PA14_12080	PA4001	sltB1	0	NE	0	NE	0	NE	nonessential	soluble lytic transglycosylase B
PA14_12090	PA4000	(rlpA)	0	NE	0	NE	0	NE	nonessential	RlpA family lipoprotein
PA14_12100	PA3999	dacC	0	NE	0	NE	0	NE	nonessential	D-ala-D-ala-carboxypeptidase
PA14_12110	PA3998		0.9465	U	0.9402	U	0.0663	U	nonessential	hypothetical protein
PA14_12120	PA3997	lipB	0.3872	U	0.9942	U	0.9987	E	nonessential	lipoate-protein ligase B
PA14_12130	PA3996	lis	0.9722	U	0.9789	U	0.9924	U	nonessential	lipoyl synthase
PA14_12140	PA3995		0.5085	U	0	NE	0.1901	U	nonessential	transcriptional regulator
PA14_12150	PA3994		0	NE	0	NE	0	NE	nonessential	epoxide hydrolase
PA14_12160	PA3992	(sltB3)	0	NE	0	NE	0	NE	nonessential	murein transglycosylase
PA14_12170	PA3991		-1	S	-1	S	-1	S	nonessential	hypothetical protein
PA14_12180	PA3990		-1	S	-1	S	-1	S	nonessential	hypothetical protein
PA14_12200	PA3989	holA	0.9169	U	0.9403	U	0.9736	U	nonessential	DNA polymerase III subunit delta
PA14_12210	PA3988	(lptE)	0.9865	U	0.9895	U	0.9954	U	nonessential	hypothetical protein
PA14_12230	PA3987	leuS	1	E	0.9998	E	1	E	essential	leucyl-tRNA synthetase
PA14_12260	PA3986		-1	S	-1	S	-1	S	nonessential	hypothetical protein
PA14_12270	PA3985		0	NE	0	NE	0	NE	nonessential	hypothetical protein
PA14_12280	PA3984	lnt	1	E	1	E	0.9989	E	essential	apolipoprotein N-acyltransferase
PA14_12300	PA3983		0	NE	0	NE	0	NE	nonessential	hypothetical protein
PA14_12310	PA3982		0.0061	NE	0.0059	NE	0.008	NE	nonessential	metalloprotease
PA14_12330	PA3981		0	NE	0	NE	0	NE	nonessential	hypothetical protein
PA14_12350	PA3980		0	NE	0	NE	0	NE	nonessential	(dimethylallyl)adenosine tRNA methylthiotransferase
PA14_12360	PA3979		0	NE	0	NE	0	NE	nonessential	hypothetical protein
PA14_12370	PA3978		0	NE	0	NE	0	NE	nonessential	hypothetical protein
PA14_12390	PA3977	hemL	1	E	0.9999	E	1	E	essential	glutamate-1-semialdehyde aminotransferase
PA14_12400	PA3976	thiE	0.746	U	0	NE	0	NE	nonessential	thiamine-phosphate pyrophosphorylase
PA14_12410	PA3975	thiD	0	NE	0	NE	0	NE	nonessential	phosphomethylpyrimidine kinase
PA14_12440	PA3973		0	NE	0.7448	U	0	NE	nonessential	AcrR family transcriptional regulator
PA14_12450	PA3972		0	NE	0.0573	U	0	NE	nonessential	acyl-CoA dehydrogenase
PA14_12470	PA3971		-1	S	-1	S	-1	S	nonessential	hypothetical protein
PA14_12490	PA3970	(amn)	0	NE	0	NE	0	NE	nonessential	AMP nucleosidase
PA14_12530	PA3969		0	NE	0	NE	0	NE	nonessential	hypothetical protein
PA14_12540	PA3968		0	NE	0	NE	0	NE	nonessential	pseudouridine synthase
PA14_12550	PA3967		0	NE	0	NE	0	NE	nonessential	hypothetical protein
PA14_12560	PA3966		-1	S	-1	S	-1	S	nonessential	hypothetical protein
PA14_12570	PA3965		0	NE	0	NE	0	NE	nonessential	transcription regulator AsnC
PA14_12590	PA3964		0	NE	0	NE	0	NE	nonessential	hypothetical protein
PA14_12610	PA3963		0	NE	0.4237	U	0.0003	NE	nonessential	transporter
PA14_12620	PA3962		0	NE	0	NE	0	NE	nonessential	hypothetical protein
PA14_12630	PA3961		0.0409	U	0.4153	U	0	NE	nonessential	ATP-dependent helicase
PA14_12640	PA3960		0	NE	0	NE	0	NE	nonessential	hypothetical protein
PA14_12650	PA3959		0	NE	0	NE	0	NE	nonessential	hypothetical protein
PA14_12670	PA3958		0.7094	U	0.0175	NE	0	NE	nonessential	hypothetical protein
PA14_12680	PA3957		0.5375	U	0.0718	U	0	NE	nonessential	short chain dehydrogenase
PA14_12690	PA3956		0.005	NE	0	NE	0	NE	nonessential	hypothetical protein
PA14_12700	PA3955		0	NE	0	NE	0	NE	nonessential	hypothetical protein
PA14_12710	PA3954	(sfnG)	0	NE	0	NE	0	NE	nonessential	hypothetical protein
PA14_12730	PA3953		0	NE	0	NE	0	NE	nonessential	hypothetical protein
PA14_12740	PA3952		0.9826	U	0.9844	U	0.9914	U	nonessential	hypothetical protein
PA14_12750	PA3951		0	NE	0.0013	NE	0	NE	nonessential	hypothetical protein
PA14_12760	PA3950		0.0967	U	0	NE	0.3175	U	nonessential	ATP-dependent RNA helicase
PA14_12770	PA3949		0.4715	U	0.805	U	0.0127	NE	nonessential	hypothetical protein
PA14_12780	PA3948	(rocA1)	0	NE	0	NE	0	NE	nonessential	two-component response regulator
PA14_12810	PA3947	(rocR)	0.0589	U	0.0549	U	0	NE	nonessential	two-component response regulator
PA14_12820	PA3946	(rocS1)	0.0003	NE	0	NE	0	NE	nonessential	two-component sensor
PA14_12840	PA3945		0	NE	0	NE	0	NE	nonessential	acetyltransferase
PA14_12850	PA3944		0	NE	0	NE	0	NE	nonessential	acetyltransferase
PA14_12860	PA3943		0.7534	U	0.0028	NE	0	NE	nonessential	hypothetical protein
PA14_12870	PA3942	tesB	0.0001	NE	0	NE	0	NE	nonessential	acyl-CoA thioesterase
PA14_12890	PA3941		-1	S	-1	S	-1	S	nonessential	hypothetical protein
PA14_12900	PA3940		-1	S	-1	S	-1	S	nonessential	DNA binding protein
PA14_12920	PA3938		0	NE	0	NE	0	NE	nonessential	taurine ABC transporter periplasmic protein
PA14_12940	PA3937		0.0004	NE	0.7903	U	0.8684	U	nonessential	taurine ABC transporter ATP-binding protein
PA14_12960	PA3936		0	NE	0	NE	0	NE	nonessential	taurine ABC transporter permease
PA14_12970	PA3935	tauD	0	NE	0	NE	0	NE	nonessential	taurine dioxygenase
PA14_12980	PA3934		0	NE	0.0275	NE	0	NE	nonessential	hypothetical protein
PA14_12990	PA3933	(betT3)	0	NE	0	NE	0	NE	nonessential	choline transporter
PA14_13000	PA3932		0	NE	0	NE	0	NE	nonessential	transcriptional regulator
PA14_13010	PA3931		0	NE	0	NE	0	NE	nonessential	hypothetical protein
PA14_13030	PA3930	cioA	0	NE	0	NE	0	NE	nonessential	CioA, cyanide insensitive terminal oxidase
PA14_13040	PA3929	cioB	0	NE	0	NE	0	NE	nonessential	CioB, cyanide insensitive terminal oxidase
PA14_13050	PA3928		-1	S	-1	S	-1	S	nonessential	hypothetical protein
PA14_13060	PA3927		0	NE	0	NE	0	NE	nonessential	transcriptional regulator
PA14_13070	PA3926		0.0038	NE	0.0042	NE	0	NE	nonessential	MFS family transporter
PA14_13090	PA3925		0	NE	0	NE	0	NE	nonessential	acyl-CoA thiolase
PA14_13110	PA3924		0	NE	0	NE	0	NE	nonessential	long-chain-fatty-acid--CoA ligase
PA14_13130	PA3923		0.0685	U	0	NE	0	NE	nonessential	hypothetical protein
PA14_13140	PA3922		0	NE	0	NE	0	NE	nonessential	hypothetical protein
PA14_13150	PA3921		0.9893	U	0	NE	0	NE	nonessential	transcriptional regulator
PA14_13170	PA3920	(copA1)	0.0291	NE	0	NE	0	NE	nonessential	metal transporting P-type ATPase
PA14_13190	PA3919		0	NE	0	NE	0	NE	nonessential	hypothetical protein
PA14_13200			0	NE	0.0018	NE	0	NE	nonessential	hypothetical protein
PA14_13210			-1	S	-1	S	-1	S	nonessential	hypothetical protein
PA14_13220			0	NE	0	NE	0	NE	nonessential	protein-tyrosine-phosphatase
PA14_13230	PA3918	moaC	-1	S	-1	S	-1	S	nonessential	molybdenum cofactor biosynthesis protein MoaC
PA14_13240	PA3917	moaD	-1	S	-1	S	-1	S	nonessential	molybdopterin converting factor, small subunit
PA14_13250	PA3916	moaE	0	NE	0.9634	U	0	NE	nonessential	molybdopterin converting factor, large subunit
PA14_13260	PA3915	moaB1	0.0001	NE	0	NE	0	NE	nonessential	MoaB1
PA14_13280	PA3914	moeA1	0.5253	U	0	NE	0.5128	U	nonessential	molybdenum cofactor biosynthetic protein A1
PA14_13290	PA3913		0.5848	U	0.2699	U	0	NE	nonessential	protease
PA14_13300	PA3912		0.9913	U	0.0823	U	0.8748	U	nonessential	hypothetical protein
PA14_13320	PA3911		-1	S	-1	S	-1	S	nonessential	hypothetical protein
PA14_13330	PA3910	(eddA)	0	NE	0	NE	0	NE	nonessential	hypothetical protein
PA14_13340	PA3909	(eddB)	0.1407	U	0.4794	U	0	NE	nonessential	extracellular nuclease
PA14_13350	PA3908	(tsiT)	0	NE	0	NE	0	NE	nonessential	hypothetical protein
PA14_13360	PA3907	(tseT)	0.1608	U	0.1721	U	0.2354	U	nonessential	hypothetical protein
PA14_13370	PA3906		0.967	U	0	NE	0	NE	nonessential	hypothetical protein
PA14_13380	PA3905	(tecT)	0	NE	0.8453	U	0	NE	nonessential	hypothetical protein
PA14_13390	PA3904		-1	S	-1	S	-1	S	nonessential	hypothetical protein
PA14_13410	PA3903	prfC	0.0001	NE	0	NE	0	NE	nonessential	peptide chain release factor 3
PA14_13420	PA3902		0	NE	0	NE	0	NE	nonessential	hypothetical protein
PA14_13430	PA3901	fecA	0	NE	0.032	NE	0.0215	NE	nonessential	Fe(III) dicitrate transport protein FecA
PA14_13450	PA3900	(fecR)	0	NE	0	NE	0	NE	nonessential	transmembrane sensor
PA14_13460	PA3899	(fecI)	0	NE	0.8157	U	0	NE	nonessential	RNA polymerase sigma factor
PA14_13470	PA3898		0	NE	0	NE	0	NE	nonessential	AraC family transcriptional regulator
PA14_13490	PA3897		0	NE	0	NE	0	NE	nonessential	hypothetical protein
PA14_13500	PA3896		0	NE	0	NE	0	NE	nonessential	2-hydroxyacid dehydrogenase
PA14_13510	PA3895		0	NE	0.003	NE	0	NE	nonessential	LysR family transcriptional regulator
PA14_13520	PA3894		0	NE	0	NE	0	NE	nonessential	outer membrane protein
PA14_13530	PA3893		0	NE	0.1223	U	0.0049	NE	nonessential	outer membrane protein
PA14_13560	PA3892		0	NE	0	NE	0	NE	nonessential	hypothetical protein
PA14_13580	PA3891	(opuCA)	0.0001	NE	0	NE	0	NE	nonessential	ABC transporter ATP-binding protein
PA14_13590	PA3890	(opuCB)	0	NE	0	NE	0	NE	nonessential	ABC transporter permease
PA14_13600	PA3889	(opuCC)	0	NE	0	NE	0	NE	nonessential	ABC transporter substrate-binding protein
PA14_13610	PA3888	(opuCD)	0	NE	0.0038	NE	0	NE	nonessential	ABC transporter permease
PA14_13620	PA3887	nhaP	0	NE	0	NE	0	NE	nonessential	Na+/H+ antiporter NhaP
PA14_13630			-1	S	-1	S	-1	S	nonessential	hypothetical protein
PA14_13650	PA3886		0.0003	NE	0.0869	U	0.0004	NE	nonessential	hypothetical protein
PA14_13660	PA3885	tpbA	0	NE	0	NE	0	NE	nonessential	protein tyrosine phosphatase TpbA
PA14_13670	PA3884		0	NE	0	NE	0	NE	nonessential	hypothetical protein
PA14_13680	PA3883		0.8849	U	0.7761	U	0.834	U	nonessential	short chain dehydrogenase
PA14_13690	PA3882		0	NE	0.9843	U	0	NE	nonessential	methyltransferase
PA14_13710	PA3881		0	NE	0	NE	0	NE	nonessential	hypothetical protein
PA14_13720	PA3880		0	NE	0	NE	0	NE	nonessential	hypothetical protein
PA14_13730	PA3879	narL	-1	S	-1	S	-1	S	nonessential	transcriptional regulator NarL
PA14_13740	PA3878	narX	0.0499	U	0.0503	U	0.0637	U	nonessential	two-component sensor NarX
PA14_13750	PA3877	narK1	0	NE	0	NE	0	NE	nonessential	nitrite extrusion protein 1
PA14_13770	PA3876	narK2	0	NE	0	NE	0	NE	nonessential	nitrite extrusion protein 2
PA14_13780	PA3875	narG	0	NE	0	NE	0	NE	nonessential	respiratory nitrate reductase alpha subun
PA14_13800	PA3874	narH	0	NE	0	NE	0	NE	nonessential	respiratory nitrate reductase beta subuni
PA14_13810	PA3873	narJ	0	NE	0	NE	0	NE	nonessential	respiratory nitrate reductase delta chain
PA14_13830	PA3872	narI	0	NE	0	NE	0	NE	nonessential	respiratory nitrate reductase gamma chain
PA14_13840	PA3871		0	NE	0	NE	0	NE	nonessential	peptidyl-prolyl cis-trans isomerase, PpiC-type
PA14_13850	PA3870	moaA*	0	NE	0	NE	0	NE	nonessential	molybdenum cofactor biosynthesis protein A
PA14_13860			-1	S	-1	S	-1	S	nonessential	hypothetical protein
PA14_13870	PA3869		0	NE	0	NE	0	NE	nonessential	hypothetical protein
PA14_13890	PA3868		0	NE	0	NE	0	NE	nonessential	integrase
PA14_13920			-1	S	-1	S	-1	S	nonessential	hypothetical protein
PA14_13940	PA3866		0	NE	0	NE	0	NE	nonessential	S-type pyocin protein
PA14_13950			0.0004	NE	0	NE	0.0007	NE	nonessential	hypothetical protein
PA14_13960			-1	S	-1	S	-1	S	nonessential	hypothetical protein
PA14_13970			0	NE	0	NE	0	NE	nonessential	hypothetical protein
PA14_13990	PA3865		0	NE	0	NE	0	NE	nonessential	amino acid ABC transporter
PA14_14000	PA3864	(dauR)	0	NE	0	NE	0	NE	nonessential	hypothetical protein
PA14_14010	PA3863	(dauA)	0	NE	0	NE	0	NE	nonessential	amino acid oxidase
PA14_14020	PA3862	(dauB)	0	NE	0	NE	0	NE	nonessential	hypothetical protein
PA14_14040	PA3861	rhl	0	NE	0	NE	0	NE	nonessential	ATP-dependent RNA helicase RhlB
PA14_14060	PA3860		0.0334	NE	0	NE	0	NE	nonessential	AMP-binding protein
PA14_14080	PA3859		0	NE	0	NE	0	NE	nonessential	carboxylesterase
PA14_14100	PA3858		0	NE	0	NE	0	NE	nonessential	amino acid-binding protein
PA14_14110	PA3857	pcs	0	NE	0	NE	0	NE	nonessential	phosphatidylserine synthase
PA14_14130	PA3856		0	NE	0	NE	0	NE	nonessential	hypothetical protein
PA14_14140	PA3855		0	NE	0	NE	0	NE	nonessential	hypothetical protein
PA14_14150	PA3854		0	NE	0	NE	0	NE	nonessential	GIY-YIG nuclease superfamily protein
PA14_14160	PA3853		0	NE	0	NE	0	NE	nonessential	acetyltransferase
PA14_14170	PA3852		0.0138	NE	0	NE	0	NE	nonessential	hypothetical protein
PA14_14200	PA3851		0.4487	U	0	NE	0	NE	nonessential	hypothetical protein
PA14_14210	PA3850		0	NE	0	NE	0	NE	nonessential	hypothetical protein
PA14_14220	PA3849		0	NE	0	NE	0	NE	nonessential	nucleoid-associated protein NdpA
PA14_14230	PA3848		0	NE	0	NE	0	NE	nonessential	hypothetical protein
PA14_14250	PA3847		0	NE	0	NE	0.0075	NE	nonessential	hypothetical protein
PA14_14270	PA3846		0.2234	U	0	NE	0.0002	NE	nonessential	isochorismatase family hydrolase
PA14_14280	PA3845		0	NE	0	NE	0	NE	nonessential	LysR family transcriptional regulator
PA14_14290	PA3844		0	NE	0.0003	NE	0	NE	nonessential	hypothetical protein
PA14_14300			0	NE	0	NE	0	NE	nonessential	zinc-binding oxidoreductase
PA14_14310			-1	S	-1	S	-1	S	nonessential	transcriptional regulator
PA14_14320			0	NE	0	NE	0	NE	nonessential	hypothetical protein
PA14_14330	PA3842	(spcS)	-1	S	-1	S	-1	S	nonessential	chaperone
PA14_14340	PA3840		0	NE	0	NE	0	NE	nonessential	SAM-dependent methyltransferase
PA14_14360	PA3839		0.0744	U	0.9418	U	0	NE	nonessential	sodium:sulfate symporter
PA14_14370	PA3838		0	NE	0	NE	0	NE	nonessential	ABC-transporter ATP-binding component
PA14_14380	PA3837		0	NE	0	NE	0	NE	nonessential	ABC transporter permease
PA14_14390	PA3836		0	NE	0	NE	0	NE	nonessential	ABC-type transport protein, periplasmic c
PA14_14400			-1	S	-1	S	-1	S	nonessential	hypothetical protein
PA14_14420			0	NE	0	NE	0	NE	nonessential	hypothetical protein
PA14_14430	PA3835		0	NE	0	NE	0	NE	nonessential	hypothetical protein
PA14_14440	PA3834	valS	1	E	0.9991	E	0.9998	E	essential	valyl-tRNA synthetase
PA14_14450	PA3833		-1	S	-1	S	-1	S	nonessential	hypothetical protein
PA14_14460	PA3832	holC	0	NE	0	NE	0	NE	nonessential	DNA polymerase III subunit chi
PA14_14470	PA3831	pepA	0.232	U	0.0855	U	0.0003	NE	nonessential	leucyl aminopeptidase
PA14_14480	PA3830		0.0003	NE	0.0002	NE	0.0001	NE	nonessential	transcriptional regulator
PA14_14490	PA3829		0	NE	0	NE	0	NE	nonessential	hydrolase
PA14_14500	PA3828	(lptF)	0.9999	E	1	E	0.9997	E	essential	hypothetical protein
PA14_14510	PA3827	(lptG)	1	E	0.9998	E	1	E	essential	hypothetical protein
PA14_14520	PA3826		0	NE	0	NE	0	NE	nonessential	hypothetical protein
PA14_14530	PA3825		0	NE	0	NE	0	NE	nonessential	hypothetical protein
PA14_14540			-1	S	-1	S	-1	S	nonessential	hypothetical protein
PA14_14550			0	NE	0	NE	0	NE	nonessential	hypothetical protein
PA14_14560			-1	S	-1	S	-1	S	nonessential	hypothetical protein
PA14_14590	PA3824	queA	0	NE	0	NE	0	NE	nonessential	S-adenosylmethionine--tRNA ribosyltransferase-isomerase
PA14_14600	PA3823	tgt	0	NE	0	NE	0	NE	nonessential	queuine tRNA-ribosyltransferase
PA14_14610	PA3822	yajC	0	NE	0	NE	0	NE	nonessential	preprotein translocase subunit YajC
PA14_14630	PA3821	secD	0.9999	E	0.9999	E	1	E	essential	preprotein translocase subunit SecD
PA14_14650	PA3820	secF	0.9994	E	0.9995	E	1	E	essential	preprotein translocase subunit SecF
PA14_14660	PA3819		0.0123	NE	0.014	NE	0.0008	NE	nonessential	hypothetical protein
PA14_14680	PA3818		0	NE	0	NE	0	NE	nonessential	extragenic suppressor protein SuhB
PA14_14690	PA3817		0	NE	0	NE	0	NE	nonessential	methyltransferase
PA14_14700	PA3816	cysE	0	NE	0.8117	U	0.7771	U	nonessential	serine O-acetyltransferase
PA14_14710	PA3815	(iscR)	0	NE	0	NE	0	NE	nonessential	Rrf2 family protein
PA14_14730	PA3814	iscS	0.9998	E	1	E	1	E	essential	cysteine desulfurase
PA14_14740	PA3813	(iscU)	0.9238	U	0.9386	U	0.9606	U	nonessential	scaffold protein
PA14_14750	PA3812	(iscA)	-1	S	-1	S	-1	S	nonessential	iron-binding protein IscA
PA14_14770	PA3811	hscB	0.9782	U	0.9821	U	0.9886	U	nonessential	co-chaperone HscB
PA14_14780	PA3810	hscA	1	E	1	E	1	E	essential	chaperone protein HscA
PA14_14800	PA3809	fdx2	0.0642	U	0.0612	U	0.0719	U	nonessential	ferredoxin 2Fe-2S
PA14_14810	PA3808		-1	S	-1	S	-1	S	nonessential	hypothetical protein
PA14_14820	PA3807	ndk	0.988	U	0.9901	U	0.9963	U	nonessential	nucleoside diphosphate kinase
PA14_14830	PA3806		0	NE	0	NE	0	NE	nonessential	hypothetical protein
PA14_14850	PA3805	pilF	0	NE	0	NE	0	NE	nonessential	type 4 fimbrial biogenesis protein PilF
PA14_14860	PA3804		0.0073	NE	0.8872	U	0.9971	E	nonessential	hypothetical protein
PA14_14880	PA3803	ispG*	0.9891	U	0.9926	U	0.9974	E	nonessential	4-hydroxy-3-methylbut-2-en-1-yl diphosphate synthase
PA14_14890	PA3802	hisS	1	E	1	E	1	E	essential	histidyl-tRNA synthetase
PA14_14900	PA3801		0.1291	U	0.1491	U	0	NE	nonessential	hypothetical protein
PA14_14910	PA3800		0.7305	U	0.9577	U	0	NE	nonessential	hypothetical protein
PA14_14930	PA3799	engA	0.9999	E	0.9999	E	1	E	essential	GTP-binding protein EngA
PA14_14940	PA3798		0	NE	0	NE	0	NE	nonessential	aminotransferase
PA14_14960	PA3797		0	NE	0	NE	0	NE	nonessential	hypothetical protein
PA14_14990	PA3795		0	NE	0	NE	0	NE	nonessential	oxidoreductase
PA14_15000	PA3794		0	NE	0	NE	0	NE	nonessential	hypothetical protein
PA14_15020	PA3793		0.0019	NE	0.002	NE	0	NE	nonessential	hypothetical protein
PA14_15030	PA3792	leuA	0	NE	0	NE	0	NE	nonessential	2-isopropylmalate synthase
PA14_15050	PA3791		-1	S	-1	S	-1	S	nonessential	hypothetical protein
PA14_15070	PA3790	oprC	0	NE	0.0022	NE	0	NE	nonessential	outer membrane copper receptor OprC
PA14_15080	PA3789		0.3002	U	0.483	U	0.483	U	nonessential	hypothetical protein
PA14_15090	PA3788		0.0257	NE	0.0235	NE	0.0306	NE	nonessential	hypothetical protein
PA14_15100	PA3787		0	NE	0.0074	NE	0	NE	nonessential	hypothetical protein
PA14_15110	PA3786		-1	S	-1	S	-1	S	nonessential	hypothetical protein
PA14_15120	PA3785		0	NE	0	NE	0	NE	nonessential	hypothetical protein
PA14_15130	PA3784		0	NE	0	NE	0	NE	nonessential	hypothetical protein
PA14_15140	PA3783		0	NE	0	NE	0	NE	nonessential	hypothetical protein
PA14_15150	PA3782		0	NE	0.1592	U	0	NE	nonessential	transcriptional regulator
PA14_15160			0	NE	0	NE	0	NE	nonessential	hypothetical protein
PA14_15180	PA3781		0	NE	0	NE	0	NE	nonessential	transporter
PA14_15190	PA3780		0.0003	NE	0	NE	0.0004	NE	nonessential	hypothetical protein
PA14_15200	PA3779		0	NE	0	NE	0	NE	nonessential	hypothetical protein
PA14_15210	PA3778		0	NE	0.4299	U	0	NE	nonessential	LysR family transcriptional regulator
PA14_15230	PA3777	xseA	0.947	U	0.9739	U	0.9867	U	nonessential	exodeoxyribonuclease VII large subunit
PA14_15240	PA3776		0	NE	0	NE	0.3444	U	nonessential	LysR family transcriptional regulator
PA14_15250	PA3775		0	NE	0	NE	0	NE	nonessential	hypothetical protein
PA14_15260	PA3774		0	NE	0.0002	NE	0	NE	nonessential	acetylpolyamine aminohydrolase
PA14_15270	PA3773		0.177	U	0.1707	U	0	NE	nonessential	hypothetical protein
PA14_15280	PA3772		0.3915	U	0	NE	0	NE	nonessential	hypothetical protein
PA14_15290	PA3771		0.0382	U	0	NE	0	NE	nonessential	transcriptional regulator
PA14_15310	PA3770	guaB	1	E	0.9999	E	1	E	essential	inosine 5'-monophosphate dehydrogenase
PA14_15340	PA3769	guaA	1	E	0.9999	E	1	E	essential	GMP synthase
PA14_15350			0	NE	0.0002	NE	0	NE	nonessential	integrase
PA14_15360			0	NE	0	NE	0	NE	nonessential	hypothetical protein
PA14_15370			-1	S	-1	S	-1	S	nonessential	hypothetical protein
PA14_15380		repA	0	NE	0	NE	0	NE	nonessential	replicative helicase, RepA
PA14_15400			0	NE	0	NE	0	NE	nonessential	replication protein, RepC
PA14_15430	PA3867		0	NE	0	NE	0	NE	nonessential	resolvase, essential for transposition
PA14_15435			0	NE	0	NE	0	NE	nonessential	hypothetical protein
PA14_15445		merE	-1	S	-1	S	-1	S	nonessential	mercury resistance protein
PA14_15450		merD	-1	S	-1	S	-1	S	nonessential	transcriptional regulator MerD
PA14_15460		merA	0	NE	0	NE	0.1682	U	nonessential	mercuric reductase
PA14_15470		merP	-1	S	-1	S	-1	S	nonessential	periplasmic mercuric ion binding protein, MerP
PA14_15475		merT	0	NE	0	NE	0	NE	nonessential	mercuric transport protein
PA14_15480		merR	0	NE	0	NE	0	NE	nonessential	transcriptional regulator MerR
PA14_15490			-1	S	-1	S	-1	S	nonessential	hypothetical protein
PA14_15500			-1	S	-1	S	-1	S	nonessential	oriT-binding protein, TraK
PA14_15510		traJ	0	NE	0	NE	0	NE	nonessential	conjugal transfer relaxosome component TraJ
PA14_15520		trbJ	0	NE	0	NE	0	NE	nonessential	conjugal transfer protein TrbJ
PA14_15540			0.1886	U	0.194	U	0	NE	nonessential	mating pair formation protein TrbL
PA14_15560			0	NE	0	NE	0	NE	nonessential	hypothetical protein
PA14_15570			0	NE	0	NE	0	NE	nonessential	hypothetical protein
PA14_15580			0.4967	U	0.5065	U	0.4947	U	nonessential	Type II restriction enzyme, methylase subunit
PA14_15590			0.9995	E	0.999	E	0.9929	U	essential	hypothetical protein
PA14_15600			0.9919	U	0.9952	U	0.999	E	nonessential	hypothetical protein
PA14_15610			0	NE	0	NE	0	NE	nonessential	hypothetical protein
PA14_15620			0	NE	0.5699	U	0.0052	NE	nonessential	oxidoreductase
PA14_15630			0	NE	0	NE	0	NE	nonessential	hypothetical protein
PA14_15650			0.0051	NE	0	NE	0	NE	nonessential	hypothetical protein
PA14_15660			0	NE	0	NE	0	NE	nonessential	oxidoreductase
PA14_15670	PA3768		0	NE	0	NE	0	NE	nonessential	metallo-oxidoreductase
PA14_15680	PA3767		0	NE	0	NE	0	NE	nonessential	hypothetical protein
PA14_15700	PA3766		0	NE	0	NE	0	NE	nonessential	amino acid permease
PA14_15710	PA3765		0.0102	NE	0	NE	0	NE	nonessential	hypothetical protein
PA14_15720	PA3764		0.0002	NE	0	NE	0	NE	nonessential	transglycosylase
PA14_15740	PA3763	purL	0.4729	U	0.5611	U	0.0004	NE	nonessential	phosphoribosylformylglycinamidine synthase
PA14_15750			-1	S	-1	S	-1	S	nonessential	hypothetical protein
PA14_15770	PA3762		0	NE	0	NE	0	NE	nonessential	hypothetical protein
PA14_15780	PA3761	(nagE)	0.1998	U	0.1245	U	0.0048	NE	nonessential	PTS system N-acetylglucosamine-specific IIBC component
PA14_15790	PA3760		0.9964	U	0.8466	U	0.9983	E	nonessential	phosphoenolpyruvate-protein phosphotransferase
PA14_15810	PA3759		0.5074	U	0.5465	U	0.9502	U	nonessential	aminotransferase
PA14_15820	PA3758		0.2666	U	0	NE	0	NE	nonessential	N-acetylglucosamine-6-phosphate deacetylase
PA14_15830	PA3757	(nagR)	0	NE	0	NE	0	NE	nonessential	GntR family transcriptional regulator
PA14_15840	PA3756		0	NE	0	NE	0	NE	nonessential	hypothetical protein
PA14_15850	PA3755		0	NE	0	NE	0	NE	nonessential	hypothetical protein
PA14_15860	PA3754		0	NE	0	NE	0	NE	nonessential	hypothetical protein
PA14_15870	PA3753		0	NE	0	NE	0	NE	nonessential	hypothetical protein
PA14_15890	PA3751	purT	0	NE	0	NE	0	NE	nonessential	phosphoribosylglycinamide formyltransferase 2
PA14_15910	PA3750		0	NE	0	NE	0	NE	nonessential	hypothetical protein
PA14_15920	PA3749		0	NE	0.3191	U	0	NE	nonessential	major facilitator transporter
PA14_15930	PA3748		0.1504	U	0.1641	U	0.0006	NE	nonessential	hemolysin
PA14_15940	PA3747		0	NE	0	NE	0	NE	nonessential	hypothetical protein
PA14_15960	PA3746	ffh	0.9928	U	0.9914	U	0.9851	U	nonessential	signal recognition particle protein Ffh
PA14_15970	PA3745	rpsP	0.9661	U	0.965	U	0.9761	U	nonessential	30S ribosomal protein S16
PA14_15980	PA3744	rimM	0	NE	0.9919	U	0.9965	E	nonessential	16S rRNA-processing protein RimM
PA14_15990	PA3743	trmD	0.9185	U	0.9312	U	0.9997	E	nonessential	tRNA (guanine-N(1)-)-methyltransferase
PA14_16000	PA3742	rplS	-1	S	-1	S	-1	S	nonessential	50S ribosomal protein L19
PA14_16010	PA3741		0	NE	0.11	U	0	NE	nonessential	hypothetical protein
PA14_16020	PA3740		0	NE	0	NE	0	NE	nonessential	hypothetical protein
PA14_16030	PA3739		0	NE	0	NE	0	NE	nonessential	sodium/hydrogen antiporter
PA14_16040	PA3738	xerD	0	NE	0	NE	0	NE	nonessential	site-specific tyrosine recombinase XerD
PA14_16050	PA3737	dsbC	0.2266	U	0	NE	0	NE	nonessential	thiol:disulfide interchange protein DsbC
PA14_16070	PA3736	hom	0	NE	0	NE	0	NE	nonessential	homoserine dehydrogenase
PA14_16090	PA3735	thrC	0	NE	0.0001	NE	0	NE	nonessential	threonine synthase
PA14_16100	PA3734		0	NE	0	NE	0	NE	nonessential	hypothetical protein
PA14_16110			-1	S	-1	S	-1	S	nonessential	hypothetical protein
PA14_16130	PA3733		0	NE	0	NE	0	NE	nonessential	hypothetical protein
PA14_16140	PA3732		0	NE	0	NE	0	NE	nonessential	hypothetical protein
PA14_16150	PA3731		0	NE	0	NE	0	NE	nonessential	hypothetical protein
PA14_16160	PA3730		0	NE	0	NE	0	NE	nonessential	hypothetical protein
PA14_16180	PA3729		0.6107	U	0.6714	U	0	NE	nonessential	hypothetical protein
PA14_16190	PA3728		0	NE	0.0208	NE	0	NE	nonessential	hypothetical protein
PA14_16200	PA3727		0.4377	U	0	NE	0	NE	nonessential	hypothetical protein
PA14_16210	PA3726		0	NE	0	NE	0	NE	nonessential	hypothetical protein
PA14_16220	PA3725	recJ	0.1034	U	0	NE	0	NE	nonessential	single-stranded-DNA-specific exonuclease RecJ
PA14_16250	PA3724	lasB	0	NE	0	NE	0	NE	nonessential	elastase LasB
PA14_16260	PA3723		0.2272	U	0	NE	0.1257	U	nonessential	FMN oxidoreductase
PA14_16270	PA3722		-1	S	-1	S	-1	S	nonessential	hypothetical protein
PA14_16280	PA3721	(nalC)	0	NE	0	NE	0	NE	nonessential	transcriptional regulator
PA14_16290	PA3720		0	NE	0	NE	0	NE	nonessential	hypothetical protein
PA14_16300	PA3719	(armR)	-1	S	-1	S	-1	S	nonessential	hypothetical protein
PA14_16310	PA3718		0	NE	0.5618	U	0.3012	U	nonessential	MFS permease
PA14_16320	PA3717		0	NE	0	NE	0	NE	nonessential	peptidyl-prolyl cis-trans isomerase, FkbP-type
PA14_16330	PA3716		0	NE	0	NE	0	NE	nonessential	hypothetical protein
PA14_16340	PA3715		0	NE	0	NE	0	NE	nonessential	hypothetical protein
PA14_16350	PA3714		0	NE	0	NE	0	NE	nonessential	two-component response regulator
PA14_16360	PA3713	(spdH)	0	NE	0	NE	0	NE	nonessential	hypothetical protein
PA14_16370	PA3712		0	NE	0	NE	0	NE	nonessential	hypothetical protein
PA14_16380	PA3711		0.0004	NE	0.0006	NE	0	NE	nonessential	LysR family transcriptional regulator
PA14_16390	PA3710		0	NE	0.0407	U	0.0293	NE	nonessential	GMC-type oxidoreductase
PA14_16410	PA3709		0	NE	0	NE	0	NE	nonessential	MFS transporter
PA14_16430	PA3708	wspA	0.0815	U	0.0888	U	0	NE	nonessential	chemotaxis transducer
PA14_16440	PA3707	(wspB)	0.9363	U	0.0402	U	0.9634	U	nonessential	hypothetical protein
PA14_16450	PA3706	wspC	0	NE	0.0015	NE	0.4134	U	nonessential	methyltransferase
PA14_16460	PA3705	wspD	0	NE	0.2982	U	0	NE	nonessential	CheW domain-containing protein
PA14_16470	PA3704	(wspE)	0.9997	E	0.0478	U	0.9938	U	nonessential	chemotaxis sensor/effector fusion protein
PA14_16480	PA3703	wspF	0.9985	E	0.9994	E	0.9998	E	essential	chemotaxis-specific methylesterase
PA14_16500	PA3702	wspR	0.0023	NE	0.0003	NE	0	NE	nonessential	two-component response regulator
PA14_16510	PA3701	(prfB)	0.9999	E	0.9999	E	1	E	essential	peptide chain release factor 2
PA14_16530	PA3700	lysS	0.9999	E	1	E	1	E	essential	lysyl-tRNA synthetase
PA14_16550	PA3699		0	NE	0	NE	0	NE	nonessential	TetR family transcriptional regulator
PA14_16560	PA3698		0	NE	0	NE	0	NE	nonessential	lipoprotein
PA14_16580	PA3697		0	NE	0	NE	0	NE	nonessential	hypothetical protein
PA14_16590	PA3696		0	NE	0.1001	U	0	NE	nonessential	hypothetical protein
PA14_16600	PA3695		0	NE	0	NE	0	NE	nonessential	alpha/beta hydrolase
PA14_16610	PA3694		-1	S	-1	S	-1	S	nonessential	hypothetical protein
PA14_16620	PA3693		0	NE	0.0001	NE	0	NE	nonessential	hypothetical protein
PA14_16630	PA3692	(lptF)	0	NE	0	NE	0	NE	nonessential	outer membrane protein, OmpA
PA14_16640	PA3691		0	NE	0	NE	0	NE	nonessential	lipoprotein
PA14_16660	PA3690		0	NE	0	NE	0	NE	nonessential	metal-transporting P-type ATPase
PA14_16670	PA3689		0.5385	U	0	NE	0	NE	nonessential	transcriptional regulator CadR
PA14_16680	PA3688		0	NE	0	NE	0	NE	nonessential	hypothetical protein
PA14_16690	PA3687	ppc	0.0238	NE	0.0186	NE	0.0306	NE	nonessential	phosphoenolpyruvate carboxylase
PA14_16700	PA3686	adk	0.9647	U	0.971	U	0.986	U	nonessential	adenylate kinase
PA14_16710	PA3685	(yeaZ)	0.9898	U	0.9949	U	0.998	E	nonessential	hypothetical protein
PA14_16720	PA3684	pemA	0.0083	NE	0.0102	NE	0.0137	NE	nonessential	PemA
PA14_16730	PA3683		0	NE	0.0001	NE	0	NE	nonessential	hypothetical protein
PA14_16740	PA3682		0	NE	0	NE	0	NE	nonessential	hypothetical protein
PA14_16750	PA3681		0	NE	0	NE	0	NE	nonessential	hypothetical protein
PA14_16770	PA3680		0	NE	0.7193	U	0	NE	nonessential	hypothetical protein
PA14_16780	PA3679		0	NE	0.9125	U	0	NE	nonessential	hypothetical protein
PA14_16790	PA3678	(mexL)	0	NE	0	NE	0	NE	nonessential	TetR family transcriptional regulator
PA14_16800	PA3677	(mexJ)	0.9141	U	0.001	NE	0	NE	nonessential	efflux transmembrane protein
PA14_16820	PA3676	(mexK)	0.118	U	0	NE	0	NE	nonessential	efflux transmembrane protein
PA14_16830	PA3675		0	NE	0	NE	0	NE	nonessential	hypothetical protein
PA14_16840	PA3674		0	NE	0	NE	0	NE	nonessential	lipoprotein
PA14_16860	PA3673	plsB	0	NE	0	NE	0	NE	nonessential	glycerol-3-phosphate acyltransferase
PA14_16870	PA3672		0	NE	0	NE	0	NE	nonessential	ABC transporter ATP-binding protein
PA14_16880	PA3671		0	NE	0	NE	0	NE	nonessential	ABC transporter permease
PA14_16890	PA3670		0.0419	U	0.0367	NE	0.0322	NE	nonessential	auxiliary component of ABC transporter
PA14_16910	PA3669		0	NE	0.0019	NE	0	NE	nonessential	hypothetical protein
PA14_16930	PA3667		0	NE	0	NE	0	NE	nonessential	pyridoxal-phosphate dependent protein
PA14_16950	PA3666	dapD	0.9937	U	0.997	E	0.9992	E	essential	tetrahydrodipicolinate succinylase
PA14_16960	PA3665		0	NE	0	NE	0	NE	nonessential	amino acid transporter LysE
PA14_16970	PA3664		0	NE	0	NE	0	NE	nonessential	arsenate reductase
PA14_16980	PA3663		0	NE	0	NE	0	NE	nonessential	hypothetical protein
PA14_16990	PA3662		-1	S	-1	S	-1	S	nonessential	hypothetical protein
PA14_17000	PA3661		0	NE	0	NE	0	NE	nonessential	hypothetical protein
PA14_17010	PA3660		0	NE	0	NE	0	NE	nonessential	Na(+)/H(+) exchanger protein
PA14_17030	PA3659		0.0004	NE	0.0001	NE	0	NE	nonessential	succinyldiaminopimelate transaminase
PA14_17040	PA3658	glnD	0	NE	0	NE	0	NE	nonessential	PII uridylyl-transferase
PA14_17050	PA3657	map	0	NE	0	NE	0	NE	nonessential	methionine aminopeptidase
PA14_17060	PA3656	rpsB	0.9945	U	0.9976	E	0.9991	E	essential	30S ribosomal protein S2
PA14_17070	PA3655	tsf	0.9535	U	0.9675	U	0.9866	U	nonessential	elongation factor Ts
PA14_17080	PA3654	pyrH	0.9933	U	0.9958	U	0.9989	E	nonessential	uridylate kinase
PA14_17100	PA3653	frr	0.9888	U	0.9909	U	0.9947	U	nonessential	ribosome recycling factor
PA14_17110	PA3652	uppS	0.946	U	0.9568	U	0.9837	U	nonessential	UDP pyrophosphate synthetase
PA14_17120	PA3651	cdsA	0.9959	U	0.9955	U	0.9986	E	nonessential	phosphatidate cytidylyltransferase
PA14_17130	PA3650	dxr	0.9961	U	0.9972	E	0.9996	E	essential	1-deoxy-D-xylulose 5-phosphate reductoisomerase
PA14_17140	PA3649	(mucP)	0	NE	0	NE	0	NE	nonessential	membrane-associated zinc metalloprotease
PA14_17150	PA3648	(opr86)	0.5011	U	0.4935	U	0.4925	U	nonessential	outer membrane antigen
PA14_17170	PA3647		0.8647	U	0.8782	U	0.9241	U	nonessential	hypothetical protein
PA14_17180	PA3646	lpxD	1	E	1	E	1	E	essential	UDP-3-O-[3-hydroxymyristoyl] glucosamine N-acyltransferase
PA14_17190	PA3645	fabZ	0.9963	U	0.9974	E	0.9994	E	essential	(3R)-hydroxymyristoyl-ACP dehydratase
PA14_17210	PA3644	lpxA	0.9833	U	0.9908	U	0.9966	E	nonessential	UDP-N-acetylglucosamine acyltransferase
PA14_17220	PA3643	lpxB	0.9987	E	0.9995	E	0.9997	E	essential	lipid-A-disaccharide synthase
PA14_17230	PA3642	rnhB	-1	S	-1	S	-1	S	nonessential	ribonuclease HII
PA14_17250	PA3641		0	NE	0	NE	0	NE	nonessential	amino acid permease
PA14_17260	PA3640	dnaE	1	E	1	E	0.9999	E	essential	DNA polymerase III subunit alpha
PA14_17270	PA3639	accA	0.9925	U	0.9947	U	0.9981	E	nonessential	acetyl-CoA carboxylase carboxyltransferase subunit alpha
PA14_17280	PA3638		0.9972	U	0.9838	U	0.9996	E	nonessential	hypothetical protein
PA14_17290	PA3637	pyrG	1	E	1	E	1	E	essential	CTP synthetase
PA14_17310	PA3636	kdsA	0.9939	U	0.9969	U	0.9989	E	nonessential	2-dehydro-3-deoxyphosphooctonate aldolase
PA14_17320	PA3635	eno	1	E	1	E	1	E	essential	phosphopyruvate hydratase
PA14_17330	PA3634		0.877	U	0.9932	U	0.995	U	nonessential	hypothetical protein
PA14_17340	PA3633	ispD*	0.9451	U	0.9608	U	0.9836	U	nonessential	2-C-methyl-D-erythritol 4-phosphate cytidylyltransferase
PA14_17350	PA3632		0	NE	0	NE	0.9469	U	nonessential	hypothetical protein
PA14_17370	PA3631		0	NE	0.7861	U	0	NE	nonessential	inner membrane protein
PA14_17380	PA3630	gfnR	0	NE	0	NE	0	NE	nonessential	glutathione-dependent formaldehyde neutralization regulator GfnR
PA14_17400	PA3629	adhtC	0	NE	0	NE	0	NE	nonessential	alcohol dehydrogenase
PA14_17410	PA3628		0	NE	0	NE	0	NE	nonessential	esterase
PA14_17420	PA3627	ispF*	0.7982	U	0.8079	U	0.8668	U	nonessential	2-C-methyl-D-erythritol 2,4-cyclodiphosphate synthase
PA14_17440	PA3626	truD	0	NE	0	NE	0	NE	nonessential	tRNA pseudouridine synthase D
PA14_17450	PA3625	surE	0	NE	0	NE	0.0001	NE	nonessential	stationary phase survival protein SurE
PA14_17460	PA3624	pcm	0	NE	0	NE	0	NE	nonessential	protein-L-isoaspartate O-methyltransferase
PA14_17470	PA3623		0	NE	0	NE	0	NE	nonessential	hypothetical protein
PA14_17480	PA3622	rpoS	0	NE	0	NE	0	NE	nonessential	RNA polymerase sigma factor RpoS
PA14_17490	PA3621	fdxA	-1	S	-1	S	-1	S	nonessential	ferredoxin I
PA14_17500	PA3620	mutS	0	NE	0	NE	0	NE	nonessential	DNA mismatch repair protein MutS
PA14_17510	PA3619		0	NE	0	NE	0	NE	nonessential	hypothetical protein
PA14_17520	PA3618		0	NE	0.0001	NE	0	NE	nonessential	hypothetical protein
PA14_17530	PA3617	recA	0	NE	0	NE	0	NE	nonessential	recombinase A
PA14_17540	PA3616	recX	0.0001	NE	0	NE	0	NE	nonessential	recombination regulator RecX
PA14_17550	PA3615		0	NE	0	NE	0	NE	nonessential	hypothetical protein
PA14_17570	PA3614		0	NE	0	NE	0	NE	nonessential	hypothetical protein
PA14_17580	PA3613		0	NE	0	NE	0	NE	nonessential	hypothetical protein
PA14_17590	PA3612		-1	S	-1	S	-1	S	nonessential	hypothetical protein
PA14_17600	PA3611		0	NE	0	NE	0.0001	NE	nonessential	hypothetical protein
PA14_17610	PA3610	potD	0	NE	0	NE	0	NE	nonessential	polyamine ABC transporter
PA14_17620	PA3609	potC	0	NE	0	NE	0	NE	nonessential	polyamine transport protein PotC
PA14_17630	PA3608	potB	0	NE	0	NE	0	NE	nonessential	polyamine transport protein PotB
PA14_17640	PA3607	potA	0	NE	0	NE	0	NE	nonessential	polyamine transport protein PotA
PA14_17650	PA3606		0	NE	0	NE	0	NE	nonessential	hypothetical protein
PA14_17660	PA3605		0	NE	0	NE	0	NE	nonessential	hypothetical protein
PA14_17670	PA3604	(erdR)	0	NE	0	NE	0	NE	nonessential	LuxR family transcriptional regulator
PA14_17675	PA3603	dgkA	-1	S	-1	S	-1	S	nonessential	diacylglycerol kinase
PA14_17690	PA3602		0.0619	U	0	NE	0	NE	nonessential	hypothetical protein
PA14_17700	PA3601	rpmE2	-1	S	-1	S	-1	S	nonessential	50S ribosomal protein L31
PA14_17710	PA3600	rpmJ	-1	S	-1	S	-1	S	nonessential	50S ribosomal protein L36
PA14_17720	PA3599		0	NE	0	NE	0	NE	nonessential	LuxR family transcriptional regulator
PA14_17730	PA3598		0	NE	0	NE	0	NE	nonessential	hypothetical protein
PA14_17740	PA3597		0	NE	0	NE	0	NE	nonessential	amino acid ABC transporter permease
PA14_17760	PA3596		0.8998	U	0	NE	0.3249	U	nonessential	methylated-DNA--protein-cysteine methyltransferase
PA14_17780	PA3595		0	NE	0.4372	U	0	NE	nonessential	major facilitator transporter
PA14_17790	PA3594		0	NE	0	NE	0	NE	nonessential	LysR family transcriptional regulator
PA14_17810	PA3593		0.1253	U	0	NE	0	NE	nonessential	acyl-CoA dehydrogenase
PA14_17820	PA3592		0	NE	0	NE	0	NE	nonessential	hypothetical protein
PA14_17850	PA3591		0.754	U	0.3998	U	0.8822	U	nonessential	enoyl-CoA hydratase
PA14_17860	PA3590		0	NE	0	NE	0	NE	nonessential	3-hydroxyacyl-CoA dehydrogenase
PA14_17880	PA3589		0	NE	0.6754	U	0.0316	NE	nonessential	acetyl-CoA acetyltransferase
PA14_17890	PA3588		0.0071	NE	0	NE	0.0003	NE	nonessential	porin
PA14_17900	PA3587	metR	0.4796	U	0.2972	U	0.0002	NE	nonessential	transcriptional regulator MetR
PA14_17910	PA3586		0	NE	0.1742	U	0	NE	nonessential	alpha/beta hydrolase
PA14_17920	PA3585	glpM	0	NE	0	NE	0	NE	nonessential	membrane protein GlpM
PA14_17930	PA3584	glpD	1	E	1	E	1	E	essential	glycerol-3-phosphate dehydrogenase
PA14_17940	PA3583	glpR	0	NE	0	NE	0	NE	nonessential	glycerol-3-phosphate regulon repressor
PA14_17960	PA3582	glpK	0	NE	0	NE	0	NE	nonessential	glycerol kinase
PA14_17980	PA3581	glpF	0	NE	0	NE	0	NE	nonessential	glycerol uptake facilitator protein
PA14_17990	PA3580		0.9761	U	0.748	U	0	NE	nonessential	hypothetical protein
PA14_18010	PA3579		0	NE	0	NE	0	NE	nonessential	glycerol kinase
PA14_18020	PA3578		0	NE	0	NE	0	NE	nonessential	PhzF family phenazine biosynthesis protein
PA14_18040	PA3577		-1	S	-1	S	-1	S	nonessential	hypothetical protein
PA14_18050	PA3576		0	NE	0	NE	0	NE	nonessential	hypothetical protein
PA14_18060	PA3575		0.0001	NE	0.0001	NE	0	NE	nonessential	hypothetical protein
PA14_18070			-1	S	-1	S	-1	S	nonessential	periplasmic metal-binding protein
PA14_18080	PA3574	(nalD)	0	NE	0	NE	0	NE	nonessential	TetR family transcriptional regulator
PA14_18090	PA3573		0	NE	0	NE	0	NE	nonessential	major facilitator subfamily transporter protein
PA14_18100	PA3572		-1	S	-1	S	-1	S	nonessential	hypothetical protein
PA14_18110	PA3571	mmsR	0	NE	0	NE	0	NE	nonessential	transcriptional regulator MmsR
PA14_18120	PA3570	mmsA	0.7327	U	0.1239	U	0.1804	U	nonessential	methylmalonate-semialdehyde dehydrogenase
PA14_18140	PA3569	mmsB	0.9314	U	0.9474	U	0.9781	U	nonessential	3-hydroxyisobutyrate dehydrogenase
PA14_18150	PA3568		0.0325	NE	0	NE	0.259	U	nonessential	acetyl-coa synthetase
PA14_18160	PA3567		0	NE	0	NE	0	NE	nonessential	oxidoreductase
PA14_18180	PA3566		0	NE	0	NE	0	NE	nonessential	hypothetical protein
PA14_18200	PA3565		0.7882	U	0	NE	0	NE	nonessential	LysR family transcriptional regulator
PA14_18210	PA3564		0	NE	0.0001	NE	0	NE	nonessential	TatD family deoxyribonuclease
PA14_18230	PA3563	fruR	0	NE	0	NE	0.2496	U	nonessential	DNA-binding transcriptional regulator FruR
PA14_18250	PA3562	(fruI)	0.0074	NE	0.5052	U	0	NE	nonessential	phosphotransferase system enzyme I
PA14_18260	PA3561	fruK	0.643	U	0.6724	U	0.7535	U	nonessential	1-phosphofructokinase
PA14_18275	PA3560	fruA	0.8137	U	0.4583	U	0.267	U	nonessential	phosphotransferase system, fructose-specific IIBC component
PA14_18300	PA3559		0	NE	0.7106	U	0.0454	U	nonessential	nucleotide sugar dehydrogenase
PA14_18310	PA3558	(arnF)	0.4233	U	0	NE	0	NE	nonessential	hypothetical protein
PA14_18320	PA3557	(arnE)	-1	S	-1	S	-1	S	nonessential	hypothetical protein
PA14_18330	PA3556	arnT	0.1326	U	1	E	0.9539	U	nonessential	4-amino-4-deoxy-L-arabinose transferase
PA14_18340	PA3555	(arnD)	0	NE	0	NE	0	NE	nonessential	hypothetical protein
PA14_18350	PA3554	(arnA)	0.1663	U	0	NE	0	NE	nonessential	bifunctional UDP-glucuronic acid decarboxylase/UDP-4-amino-4-deoxy-L-arabinose formyltransferase
PA14_18360	PA3553	(arnC)	0.7194	U	0	NE	0	NE	nonessential	glycosyl transferase family protein
PA14_18370	PA3552	(arnB)	0.9759	U	0.9848	U	0.9938	U	nonessential	UDP-4-amino-4-deoxy-L-arabinose--oxoglutarate aminotransferase
PA14_18380	PA3551	algA	0.2696	U	0	NE	0	NE	nonessential	mannose-1-phosphate guanylyltransferase
PA14_18410	PA3550	algF	0	NE	0	NE	0	NE	nonessential	alginate o-acetyltransferase AlgF
PA14_18430	PA3549	algJ	0	NE	0	NE	0	NE	nonessential	alginate o-acetyltransferase AlgJ
PA14_18450	PA3548	algI	0.5753	U	0.4424	U	0.2055	U	nonessential	alginate o-acetyltransferase AlgI
PA14_18470	PA3547	algL	0.8952	U	0.7421	U	0	NE	nonessential	poly(beta-D-mannuronate) lyase
PA14_18480	PA3546	algX	0.0001	NE	0.015	NE	0	NE	nonessential	alginate biosynthesis protein AlgX
PA14_18500	PA3545	algG	0	NE	0.0001	NE	0.0002	NE	nonessential	alginate-c5-mannuronan-epimerase AlgG
PA14_18510	PA3544	algE	0	NE	0	NE	0	NE	nonessential	alginate production outer membrane protein AlgE
PA14_18520	PA3543	algK	0.9218	U	0	NE	0	NE	nonessential	alginate biosynthetic protein AlgK
PA14_18550	PA3542	alg44	0	NE	0	NE	0	NE	nonessential	alginate biosynthesis protein Alg44
PA14_18565	PA3541	alg8	0.0004	NE	0	NE	0	NE	nonessential	alginate biosynthesis protein Alg8
PA14_18580	PA3540	algD	0	NE	0	NE	0	NE	nonessential	GDP-mannose 6-dehydrogenase AlgD
PA14_18590	PA3539		0	NE	0	NE	0	NE	nonessential	hypothetical protein
PA14_18600	PA3538		0	NE	0	NE	0	NE	nonessential	ABC transporter ATP-binding protein
PA14_18610	PA3537	argF	0	NE	0	NE	0	NE	nonessential	ornithine carbamoyltransferase
PA14_18620	PA3536		-1	S	-1	S	-1	S	nonessential	hypothetical protein
PA14_18630	PA3535		0.03	NE	0.085	U	0.0003	NE	nonessential	serine protease
PA14_18640	PA3534		0	NE	0	NE	0	NE	nonessential	oxidoreductase
PA14_18650	PA3533	(grxD)	0.0001	NE	0	NE	0	NE	nonessential	hypothetical protein
PA14_18660	PA3532		0	NE	0.3532	U	0	NE	nonessential	hypothetical protein
PA14_18670	PA3531	bfrB	0	NE	0	NE	0	NE	nonessential	bacterioferritin
PA14_18680	PA3530	(bfd)	0	NE	0.0008	NE	0	NE	nonessential	hypothetical protein
PA14_18690	PA3529		0	NE	0	NE	0	NE	nonessential	peroxidase
PA14_18700	PA3528	rnt	0	NE	0	NE	0	NE	nonessential	ribonuclease T
PA14_18710	PA3527	pyrC	0.6507	U	0.7069	U	0.9977	E	nonessential	dihydroorotase
PA14_18720	PA3526	(motY)	0	NE	0	NE	0	NE	nonessential	OmpA family membrane protein
PA14_18740	PA3525	argG	0	NE	0	NE	0	NE	nonessential	argininosuccinate synthase
PA14_18750	PA3524	gloA1	0	NE	0	NE	0	NE	nonessential	lactoylglutathione lyase
PA14_18760	PA3523	(mexP)	0	NE	0	NE	0	NE	nonessential	RND efflux membrane fusion protein
PA14_18780	PA3522	(mexQ)	0	NE	0.0001	NE	0	NE	nonessential	RND efflux transporter
PA14_18790	PA3521	(opmE)	0	NE	0.0723	U	0	NE	nonessential	outer membrane efflux protein
PA14_18800	PA3520		0	NE	0	NE	0	NE	nonessential	hypothetical protein
PA14_18810	PA3519		0	NE	0	NE	0	NE	nonessential	hypothetical protein
PA14_18820	PA3518		0	NE	0	NE	0	NE	nonessential	hypothetical protein
PA14_18830	PA3517		0	NE	0.0653	U	0	NE	nonessential	adenylosuccinate lyase
PA14_18850	PA3516		0.1429	U	0.3755	U	0.5069	U	nonessential	adenylosuccinate lyase
PA14_18860	PA3515		0	NE	0	NE	0	NE	nonessential	hypothetical protein
PA14_18870	PA3496		-1	S	-1	S	-1	S	nonessential	hypothetical protein
PA14_18880	PA3495	nth	0	NE	0	NE	0	NE	nonessential	endonuclease III
PA14_18890	PA3494		0.7445	U	0	NE	0	NE	nonessential	electron transport complex protein RsxE
PA14_18900	PA3493		0	NE	0.0019	NE	0	NE	nonessential	hypothetical protein
PA14_18910	PA3492		0	NE	0	NE	0	NE	nonessential	hypothetical protein
PA14_18920	PA3491		0.7714	U	0.6081	U	0.5417	U	nonessential	electron transport complex protein RnfC
PA14_18930	PA3490		0.9385	U	0.9424	U	0.9618	U	nonessential	electron transport complex protein RnfB
PA14_18950	PA3489		0	NE	0	NE	0	NE	nonessential	Na(+)-translocating NADH-quinone reductase subunit E
PA14_18960	PA3488	tli5a*	0	NE	0	NE	0	NE	nonessential	type VI secretion lipase immunity Tli5A
PA14_18970	PA3487	(tle5)*	0	NE	0	NE	0	NE	nonessential	phospholipase D
PA14_18985	PA3486	vgrG4b	0.0003	NE	0.0002	NE	0	NE	nonessential	VgrG4b
PA14_19010	PA3485	tsi3	-1	S	-1	S	-1	S	nonessential	Tsi3
PA14_19020	PA3484	tse3	0	NE	0	NE	0	NE	nonessential	Tse3
PA14_19030	PA3483		0	NE	0	NE	0	NE	nonessential	hypothetical protein
PA14_19050	PA3482	metG	1	E	1	E	1	E	essential	methionyl-tRNA synthetase
PA14_19065	PA3481		0.9878	U	0.979	U	0.9922	U	nonessential	hypothetical protein
PA14_19090	PA3480	dcd	0	NE	0	NE	0	NE	nonessential	deoxycytidine triphosphate deaminase
PA14_19100	PA3479	rhlA	0	NE	0	NE	0	NE	nonessential	rhamnosyltransferase chain A
PA14_19110	PA3478	rhlB	0	NE	0.0047	NE	0	NE	nonessential	rhamnosyltransferase chain B
PA14_19120	PA3477	rhlR	0	NE	0	NE	0	NE	nonessential	transcriptional regulator RhlR
PA14_19130	PA3476	rhlI	0	NE	0	NE	0	NE	nonessential	autoinducer synthesis protein RhlI
PA14_19140	PA3475	pheC	0	NE	0	NE	0	NE	nonessential	cyclohexadienyl dehydratase
PA14_19150	PA3474		0	NE	0	NE	0	NE	nonessential	hypothetical protein
PA14_19160	PA3473		0	NE	0	NE	0	NE	nonessential	hypothetical protein
PA14_19170	PA3472		0	NE	0	NE	0	NE	nonessential	hypothetical protein
PA14_19190	PA3471		0	NE	0	NE	0	NE	nonessential	malate dehydrogenase
PA14_19205	PA3470		-1	S	-1	S	-1	S	nonessential	hypothetical protein
PA14_19210	PA3469		0	NE	0	NE	0	NE	nonessential	hypothetical protein
PA14_19230	PA3468		0	NE	0	NE	0	NE	nonessential	hypothetical protein
PA14_19270	PA3467		0	NE	0	NE	0	NE	nonessential	MFS transporter
PA14_19290	PA3466		0.9138	U	0	NE	0.6666	U	nonessential	ATP-dependent RNA helicase
PA14_19310	PA3465		0	NE	0.0022	NE	0	NE	nonessential	hypothetical protein
PA14_19320	PA3464		0.0007	NE	0	NE	0	NE	nonessential	hypothetical protein
PA14_19330	PA3463		-1	S	-1	S	-1	S	nonessential	hypothetical protein
PA14_19340	PA3462		0	NE	0	NE	0	NE	nonessential	sensor/response regulator hybrid
PA14_19350	PA3461		0.0493	U	0.3761	U	0	NE	nonessential	hypothetical protein
PA14_19360	PA3460		0.2727	U	0.0304	NE	0.2229	U	nonessential	GNAT family acetyltransferase
PA14_19370	PA3459		0.0563	U	0.035	NE	0	NE	nonessential	asparagine synthetase
PA14_19380	PA3458		0.9733	U	0.9953	U	0.9732	U	nonessential	transcriptional regulator
PA14_19390	PA3457		0.7995	U	0.8286	U	0.908	U	nonessential	hypothetical protein
PA14_19400	PA3456	mnmC	1	E	0.7921	U	0.9877	U	nonessential	5-methylaminomethyl-2-thiouridine methyltransferase
PA14_19410	PA3455		0	NE	0	NE	0	NE	nonessential	hypothetical protein
PA14_19430	PA3454		0	NE	0	NE	0.0971	U	nonessential	acyl-CoA thiolase
PA14_19450	PA3453		-1	S	-1	S	-1	S	nonessential	hypothetical protein
PA14_19470	PA3452	mqoA	0.0436	U	0	NE	0	NE	nonessential	malate:quinone oxidoreductase
PA14_19480	PA3451		-1	S	-1	S	-1	S	nonessential	hypothetical protein
PA14_19490	PA3450	lsfA	0	NE	0	NE	0	NE	nonessential	1-Cys peroxiredoxin LsfA
PA14_19500	PA3449		0	NE	0	NE	0	NE	nonessential	hypothetical protein
PA14_19510	PA3448		0	NE	0.8613	U	0	NE	nonessential	ABC transporter permease
PA14_19520	PA3447		0	NE	0	NE	0	NE	nonessential	ABC transporter ATP-binding protein
PA14_19530	PA3446		0	NE	0	NE	0	NE	nonessential	NAD(P)H-dependent FMN reductase
PA14_19540	PA3445		0	NE	0	NE	0	NE	nonessential	hypothetical protein
PA14_19560	PA3444	ssuD	0.2246	U	0.8634	U	0.6677	U	nonessential	alkanesulfonate monooxygenase
PA14_19570	PA3443		0	NE	0.9603	U	0.9784	U	nonessential	ABC transporter permease
PA14_19580	PA3442	ssuB	-1	S	-1	S	-1	S	nonessential	aliphatic sulfonates transport ATP-binding subunit
PA14_19590	PA3441		0.2755	U	0	NE	0	NE	nonessential	molybdopterin-binding protein
PA14_19600			-1	S	-1	S	-1	S	nonessential	hypothetical protein
PA14_19610	PA3440		-1	S	-1	S	-1	S	nonessential	hypothetical protein
PA14_19620	PA3439	folX	0	NE	0	NE	0	NE	nonessential	D-erythro-7,8-dihydroneopterin triphosphate 2'-epimerase
PA14_19630	PA3438	folE1	0	NE	0	NE	0	NE	nonessential	GTP cyclohydrolase I
PA14_19640	PA3437	(folM)	0	NE	0	NE	0	NE	nonessential	short chain dehydrogenase
PA14_19650	PA3436		0.833	U	0.8535	U	0.7417	U	nonessential	hypothetical protein
PA14_19660	PA3435		0	NE	0	NE	0.0001	NE	nonessential	flavodoxin
PA14_19670	PA3433		0.371	U	0	NE	0.4793	U	nonessential	LysR family transcriptional regulator
PA14_19680	PA3432		0.6744	U	0	NE	0.6773	U	nonessential	hypothetical protein
PA14_19690	PA3431		0	NE	0	NE	0	NE	nonessential	hypothetical protein
PA14_19700	PA3430		0.988	U	0.009	NE	0.013	NE	nonessential	aldolase
PA14_19710	PA3429		0	NE	0	NE	0	NE	nonessential	alpha/beta hydrolase
PA14_19720	PA3428		-1	S	-1	S	-1	S	nonessential	hypothetical protein
PA14_19730	PA3427		0	NE	0	NE	0	NE	nonessential	oxidoreductase
PA14_19740	PA3426		0	NE	0	NE	0	NE	nonessential	enoyl-CoA hydratase
PA14_19750	PA3425		0.0001	NE	0.9303	U	0.9459	U	nonessential	hypothetical protein
PA14_19770	PA3424		0.1143	U	0	NE	0	NE	nonessential	hypothetical protein
PA14_19800	PA3423		0	NE	0	NE	0	NE	nonessential	AraC family transcriptional regulator
PA14_19810	PA3422		0	NE	0	NE	0	NE	nonessential	hypothetical protein
PA14_19830	PA3421		0	NE	0	NE	0.0008	NE	nonessential	hypothetical protein
PA14_19850	PA3420		0.9998	E	0.9981	E	0.9951	U	essential	transcriptional regulator
PA14_19860	PA3419		0.8477	U	0	NE	0.9314	U	nonessential	hypothetical protein
PA14_19870	PA3418	ldht	0.9695	U	0.9817	U	0.053	U	nonessential	leucine dehydrogenase
PA14_19900	PA3417		0.8036	U	0.9685	U	0.0107	NE	nonessential	pyruvate dehydrogenase E1 component subunit alpha
PA14_19910	PA3416		0.5252	U	0.7485	U	0.9453	U	nonessential	pyruvate dehydrogenase E1 component, beta chain
PA14_19920	PA3415		0.9878	U	0.052	U	0.9996	E	nonessential	branched-chain alpha-keto acid dehydrogenase subunit E2
PA14_19930			0	NE	0	NE	0.0004	NE	nonessential	hypothetical protein
PA14_19940	PA3414		0.0035	NE	0	NE	0.0061	NE	nonessential	hypothetical protein
PA14_19950	PA3413		-1	S	-1	S	-1	S	nonessential	hypothetical protein
PA14_19960	PA3412		0.0001	NE	0	NE	0	NE	nonessential	hypothetical protein
PA14_19970	PA3411		-1	S	-1	S	-1	S	nonessential	hypothetical protein
PA14_19990	PA3410	(hasI)	0.9489	U	0.2188	U	0.3157	U	nonessential	RNA polymerase ECF-subfamily sigma-70 factor
PA14_20000	PA3409	(hasS)	0.8438	U	0.6642	U	0.9253	U	nonessential	transmembrane sensor
PA14_20010	PA3408	hasR	0.9865	U	0.0096	NE	0.0407	NE	nonessential	heme uptake outer membrane receptor HasR
PA14_20020	PA3407	hasAp	0	NE	0	NE	0	NE	nonessential	heme acquisition protein HasAp
PA14_20030	PA3406	hasD	0.9905	U	0.9903	U	0.9358	U	nonessential	transport protein HasD
PA14_20040	PA3405	hasE	0.5937	U	0.6472	U	0.7908	U	nonessential	metalloprotease secretion protein
PA14_20050	PA3404		0.7247	U	0.9968	U	0.9815	U	nonessential	outer membrane protein
PA14_20060			0.9413	U	0	NE	0.958	U	nonessential	hypothetical protein
PA14_20070	PA3403		0	NE	0	NE	0	NE	nonessential	hypothetical protein
PA14_20080	PA3402		0	NE	0.0159	NE	0.0187	NE	nonessential	hypothetical protein
PA14_20100	PA3401		0	NE	0	NE	0	NE	nonessential	hypothetical protein
PA14_20110	PA3400		0	NE	0	NE	0	NE	nonessential	hypothetical protein
PA14_20120	PA3399		0	NE	0	NE	0	NE	nonessential	hypothetical protein
PA14_20130	PA3398		0	NE	0	NE	0	NE	nonessential	LysR family transcriptional regulator
PA14_20140	PA3397	fpr*	0.9959	U	0.9981	E	0.999	E	essential	ferredoxin--NADP+ reductase
PA14_20150	PA3396	nosL	0	NE	0	NE	0	NE	nonessential	NosL protein
PA14_20170	PA3395	nosY	0.8615	U	0.0001	NE	0.7053	U	nonessential	NosY protein
PA14_20180	PA3394	nosF	0	NE	0	NE	0	NE	nonessential	NosF protein
PA14_20190	PA3393	nosD	0	NE	0	NE	0	NE	nonessential	copper ABC transporter periplasmic substrate-binding protein
PA14_20200	PA3392	nosZ	0	NE	0	NE	0.0052	NE	nonessential	nitrous-oxide reductase
PA14_20230	PA3391	nosR	0	NE	0	NE	0	NE	nonessential	regulatory protein NosR
PA14_20240	PA3389		0	NE	0	NE	0	NE	nonessential	ring-cleaving dioxygenase
PA14_20250	PA3390		0	NE	0	NE	0	NE	nonessential	hypothetical protein
PA14_20260	PA3388		0.0013	NE	0	NE	0.0019	NE	nonessential	hypothetical protein
PA14_20270	PA3387	rhlG	0	NE	0	NE	0	NE	nonessential	beta-ketoacyl reductase
PA14_20280	PA3386		0	NE	0	NE	0	NE	nonessential	hypothetical protein
PA14_20290	PA3385	amrZ	-1	S	-1	S	-1	S	nonessential	DNA binding-protein
PA14_20300	PA3384	phnC	0	NE	0	NE	0	NE	nonessential	ABC phosphonate transporter ATP-binding protein
PA14_20320	PA3383	phnD	0.1843	U	0.2028	U	0	NE	nonessential	phosphonate ABC transporter substrate-binding protein
PA14_20330	PA3382	phnE	0	NE	0	NE	0	NE	nonessential	phosphonate ABC transporter permease
PA14_20350	PA3381	phnF	0	NE	0	NE	0	NE	nonessential	transcriptional regulator
PA14_20360	PA3380	phnG	0	NE	0	NE	0	NE	nonessential	phosphonate metabolism protein PhnG
PA14_20370	PA3379	phnH	0.0001	NE	0	NE	0.0003	NE	nonessential	carbon-phosphorus lyase complex subunit
PA14_20380	PA3378	phnI	0.0322	NE	0.0307	NE	0	NE	nonessential	hypothetical protein
PA14_20390	PA3377	phnJ	0	NE	0	NE	0	NE	nonessential	hypothetical protein
PA14_20400	PA3376	phnK	0	NE	0	NE	0	NE	nonessential	phosphonate C-P lyase system protein PhnK
PA14_20420	PA3375	phnL	0	NE	0	NE	0	NE	nonessential	phosphonate ABC transporter ATPase
PA14_20430	PA3374	phnM	0	NE	0.9795	U	0.0053	NE	nonessential	phosphonate metabolism protein
PA14_20440	PA3373	phnN	0.0025	NE	0	NE	0	NE	nonessential	phosphonate transport ATP-binding protein
PA14_20450	PA3372	phnP	0	NE	0	NE	0	NE	nonessential	carbon-phosphorus lyase complex accessory protein
PA14_20460	PA3371		-1	S	-1	S	-1	S	nonessential	hypothetical protein
PA14_20470	PA3370		-1	S	-1	S	-1	S	nonessential	hypothetical protein
PA14_20480	PA3369		0	NE	0	NE	0	NE	nonessential	hypothetical protein
PA14_20491	PA3368		0	NE	0	NE	0	NE	nonessential	acetyltransferase
PA14_20510	PA2457		0	NE	0	NE	0	NE	nonessential	hypothetical protein
PA14_20520	PA2458		0	NE	0	NE	0.0001	NE	nonessential	hypothetical protein
PA14_20530			0.5024	U	0.0031	NE	0.0009	NE	nonessential	hypothetical protein
PA14_20550	PA3367		0	NE	0	NE	0	NE	nonessential	hypothetical protein
PA14_20560	PA3366	amiE	0	NE	0	NE	0	NE	nonessential	acylamide amidohydrolase
PA14_20570	PA3365		0	NE	0	NE	0	NE	nonessential	chaperone
PA14_20580	PA3364	amiC	0	NE	0	NE	0	NE	nonessential	aliphatic amidase expression-regulating protein
PA14_20590	PA3363	amiR	0	NE	0	NE	0	NE	nonessential	aliphatic amidase regulator
PA14_20600			0	NE	0	NE	0	NE	nonessential	hypothetical protein
PA14_20610	PA3361	lecB	-1	S	-1	S	-1	S	nonessential	fucose-binding lectin PA-IIL
PA14_20620	PA3360		0.5791	U	0	NE	0	NE	nonessential	HlyD family secretion protein
PA14_20630	PA3359		0	NE	0	NE	0	NE	nonessential	hypothetical protein
PA14_20640	PA3358		0.0022	NE	0.0024	NE	0	NE	nonessential	hypothetical protein
PA14_20650	PA3357	dsdA	0.0001	NE	0	NE	0.4371	U	nonessential	D-serine dehydratase
PA14_20670	PA3356	(pauA5)	0	NE	0	NE	0	NE	nonessential	glutamine synthetase
PA14_20680	PA3355		0	NE	0	NE	0	NE	nonessential	MFS transporter
PA14_20690	PA3354		0	NE	0	NE	0	NE	nonessential	hypothetical protein
PA14_20700	PA3353	flgZ	0.8818	U	0	NE	0	NE	nonessential	FlgZ
PA14_20720	PA3352	flgN	0	NE	0	NE	0	NE	nonessential	hypothetical protein
PA14_20730	PA3351	flgM	0	NE	0	NE	0	NE	nonessential	hypothetical protein
PA14_20740	PA3350	flgA	0	NE	0	NE	0	NE	nonessential	flagellar basal body P-ring biosynthesis protein FlgA
PA14_20750	PA3349		0	NE	0	NE	0	NE	nonessential	chemotaxis protein
PA14_20760	PA3348	(cheR1)	0	NE	0	NE	0	NE	nonessential	chemotaxis protein methyltransferase
PA14_20770	PA3347	(hsbA)	-1	S	-1	S	-1	S	nonessential	hypothetical protein
PA14_20780	PA3346	(hsbR)	0.0007	NE	0	NE	0	NE	nonessential	two-component response regulator
PA14_20800	PA3345	(hptB)	0	NE	0	NE	0	NE	nonessential	histidine phosphotransfer domain-containing protein
PA14_20810	PA3344	recQ	0	NE	0	NE	0	NE	nonessential	ATP-dependent DNA helicase RecQ
PA14_20820	PA3343	(hsbD)	0	NE	0	NE	0	NE	nonessential	two-component response regulator
PA14_20840	PA3342		0	NE	0	NE	0	NE	nonessential	hypothetical protein
PA14_20850	PA3341		0	NE	0	NE	0	NE	nonessential	MarR family transcriptional regulator
PA14_20860	PA3340		0	NE	0.0201	NE	0.0207	NE	nonessential	Tfp pilus assembly protein FimV
PA14_20870	PA3339	(plpD)	0	NE	0	NE	0	NE	nonessential	hypothetical protein
PA14_20880	PA3338		-1	S	-1	S	-1	S	nonessential	hypothetical protein
PA14_20890	PA3337	rfaD	0.3994	U	0.9077	U	0.5838	U	nonessential	ADP-L-glycero-D-manno-heptose-6-epimerase
PA14_20900	PA3336		0	NE	0	NE	0	NE	nonessential	MFS transporter
PA14_20920	PA3335		0	NE	0	NE	0	NE	nonessential	hypothetical protein
PA14_20950	PA3333	fabH2	0.0872	U	0.7717	U	0.609	U	nonessential	3-oxoacyl-ACP synthase
PA14_20960	PA3332		0.0001	NE	0	NE	0	NE	nonessential	isomerase
PA14_20970	PA3331	cyp23	0.0005	NE	0.3201	U	0	NE	nonessential	cytochrome P450
PA14_20980	PA3330		0.9957	U	0	NE	0.0001	NE	nonessential	short chain dehydrogenas
PA14_21000	PA3329		0.9079	U	0.7721	U	0.9979	E	nonessential	hypothetical protein
PA14_21010	PA3328		0.1136	U	0.9994	E	0	NE	nonessential	FAD-dependent monooxygenase
PA14_21020	PA3327		0.1364	U	0	NE	0	NE	nonessential	non-ribosomal peptide synthetase
PA14_21030	PA3326	(clpP2)	0	NE	0	NE	0	NE	nonessential	ATP-dependent Clp protease proteolytic subunit
PA14_21040	PA3325		0.3092	U	0	NE	0.0159	NE	nonessential	hypothetical protein
PA14_21050	PA3324		0.4565	U	0	NE	0.0001	NE	nonessential	short chain dehydrogenase
PA14_21060	PA3323		0	NE	0	NE	0	NE	nonessential	hypothetical protein
PA14_21070	PA3322		0	NE	0.6119	U	0.3632	U	nonessential	MerR family transcriptional regulator
PA14_21080	PA3321		0.8852	U	0	NE	0.9658	U	nonessential	LysR family transcriptional activator
PA14_21090	PA3320		0	NE	0	NE	0	NE	nonessential	hypothetical protein
PA14_21110	PA3319	plcN	0	NE	0	NE	0	NE	nonessential	non-hemolytic phospholipase C
PA14_21120	PA3318		0	NE	0	NE	0	NE	nonessential	hypothetical protein
PA14_21130	PA3317		0	NE	0	NE	0	NE	nonessential	outer membrane lipoprotein
PA14_21140	PA3316		0.7187	U	0.9436	U	0.4321	U	nonessential	ABC transporter permease
PA14_21150	PA3315		0.069	U	0.8732	U	0	NE	nonessential	ABC transporter permease
PA14_21160	PA3314		0	NE	0.9259	U	0	NE	nonessential	ABC transporter ATP-binding protein
PA14_21175	PA3313		0	NE	0	NE	0	NE	nonessential	hypothetical protein
PA14_21180	PA3312		0.5312	U	0.5707	U	0.694	U	nonessential	3-hydroxyisobutyrate dehydrogenase
PA14_21190	PA3311	(nbdA)	0	NE	0	NE	0	NE	nonessential	hypothetical protein
PA14_21210	PA3310		0	NE	0.0712	U	0	NE	nonessential	hypothetical protein
PA14_21220	PA3309		0.1675	U	0.1546	U	0.148	U	nonessential	hypothetical protein
PA14_21230	PA3308	hepA	0	NE	0	NE	0	NE	nonessential	ATP-dependent helicase HepA
PA14_21240	PA3307		-1	S	-1	S	-1	S	nonessential	hypothetical protein
PA14_21250	PA3306	alkB	0	NE	0	NE	0	NE	nonessential	hypothetical protein
PA14_21260			-1	S	-1	S	-1	S	nonessential	hypothetical protein
PA14_21280	PA3305		0	NE	0	NE	0	NE	nonessential	hypothetical protein
PA14_21290	PA3304		0	NE	0	NE	0	NE	nonessential	hypothetical protein
PA14_21300	PA3303		0	NE	0.0001	NE	0.0001	NE	nonessential	MFS transporte
PA14_21310	PA3302	phaJ1	0	NE	0	NE	0	NE	nonessential	hypothetical protein
PA14_21320	PA3301		0	NE	0	NE	0	NE	nonessential	hypothetical protein
PA14_21340	PA3300	fadD2	0	NE	0	NE	0	NE	nonessential	long-chain-fatty-acid--CoA ligase
PA14_21370	PA3299	fadD1	0	NE	0	NE	0	NE	nonessential	long-chain-fatty-acid--CoA ligase
PA14_21380	PA3298		-1	S	-1	S	-1	S	nonessential	hypothetical protein
PA14_21400	PA3297	hrpA	0.0242	NE	0.0006	NE	0.0004	NE	nonessential	ATP-dependent helicase
PA14_21410	PA3296	phoA	0	NE	0	NE	0.1458	U	nonessential	alkaline phosphatase
PA14_21440	PA3295		-1	S	-1	S	-1	S	nonessential	HIT family protein
PA14_21450	PA3294	(vgrG4a)	0	NE	0	NE	0.0001	NE	nonessential	hypothetical protein
PA14_21460	PA3293		0.3008	U	0	NE	0.0001	NE	nonessential	hypothetical protein
PA14_21470	PA3292		0	NE	0	NE	0.0002	NE	nonessential	hypothetical protein
PA14_21480	PA3291	tli1	0.0002	NE	0	NE	0	NE	nonessential	type VI secretion lipase immunity protein, Tli1
PA14_21490	PA3290	tle1	0.498	U	0.4992	U	0.0033	NE	nonessential	type VI secretion lipase effector Tle1
PA14_21510	PA3289		0	NE	0	NE	0	NE	nonessential	hypothetical protein
PA14_21520	PA3288		0.9408	U	0	NE	0	NE	nonessential	hypothetical protein
PA14_21530	PA3287		0	NE	0	NE	0	NE	nonessential	ankyrin domain-containing protein
PA14_21540	PA3286		0	NE	0	NE	0	NE	nonessential	3-oxoacyl-ACP synthase
PA14_21550	PA3285		0.0006	NE	0.084	U	0	NE	nonessential	RNA polymerase ECF-subfamily sigma-70 factor
PA14_21570	PA3284		-1	S	-1	S	-1	S	nonessential	hypothetical protein
PA14_21580	PA3283		0	NE	0	NE	0	NE	nonessential	hypothetical protein
PA14_21590	PA3282		0.625	U	0	NE	0	NE	nonessential	hypothetical protein
PA14_21600	PA3281		0	NE	0	NE	0	NE	nonessential	hypothetical protein
PA14_21610	PA3280	oprO	0	NE	0	NE	0	NE	nonessential	pyrophosphate-specific outer membrane porin OprO precursor
PA14_21620	PA3279	oprP	0	NE	0	NE	0	NE	nonessential	phosphate-specific outer membrane porin OprP precursor
PA14_21630	PA3278		0	NE	0	NE	0	NE	nonessential	hypothetical protein
PA14_21640	PA3277		0	NE	0	NE	0	NE	nonessential	short chain dehydrogenase
PA14_21650	PA3276		0	NE	0	NE	0	NE	nonessential	hypothetical protein
PA14_21660	PA3275		0	NE	0	NE	0	NE	nonessential	hypothetical protein
PA14_21670	PA3274		-1	S	-1	S	-1	S	nonessential	hypothetical protein
PA14_21680	PA3273		0	NE	0	NE	0	NE	nonessential	hypothetical protein
PA14_21690	PA3272		0.0969	U	0.1141	U	0.0258	NE	nonessential	ATP-dependent DNA helicase
PA14_21700	PA3271		0	NE	0	NE	0	NE	nonessential	two-component sensor
PA14_21710	PA3270		0	NE	0	NE	0	NE	nonessential	hypothetical protein
PA14_21720	PA3269		0.6887	U	0.2017	U	0	NE	nonessential	AraC family transcriptional regulator
PA14_21730	PA3268		0	NE	0	NE	0	NE	nonessential	TonB-dependent receptor
PA14_21750	PA3267		0	NE	0	NE	0	NE	nonessential	hypothetical protein
PA14_21760	PA3266	capB	0	NE	0	NE	0	NE	nonessential	cold acclimation protein B
PA14_21770	PA3265		0	NE	0	NE	0	NE	nonessential	DMT family permease
PA14_21780	PA3264		0	NE	0	NE	0	NE	nonessential	transporter
PA14_21790	PA3263	rdgC	0	NE	0	NE	0	NE	nonessential	recombination associated protein
PA14_21820	PA3262		0	NE	0	NE	0	NE	nonessential	peptidyl-prolyl cis-trans isomerase, FkbP-type
PA14_21830			0	NE	0.1154	U	0	NE	nonessential	hypothetical protein
PA14_21840	PA3261		0	NE	0	NE	0	NE	nonessential	hypothetical protein
PA14_21850	PA3260		0	NE	0	NE	0	NE	nonessential	transcriptional regulator
PA14_21860	PA3259		0	NE	0	NE	0	NE	nonessential	hypothetical protein
PA14_21870	PA3258		0	NE	0	NE	0	NE	nonessential	EAL domain/GGDEF domain-containing protein
PA14_21880	PA3257	tsp*	0	NE	0	NE	0	NE	nonessential	periplasmic tail-specific protease
PA14_21890	PA3256		0	NE	0	NE	0	NE	nonessential	oxidoreductase
PA14_21900	PA3255		0	NE	0	NE	0	NE	nonessential	HAD-superfamily hydrolase
PA14_21910	PA3254		0	NE	0	NE	0	NE	nonessential	ABC transporter ATP-binding protein
PA14_21920	PA3253		0.0005	NE	0	NE	0	NE	nonessential	ABC transporter permease
PA14_21930	PA3252		0	NE	0	NE	0	NE	nonessential	ABC transporter permease
PA14_21940	PA3251		0	NE	0	NE	0	NE	nonessential	hypothetical protein
PA14_21960	PA3250		0	NE	0.0001	NE	0	NE	nonessential	hypothetical protein
PA14_21970	PA3249		0	NE	0	NE	0	NE	nonessential	transcriptional regulator
PA14_21980	PA3248		0	NE	0	NE	0	NE	nonessential	hypothetical protein
PA14_21990	PA3247		0	NE	0	NE	0	NE	nonessential	aminopeptidase 2
PA14_22000	PA3246	rluA	0	NE	0	NE	0	NE	nonessential	pseudouridine synthase
PA14_22010	PA3245	minE	0.9634	U	0.9646	U	0.976	U	nonessential	cell division topological specificity factor MinE
PA14_22020	PA3244	minD	0.9972	U	0	NE	0.8247	U	nonessential	cell division inhibitor MinD
PA14_22040	PA3243	minC	0.8598	U	0.8849	U	0.9435	U	nonessential	septum formation inhibitor
PA14_22050	PA3242	htrB*	0.9993	E	0.9998	E	0.9804	U	essential	lipid A biosynthesis lauroyl acyltransferase
PA14_22060	PA3241		0.3052	U	0	NE	0	NE	nonessential	hypothetical protein
PA14_22075	PA3240		0	NE	0	NE	0	NE	nonessential	pirin-related protein
PA14_22080			0	NE	0	NE	0	NE	nonessential	resolvase
PA14_22090			0	NE	0	NE	0	NE	nonessential	hypothetical protein
PA14_22100			0	NE	0	NE	0.0006	NE	nonessential	hypothetical protein
PA14_22110			0.0001	NE	0	NE	0	NE	nonessential	hypothetical protein
PA14_22120			0.5431	U	0.0038	NE	0.0587	U	nonessential	hypothetical protein
PA14_22130			0.602	U	0.5052	U	0.4973	U	nonessential	hypothetical protein
PA14_22140			0.81	U	0.2268	U	0.0444	U	nonessential	hypothetical protein
PA14_22160			0.0048	NE	0.5049	U	0.1096	U	nonessential	hypothetical protein
PA14_22180			-1	S	-1	S	-1	S	nonessential	hypothetical protein
PA14_22190			0	NE	0	NE	0	NE	nonessential	hypothetical protein
PA14_22210			0	NE	0	NE	0	NE	nonessential	hypothetical protein
PA14_22220			0.1382	U	0	NE	0.0082	NE	nonessential	hypothetical protein
PA14_22230			-1	S	-1	S	-1	S	nonessential	hypothetical protein
PA14_22240			0	NE	0	NE	0	NE	nonessential	hypothetical protein
PA14_22250			0.0001	NE	0	NE	0	NE	nonessential	hypothetical protein
PA14_22260			0	NE	0	NE	0	NE	nonessential	hypothetical protein
PA14_22270			0.5133	U	0.4988	U	0.4894	U	nonessential	recombinase
PA14_22280			0	NE	0	NE	0	NE	nonessential	pirin-related protein
PA14_22290	PA3239	vacJ	0	NE	0	NE	0	NE	nonessential	hypothetical protein
PA14_22310	PA3238		0	NE	0	NE	0	NE	nonessential	hypothetical protein
PA14_22320	PA3237		-1	S	-1	S	-1	S	nonessential	hypothetical protein
PA14_22330	PA3236	(betX)	0	NE	0	NE	0	NE	nonessential	glycine betaine-binding protein
PA14_22340	PA3235		0	NE	0	NE	0	NE	nonessential	hypothetical protein
PA14_22350	PA3234	actP	0	NE	0	NE	0	NE	nonessential	acetate permease
PA14_22370	PA3233		0.4288	U	0.0798	U	0	NE	nonessential	hypothetical protein
PA14_22380	PA3232		0	NE	0	NE	0	NE	nonessential	DNA polymerase III subunit epsilon
PA14_22400	PA3231		-1	S	-1	S	-1	S	nonessential	hypothetical protein
PA14_22410	PA3230		0	NE	0	NE	0	NE	nonessential	hypothetical protein
PA14_22420	PA3229		-1	S	-1	S	-1	S	nonessential	hypothetical protein
PA14_22440	PA3228		0	NE	0	NE	0	NE	nonessential	ABC transporter ATP-binding protein/permease
PA14_22450	PA3227	ppiA	0	NE	0	NE	0	NE	nonessential	peptidyl-prolyl cis-trans isomerase A
PA14_22460	PA3226		0	NE	0	NE	0	NE	nonessential	alpha/beta hydrolase
PA14_22470	PA3225		0	NE	0	NE	0	NE	nonessential	LysR family transcriptional regulator
PA14_22480	PA3224		-1	S	-1	S	-1	S	nonessential	hypothetical protein
PA14_22490	PA3223	acpD*	0	NE	0	NE	0	NE	nonessential	ACP phosphodieterase
PA14_22500			0	NE	0	NE	0	NE	nonessential	protein-disulfide isomerase
PA14_22510			0	NE	0	NE	0	NE	nonessential	hypothetical protein
PA14_22520			0	NE	0	NE	0	NE	nonessential	hypothetical protein
PA14_22530			0	NE	0	NE	0	NE	nonessential	glutathione S-transferase
PA14_22540			0	NE	0	NE	0	NE	nonessential	flavodoxin
PA14_22550			0	NE	0	NE	0	NE	nonessential	LysR family transcriptional regulator
PA14_22560	PA3222		0	NE	0	NE	0	NE	nonessential	permease
PA14_22570	PA3221	csaA	0	NE	0	NE	0	NE	nonessential	CsaA protein
PA14_22580	PA3220		0	NE	0	NE	0	NE	nonessential	AraC family transcriptional regulator
PA14_22590	PA3219		0	NE	0	NE	0	NE	nonessential	hypothetical protein
PA14_22600			0	NE	0	NE	0	NE	nonessential	glycosyl transferase family protein
PA14_22620	PA3217	cyaB	0	NE	0	NE	0	NE	nonessential	hypothetical protein
PA14_22630	PA3216		0	NE	0	NE	0	NE	nonessential	hypothetical protein
PA14_22640	PA3215		0	NE	0	NE	0	NE	nonessential	AraC family transcriptional regulator
PA14_22650	PA3214		0	NE	0	NE	0	NE	nonessential	ABC transporter
PA14_22660	PA3213		0.3614	U	0	NE	0	NE	nonessential	hypothetical protein
PA14_22670	PA3212		0	NE	0.7099	U	0	NE	nonessential	ABC transporter ATP-binding protein
PA14_22680	PA3211		0	NE	0	NE	0	NE	nonessential	ABC transporter permease
PA14_22690	PA3210	trkH	0	NE	0	NE	0	NE	nonessential	potassium uptake protein TrkH
PA14_22700	PA3209		0	NE	0	NE	0	NE	nonessential	ferredoxin
PA14_22710	PA3208		0.8179	U	0	NE	0	NE	nonessential	hypothetical protein
PA14_22720	PA3207		0.9451	U	0.9441	U	0.9527	U	nonessential	hypothetical protein
PA14_22730	PA3206	cpxS	0.0791	U	0.1518	U	0.0899	U	nonessential	CpxS
PA14_22740	PA3205		-1	S	-1	S	-1	S	nonessential	hypothetical protein
PA14_22760	PA3204	cpxR	0	NE	0	NE	0	NE	nonessential	two-component response regulator
PA14_22770	PA3203		0	NE	0	NE	0	NE	nonessential	hypothetical protein
PA14_22780	PA3202	yciI	0	NE	0.0001	NE	0	NE	nonessential	YciI-like protein
PA14_22800	PA3201	yciB	0.7791	U	0.9626	U	0.9841	U	nonessential	intracellular septation protein A
PA14_22820	PA3200		0	NE	0	NE	0	NE	nonessential	PHP domain-containing protein
PA14_22830	PA3199		0	NE	0	NE	0	NE	nonessential	SUA5/yciO/yrdC family:Sua5/YciO/YrdC/YwlC family protein
PA14_22840	PA3198		0	NE	0	NE	0	NE	nonessential	hypothetical protein
PA14_22860	PA3197		0	NE	0	NE	0	NE	nonessential	transcriptional regulator
PA14_22870	PA3196		0	NE	0	NE	0	NE	nonessential	hypothetical protein
PA14_22880			-1	S	-1	S	-1	S	nonessential	Fe-S protein
PA14_22890	PA3195	gapA	0	NE	0	NE	0	NE	nonessential	glyceraldehyde-3-phosphate dehydrogenase
PA14_22910	PA3194	edd	0.9991	E	0.9995	E	0.9992	E	essential	phosphogluconate dehydratase
PA14_22930	PA3193	glk	0	NE	0	NE	0	NE	nonessential	glucokinase
PA14_22940	PA3192	gltR	0	NE	0	NE	0	NE	nonessential	two-component response regulator GltR
PA14_22960	PA3191	(gtrS)	0	NE	0.8644	U	0	NE	nonessential	two-component sensor
PA14_22980	PA3190		0	NE	0	NE	0	NE	nonessential	sugar ABC transporter substrate-binding protein
PA14_22990	PA3189		0	NE	0	NE	0	NE	nonessential	ABC sugar transporter permease
PA14_23000	PA3188		0	NE	0	NE	0	NE	nonessential	ABC sugar transporter permease
PA14_23010	PA3187	gltK	0	NE	0	NE	0	NE	nonessential	ABC transporter ATP-binding protein
PA14_23030	PA3186	oprB	0	NE	0	NE	0	NE	nonessential	glucose/carbohydrate outer membrane porin OprB precursor
PA14_23050	PA3185		0	NE	0	NE	0	NE	nonessential	hypothetical protein
PA14_23060	PA3184	hexR	0	NE	0	NE	0	NE	nonessential	DNA-binding transcriptional regulator HexR
PA14_23070	PA3183	zwf	0.3028	U	0.6083	U	0	NE	nonessential	glucose-6-phosphate 1-dehydrogenase
PA14_23080	PA3182	pgl	0	NE	0.881	U	0.9294	U	nonessential	6-phosphogluconolactonase
PA14_23090	PA3181		0.9832	U	0.9821	U	0.0005	NE	nonessential	keto-hydroxyglutarate-aldolase/keto-deoxy- phosphogluconate aldolase
PA14_23100	PA3180		0.9883	U	0	NE	0	NE	nonessential	hypothetical protein
PA14_23110	PA3179		0.9711	U	0.9553	U	0	NE	nonessential	hypothetical protein
PA14_23120	PA3178		0.0028	NE	0.0101	NE	0.0191	NE	nonessential	hypothetical protein
PA14_23130	PA3177		0	NE	0	NE	0	NE	nonessential	sensory box GGDEF domain-containing protein
PA14_23160	PA3176	gltS	0	NE	0	NE	0	NE	nonessential	sodium/glutamate symporter
PA14_23170	PA3175	(hutE)	0	NE	0	NE	0	NE	nonessential	formimidoylglutamase
PA14_23190	PA3174	(hutR)	0	NE	0.5265	U	0.0075	NE	nonessential	transcriptional regulator
PA14_23200	PA3173		0	NE	0	NE	0	NE	nonessential	short chain dehydrogenase
PA14_23210	PA3172		0	NE	0	NE	0	NE	nonessential	phosphoglycolate phosphatase
PA14_23220	PA3171	ubiG	0.7685	U	0.8107	U	0.8876	U	nonessential	3-demethylubiquinone-9 3-methyltransferase
PA14_23240	PA3170		0	NE	0	NE	0	NE	nonessential	N-ethylammeline chlorohydrolase
PA14_23250	PA3169	mtnA	0.162	U	0	NE	0	NE	nonessential	methylthioribose-1-phosphate isomerase
PA14_23260	PA3168	gyrA	1	E	0.9999	E	1	E	essential	DNA gyrase subunit A
PA14_23270	PA3167	serC	0.9998	E	1	E	0.9972	E	essential	phosphoserine aminotransferase
PA14_23280	PA3166	pheA	0.9189	U	0.385	U	0	NE	nonessential	chorismate mutase
PA14_23290	PA3165	hisC2	0	NE	0.9937	U	0.3848	U	nonessential	histidinol-phosphate aminotransferase
PA14_23310			0.9999	E	1	E	1	E	essential	bifunctional cyclohexadienyl dehydrogenase/ 3-phosphoshikimate 1-carboxyvinyltransferase
PA14_23320	PA3163	cmk	0.8533	U	0.8788	U	0.9255	U	nonessential	cytidylate kinase
PA14_23330	PA3162	rpsA	1	E	1	E	1	E	essential	30S ribosomal protein S1
PA14_23340	PA3161	ihfB*	0.9355	U	0.9359	U	0	NE	nonessential	integration host factor subunit beta
PA14_23350		(wbpA)	0	NE	0	NE	0	NE	nonessential	hypothetical protein
PA14_23360	PA3160	wzz	0	NE	0	NE	0	NE	nonessential	O-antigen chain length regulator
PA14_23370	PA3148	(wbpI)*	0	NE	0	NE	0	NE	nonessential	UDP-N-acetylglucosamine 2-epimerase
PA14_23380	PA3159	orfH*	0	NE	0	NE	0	NE	nonessential	UDP-N-acetyl-D-mannosaminuronate dehydrogenase
PA14_23390		orfE	0.4829	U	0.4883	U	0.5	U	nonessential	polysaccharide biosynthesis protein
PA14_23400			0.4977	U	0.5089	U	0.5053	U	nonessential	hypothetical protein
PA14_23410		orfJ	0.5059	U	0.5061	U	0.4969	U	nonessential	glycosyl transferase family protein
PA14_23420		zbdP	0	NE	0	NE	0	NE	nonessential	ZbdP
PA14_23430		hepP	0	NE	0	NE	0	NE	nonessential	HepP
PA14_23440		orfL	0.5002	U	0.0203	NE	0.0001	NE	nonessential	group 1 glycosyl transferase
PA14_23450	PA3146	(wbpK)*	0	NE	0	NE	0	NE	nonessential	NAD dependent epimerase/dehydratase
PA14_23460	PA3145	(wbpL)*	0	NE	0	NE	0	NE	nonessential	group 4 glycosyl transferase
PA14_23470	PA3141	wbpM	0.0004	NE	0	NE	0.0114	NE	nonessential	nucleotide sugar epimerase/dehydratase WbpM
PA14_23480	PA3140		0	NE	0	NE	0	NE	nonessential	hypothetical protein
PA14_23500	PA3139	tyrB	0	NE	0	NE	0	NE	nonessential	aromatic amino acid aminotransferase
PA14_23510	PA3138	uvrB	0	NE	0	NE	0	NE	nonessential	excinuclease ABC subunit B
PA14_23520	PA3137		0	NE	0	NE	0	NE	nonessential	MFS transporter
PA14_23530	PA3136		0	NE	0	NE	0	NE	nonessential	secretion protein
PA14_23540	PA3135	act	0	NE	0	NE	0	NE	nonessential	transcriptional regulator
PA14_23560	PA3134	gltX	1	E	1	E	1	E	essential	glutamyl-tRNA synthetase
PA14_23590	PA3133	sawR	0	NE	0	NE	0	NE	nonessential	SawR
PA14_23610	PA3132		0	NE	0	NE	0	NE	nonessential	hydrolase
PA14_23620	PA3131	kdgA	0	NE	0	NE	0	NE	nonessential	aldolase
PA14_23630	PA3130		0	NE	0	NE	0	NE	nonessential	hypothetical protein
PA14_23640	PA3129		0	NE	0	NE	0	NE	nonessential	hypothetical protein
PA14_23650	PA3128		0	NE	0	NE	0	NE	nonessential	short chain dehydrogenase
PA14_23670	PA3127		0	NE	0	NE	0	NE	nonessential	hypothetical protein
PA14_23680	PA3126	ibpA	0	NE	0	NE	0	NE	nonessential	heat-shock protein IbpA
PA14_23690	PA3125		0	NE	0	NE	0	NE	nonessential	secreted protein
PA14_23700	PA3124		0	NE	0	NE	0	NE	nonessential	LysR family transcriptional regulator
PA14_23720	PA3123		0	NE	0	NE	0	NE	nonessential	translation initiation inhibitor
PA14_23730	PA3122		0	NE	0	NE	0	NE	nonessential	LysR family transcriptional regulator
PA14_23750	PA3121	leuC	0	NE	0	NE	0	NE	nonessential	isopropylmalate isomerase large subunit
PA14_23760	PA3120	leuD	0.4354	U	0	NE	0.001	NE	nonessential	isopropylmalate isomerase small subunit
PA14_23770	PA3119		0	NE	0	NE	0	NE	nonessential	biotin synthesis protein
PA14_23790	PA3118	leuB	0	NE	0	NE	0	NE	nonessential	3-isopropylmalate dehydrogenase
PA14_23800	PA3117	asd	0.9993	E	0.9997	E	1	E	essential	aspartate-semialdehyde dehydrogenase
PA14_23810	PA3116		0.5271	U	0	NE	0	NE	nonessential	aspartate-semialdehyde dehydrogenase
PA14_23830	PA3115	fimV	0.6591	U	0	NE	0.0389	NE	nonessential	pilus assembly protein
PA14_23840	PA3114	truA	0	NE	0	NE	0	NE	nonessential	tRNA pseudouridine synthase A
PA14_23850	PA3113	trpF	0	NE	0.0003	NE	0	NE	nonessential	N-(5'-phosphoribosyl)anthranilate isomerase
PA14_23860	PA3112	accD	0.9961	U	0.9982	E	0.9993	E	essential	acetyl-CoA carboxylase subunit beta
PA14_23880	PA3111	folC	0.9999	E	1	E	1	E	essential	folylpolyglutamate synthetase
PA14_23890	PA3110		-1	S	-1	S	-1	S	nonessential	hypothetical protein
PA14_23900	PA3109	cvpA	0	NE	0	NE	0	NE	nonessential	hypothetical protein
PA14_23920	PA3108	purF	0.1719	U	0.5518	U	0	NE	nonessential	amidophosphoribosyltransferase
PA14_23930	PA3107	metZ	0	NE	0	NE	0	NE	nonessential	O-succinylhomoserine sulfhydrylase
PA14_23950	PA3106		0	NE	0.8515	U	0	NE	nonessential	oxidoreductase
PA14_23970	PA3105	xcpQ	0	NE	0.0371	NE	0	NE	nonessential	general secretion pathway protein D
PA14_23980	PA3104	xcpP	0.1216	U	0.0021	NE	0.4274	U	nonessential	secretion protein XcpP
PA14_23990	PA3103	xcpR	0	NE	0.1609	U	0	NE	nonessential	general secretion pathway protein E
PA14_24010	PA3102	xcpS	0.3241	U	0	NE	0	NE	nonessential	general secretion pathway protein F
PA14_24020	PA3101	xcpT	0	NE	0	NE	0	NE	nonessential	general secretion pathway protein G
PA14_24040	PA3100	xcpU	-1	S	-1	S	-1	S	nonessential	general secretion pathway outer membrane protein H precursor
PA14_24050	PA3099	xcpV	-1	S	-1	S	-1	S	nonessential	general secretion pathway protein I
PA14_24060	PA3098	xcpW	0.4944	U	0	NE	0	NE	nonessential	general secretion pathway protein J
PA14_24070	PA3097	xcpX	0	NE	0	NE	0	NE	nonessential	general secretion pathway protein K
PA14_24080	PA3096	xcpY	0	NE	0.7887	U	0	NE	nonessential	general secretion pathway protein L
PA14_24100	PA3095	xcpZ	-1	S	-1	S	-1	S	nonessential	general secretion pathway protein M
PA14_24140	PA3094		0	NE	0	NE	0	NE	nonessential	AraC family transcriptional regulator
PA14_24150	PA3093		0	NE	0	NE	0	NE	nonessential	hypothetical protein
PA14_24170	PA3092	fadH1	0.4681	U	0.0016	NE	0	NE	nonessential	2,4-dienoyl-CoA reductase
PA14_24180	PA3091		0	NE	0	NE	0	NE	nonessential	hypothetical protein
PA14_24190			0.6756	U	0.9983	E	0.0001	NE	nonessential	1-aminocyclopropane-1-carboxylate deaminase
PA14_24210	PA3089		0.8185	U	0.2197	U	0	NE	nonessential	hypothetical protein
PA14_24220	PA3088	ppnK	0.9989	E	0.9994	E	0.9999	E	essential	inorganic polyphosphate/ATP-NAD kinase
PA14_24230	PA3087		0.0154	NE	0.0159	NE	0.6402	U	nonessential	hypothetical protein
PA14_24240	PA3086		0	NE	0	NE	0	NE	nonessential	hypothetical protein
PA14_24245	PA3085		-1	S	-1	S	-1	S	nonessential	hypothetical protein
PA14_24260	PA3084		0	NE	0	NE	0	NE	nonessential	hypothetical protein
PA14_24270	PA3083	pepN	0.0483	U	0.0556	U	0	NE	nonessential	aminopeptidase
PA14_24290	PA3082	gbt	0	NE	0	NE	0.0001	NE	nonessential	glycine betaine transmethylase
PA14_24300	PA3081		0	NE	0	NE	0	NE	nonessential	hypothetical protein
PA14_24310	PA3080		0	NE	0	NE	0.853	U	nonessential	BNR/Asp-box repeat-containing protein
PA14_24330	PA3079		0	NE	0	NE	0	NE	nonessential	hypothetical protein
PA14_24340	PA3078	(cprS)	0	NE	0	NE	0	NE	nonessential	two-component sensor
PA14_24350	PA3077	(cprR)	0	NE	0	NE	0	NE	nonessential	two-component response regulator
PA14_24360			0.2038	U	0.083	U	0.0206	NE	nonessential	hypothetical protein
PA14_24370	PA3076		0.4014	U	0	NE	0.034	NE	nonessential	hypothetical protein
PA14_24380	PA3075		0.9913	U	0.9321	U	0.6932	U	nonessential	hypothetical protein
PA14_24390	PA3074		0.1109	U	0.6185	U	0.9975	E	nonessential	hypothetical protein
PA14_24400	PA3073		0.97	U	0.4041	U	0.4948	U	nonessential	von Willebrand factor A
PA14_24410	PA3072		0.9379	U	0.9364	U	0.9496	U	nonessential	hypothetical protein
PA14_24420	PA3071		0.0022	NE	0.2359	U	0.9839	U	nonessential	hypothetical protein
PA14_24430	PA3070		0	NE	0	NE	0	NE	nonessential	hypothetical protein
PA14_24440	PA3069		0	NE	0	NE	0	NE	nonessential	lipoprotein
PA14_24445	PA3068	gdhtB	0	NE	0	NE	0	NE	nonessential	NAD-dependent glutamate dehydrogenase
PA14_24480	PA3064	pelA	0.0001	NE	0	NE	0	NE	nonessential	hypothetical protein
PA14_24490	PA3063	pelB	0.9838	U	0.9992	E	0.9997	E	essential	hypothetical protein
PA14_24500	PA3062	pelC	0	NE	0	NE	0	NE	nonessential	lipoprotein
PA14_24510	PA3061	pelD	0.0001	NE	0.0994	U	0	NE	nonessential	hypothetical protein
PA14_24530	PA3060	pelE	0	NE	0	NE	0	NE	nonessential	hypothetical protein
PA14_24550	PA3059	pelF	0	NE	0.0004	NE	0	NE	nonessential	hypothetical protein
PA14_24560	PA3058	pelG	0	NE	0	NE	0	NE	nonessential	hypothetical protein
PA14_24570	PA3057		-1	S	-1	S	-1	S	nonessential	hypothetical protein
PA14_24580	PA3056		0	NE	0	NE	0	NE	nonessential	hypothetical protein
PA14_24590	PA3055		0	NE	0	NE	0	NE	nonessential	hypothetical protein
PA14_24600	PA3054		0	NE	0	NE	0	NE	nonessential	carboxypeptidase
PA14_24610	PA3053		0	NE	0	NE	0	NE	nonessential	hydrolytic enzyme
PA14_24620	PA3052		0	NE	0	NE	0	NE	nonessential	hypothetical protein
PA14_24630	PA3051		-1	S	-1	S	-1	S	nonessential	hypothetical protein
PA14_24640	PA3050	pyrD	0.8758	U	0.3574	U	0	NE	nonessential	dihydroorotate dehydrogenase 2
PA14_24650	PA3049	rmf	0	NE	0	NE	0	NE	nonessential	ribosome modulation factor
PA14_24665			0	NE	0	NE	0	NE	nonessential	hypothetical protein
PA14_24675	PA3048		0	NE	0	NE	0	NE	nonessential	hypothetical protein
PA14_24690	PA3047		0	NE	0	NE	0	NE	nonessential	D-alanyl-D-alanine carboxypeptidase
PA14_24700	PA3046		0	NE	0	NE	0	NE	nonessential	hypothetical protein
PA14_24710	PA3045	(rocA2)	0	NE	0	NE	0	NE	nonessential	two-component response regulator
PA14_24720	PA3044	(rocsS2)	0	NE	0.0342	NE	0	NE	nonessential	two-component sensor
PA14_24730	PA3043		0	NE	0	NE	0	NE	nonessential	deoxyguanosinetriphosphate triphosphohydrolase-like protein
PA14_24740	PA3042		-1	S	-1	S	-1	S	nonessential	hypothetical protein
PA14_24760	PA3041		-1	S	-1	S	-1	S	nonessential	hypothetical protein
PA14_24770	PA3040		-1	S	-1	S	-1	S	nonessential	hypothetical protein
PA14_24780	PA3039		0.0163	NE	0.013	NE	0.0099	NE	nonessential	transporter
PA14_24790	PA3038	(opdQ)	0	NE	0	NE	0	NE	nonessential	outer membrane porin
PA14_24810	PA3037		0	NE	0	NE	0	NE	nonessential	hypothetical protein
PA14_24820	PA3036		0.8086	U	0.8309	U	0.0104	NE	nonessential	hypothetical protein
PA14_24830	PA3035		0	NE	0	NE	0	NE	nonessential	glutathione S-transferase
PA14_24840	PA3034		0	NE	0	NE	0	NE	nonessential	transcriptional regulator
PA14_24850	PA3033		-1	S	-1	S	-1	S	nonessential	hypothetical protein
PA14_24860	PA3032	snr1	0	NE	0	NE	0	NE	nonessential	cytochrome c Snr1
PA14_24880	PA3031		-1	S	-1	S	-1	S	nonessential	lipoprotein
PA14_24890	PA3030	mobA	0	NE	0	NE	0	NE	nonessential	molybdopterin-guanine dinucleotide biosynthesis protein MobA
PA14_24900	PA3029	moaB2	0.9725	U	0	NE	0	NE	nonessential	molybdopterin biosynthetic protein B2
PA14_24910	PA3028	moeA2	0	NE	0	NE	0	NE	nonessential	molybdenum cofactor biosynthesis protein A2
PA14_24920	PA3027		0	NE	0	NE	0	NE	nonessential	transcriptional regulator
PA14_24940	PA3026		0	NE	0.074	U	0.6818	U	nonessential	hypothetical protein
PA14_24950	PA3025		0.9658	U	0.9945	U	0.0126	NE	nonessential	FAD-dependent glycerol-3-phosphate dehydrogenase
PA14_24960	PA3024		0.1396	U	0.6634	U	0	NE	nonessential	carbohydrate kinase
PA14_24970	PA3023		0.1914	U	0.1798	U	0	NE	nonessential	lipid kinase
PA14_24980	PA3022		0.828	U	0.3816	U	0.8408	U	nonessential	hypothetical protein
PA14_24990	PA3021		0	NE	0	NE	0	NE	nonessential	hypothetical protein
PA14_25000	PA3020		0	NE	0.0204	NE	0	NE	nonessential	lytic transglycosylase
PA14_25020	PA3019		0.2874	U	0.0506	U	0	NE	nonessential	ABC transporter ATP-binding protein
PA14_25030	PA3018		0.4265	U	0	NE	0	NE	nonessential	hypothetical protein
PA14_25040	PA3017		0	NE	0	NE	0	NE	nonessential	hypothetical protein
PA14_25050	PA3016		0.9792	U	0.9806	U	0	NE	nonessential	hypothetical protein
PA14_25060	PA3015		0	NE	0	NE	0	NE	nonessential	hypothetical protein
PA14_25080	PA3014	fadB*	1	E	1	E	0.9999	E	essential	multifunctional fatty acid oxidation complex subunit alpha
PA14_25090	PA3013	fadA*	0.9941	U	0.9968	U	0.9984	E	nonessential	3-ketoacyl-CoA thiolase
PA14_25100	PA3012		0	NE	0	NE	0	NE	nonessential	hypothetical protein
PA14_25110	PA3011	topA	0.9388	U	0.9767	U	0.5156	U	nonessential	DNA topoisomerase I
PA14_25130	PA3010		0	NE	0	NE	0	NE	nonessential	hypothetical protein
PA14_25140	PA3009		-1	S	-1	S	-1	S	nonessential	hypothetical protein
PA14_25150	PA3008	(sulA)	0	NE	0	NE	0	NE	nonessential	hypothetical protein
PA14_25160	PA3007	lexA	-1	S	-1	S	-1	S	nonessential	LexA repressor
PA14_25180	PA3006	psrA	0	NE	0	NE	0	NE	nonessential	transcriptional regulator PsrA
PA14_25195	PA3005	nagZ	0	NE	0.8125	U	0	NE	nonessential	beta-hexosaminidase
PA14_25210	PA3004		0	NE	0	NE	0	NE	nonessential	5'-methylthioadenosine phosphorylase
PA14_25220	PA3003		0	NE	0	NE	0	NE	nonessential	hypothetical protein
PA14_25230	PA3002	mfd	0.0394	U	0.0481	U	0	NE	nonessential	transcription-repair coupling factor
PA14_25250	PA3001		1	E	1	E	1	E	essential	glyceraldehyde-3-phosphate dehydrogenase
PA14_25270	PA3000	aroP1	0	NE	0	NE	0	NE	nonessential	aromatic amino acid transport protein AroP1
[truncated: 3,858 more rows]

## Sheet: D_Genes_excluded_from_analysis
Table S4D: Genes excluded from the TnSeq analysis. Genes with none or only a single TA insertion site in the stop codon were excluded from the analysis. Orthologs in the genome of P. aeruginosa PAO1 were obtained from the Ortholuge database release 2.11. Gene names and annotations were obtained from the genome of P. aeruginosa PA14 and PAO1 available on the Pseudomonas genome database v20.22. Sho…
Locus tag		Name	#TA sites	Product description PA14
PA14	PAO1
PA14_00420	PA0033	(hptC)	1 (stop codon)	histidine phosphotransfer domain-containing protein
PA14_00630	PA0050		0	hypothetical protein
PA14_02610	PA0213		0	phosphoribosyl-dephospho-CoA transferase
PA14_03710	PA0284		0	hypothetical protein
PA14_05120			0	hypothetical protein
PA14_06730	PA0517	nirC	0	c-type cytochrome
PA14_07040	PA0542		1 (stop codon)	hypothetical protein
PA14_07550	PA0578		0	hypothetical protein
PA14_07970	PA0612	(ptrB)	0	hypothetical protein
PA14_08110			0	hypothetical protein
PA14_10490	PA4134		0	hypothetical protein
PA14_11330	PA4062		0	hypothetical protein
PA14_12910	PA3939		1 (stop codon)	hypothetical protein
PA14_13880			1 (stop codon)	hypothetical protein
PA14_14975	PA3796		1 (stop codon)	hypothetical protein
PA14_15530			0	entry/exclusion protein TrbK
PA14_15880	PA3752		0	hypothetical protein
PA14_16920	PA3668		0	hypothetical protein
PA14_20940	PA3334	(acp3)	0	acyl carrier protein
PA14_21560			0	hypothetical protein
PA14_26200			0	hypothetical protein
PA14_27870	PA2805		0	hypothetical protein
PA14_28330			0	hypothetical protein
PA14_28460			0	hypothetical protein
PA14_28470			0	hypothetical protein
PA14_28610			0	hypothetical protein
PA14_30890			1 (stop codon)	hypothetical protein
PA14_32570	PA2480		0	two-component sensor
PA14_35000	PA2288		0	hypothetical protein
PA14_40610	PA1849		0	hypothetical protein
PA14_41300			0	hypothetical protein
PA14_42320	PA1718	pscE	1 (stop codon)	type III export protein PscE
PA14_42410	PA1711	(exsE)	0	hypothetical protein
PA14_42510	PA1702	(pcr4)	0	hypothetical protein
PA14_44620	PA1533		0	hypothetical protein
PA14_60350	PA4558		0	peptidyl-prolyl cis-trans isomerase, FkbP-type
PA14_63460			0	tRNA-Sec
PA14_63650	PA4815		0	hypothetical protein
PA14_64260			0	hypothetical protein
PA14_64530	PA4881		0	hypothetical protein
PA14_69820	PA5289		0	hypothetical protein
1 Whiteside MD, Winsor GL, Laird MR, Brinkman FSL. OrtholugeDB: A bacterial and archaeal orthology resource for improved comparative genomic analysis. Nucleic Acids Res. 2013 Jan 1;41(D1):D366-76.
2 Winsor GL, Griffiths EJ, Lo R, Dhillon BK, Shay JA, Brinkman FSL. Enhanced annotations and features for comparing thousands of Pseudomonas genomes in the Pseudomonas genome database. Nucleic Acids Res. 2016 Jan 4;44(D1):D646-53.
