# Supplementary material for: BosR: A novel biofilm-specific regulator in Pseudomonas aeruginosa
Source: Front Microbiol. 2022 Oct 13;13:1021021. doi: 10.3389/fmicb.2022.1021021 (PMC9611778; doi:10.3389/fmicb.2022.1021021)
Supplement: Supplementary file 3 [file Table_5.xlsx]

## Sheet: A_Biofilm_genes_cp_publ_screens
Table S5A: Biofilm genes detected with TnSeq compared to several previously-published genome-wide screens identifying genes important for growth of P. aeruginosa in biofilm and murine chronic infection models. Orthologs in the genome of P. aeruginosa PAO1 were obtained from the Ortholuge database release 2.11. Gene names and annotations were obtained from the genome of P. aeruginosa PA14 and PAO1…
Locus tag		Name	Tool essentiality	Bio-TraDIS			TRANSIT			Published genome-wide biofilm screens						Product description PA14	Database8-11	PseudoCAP functional classifications
PA14	PAO1			FC	log2FC	q value	FC	log2FC	Adj. p-value	Muesken (2010)3	Schinner (2020)#,4	Amini (2011)$,5	Turner (2014)$,6	Morgan (2019)$,7	Studies (out of 6)
PA14_00470	PA0038			4.7	2.2	0.0198582	4.1	2	0.00781				d		2	hypothetical protein		Hypo
PA14_00710	PA0059	osmC	Bio-TraDIS												1	osmotically inducible protein OsmC		Adapt & Protc
PA14_00810	PA0069			21.4	4.4	0.0161056	19.7	4.3	0.16191						1	DNA repair photolyase		DNAr
PA14_00830	PA0071	tagR1		8.4	3.1	0.00013352	9.1	3.2	0.01774				d		2	TagR1		Hypo
PA14_00875	PA0074	ppkA		3.8	1.9	0.0557973	4.5	2.2	0.02133						1	serine/threonine protein kinase PpkA	KEGG(PA14,PAO1)	Adapt & Protc; Prot Sec; TL
PA14_00980	PA0081	fha1		5	2.3	0.00238548	5.5	2.5	0.22284	d/i		i			3	Fha1	KEGG(PA14,PAO1)	Hypo
PA14_01520	PA0125		Bio-TraDIS												1	ParD antitoxin		TR
PA14_02090	PA0167			8.5	3.1	0.276757	9.6	3.3	0.04392						1	TetR family transcriptional regulator		TR
PA14_02140	PA0171			451.8	8.8	0.00238548	56.9	5.8	0.02133						1	hypothetical protein		Mot & Att
PA14_02220	PA0176	(aer2)		5.5	2.5	0.00846276	6	2.6	0.08982						1	chemotaxis transducer		Chem
PA14_02270	PA0180	(cttP)		48.2	5.6	0.0280713	58.1	5.9	0.17546						1	chemotaxis transducer		Chem
PA14_02470	PA0196	pntB		10	3.3	0.123227	8.6	3.1	0.03719						1	pyridine nucleotide transhydrogenase subunit beta		E met; TPT
PA14_02640	PA0216			4.4	2.1	0.0104986	4.2	2.1	0.10979						1	malonate transporter subunit MadM		MP; TPT
PA14_02930	PA0237			14.5	3.9	0.0439071	16	4	0.46453						1	oxidoreductase		Put Enz
PA14_03265				-6.7	-2.7	0.0281224	-3.7	-1.9	0.20434			No ortholog	No ortholog	No ortholog	1	hypothetical protein		Hypo
PA14_03290	PA0979		Bio-TraDIS												1	hypothetical protein		PTP
PA14_03320				-3.6	-1.8	0.0114742	-3	-1.6	0			No ortholog	No ortholog	No ortholog	1	hypothetical protein		Hypo
PA14_03330				-4.3	-2.1	0.0104986	-3.8	-1.9	0.00781			No ortholog	No ortholog	No ortholog	1	hypothetical protein		Hypo
PA14_03340				-3.4	-1.8	0.0198172	-3.1	-1.6	0.06107			No ortholog	No ortholog	No ortholog	1	hypothetical protein		Hypo
PA14_03350				-3.2	-1.7	0.147354	-3.1	-1.6	0.02133			No ortholog	No ortholog	No ortholog	1	hypothetical protein		Hypo
PA14_03360				-3.3	-1.7	0.0466965	-3	-1.6	0.04676			No ortholog	No ortholog	No ortholog	1	hypothetical protein		Hypo
PA14_03470	PA0267		Bio-TraDIS										d		2	hypothetical protein		TCS
PA14_03590	PA0276			18.2	4.2	0.0281224	20	4.3	0.15037						1	hypothetical protein		MP
PA14_04520	PA0345			86.5	6.4	0.0667394	100.4	6.7	0.02542						1	hypothetical protein		MP
PA14_04980	PA0381	thiG		13.6	3.8	0.147071	14.2	3.8	0.03399				i		2	thiazole synthase		Cofac
PA14_05180	PA0395	pilT		970.8	9.9	0	1060.1	10.1	0			i	d		3	twitching motility protein PilT		CW & LPS; Mot & Att
PA14_05190	PA0396	pilU		159.2	7.3	0	112.2	6.8	0		i		d		3	twitching motility protein PilU		Mot & Att
PA14_05380	PA0412	pilK		4.5	2.2	0.0494481	4.9	2.3	0.33205			i			2	methyltransferase PilK		Chem
PA14_05890	PA0452			9.1	3.2	0.0362188	9.6	3.3	0.21509						1	stomatin-like protein		MP
PA14_06480	PA0496			3.7	1.9	0.16354	3.8	1.9	0.02133	d					2	hydrolase		Put Enz
PA14_06830	PA0524	norB		3.7	1.9	0.246927	4.7	2.2	0.01774						1	nitric-oxide reductase subunit B		E met
PA14_07480				-2.5	-1.3	0.101127	-2.3	-1.2	0.02986			No ortholog	No ortholog	No ortholog	1	reverse transcriptase		Put Enz
PA14_07650	PA0586			-2.2	-1.1	0.183413	-2	-1	0						1	SpoVR family protein		Hypo
PA14_07680	PA0588	(yeaG)		-2.6	-1.4	0.0818569	-2.3	-1.2	0.04676						1	hypothetical protein		TCS
PA14_07790	PA0597		Bio-TraDIS							d				d	3	nucleotidyl transferase		CW & LPS; Put Enz
PA14_07800	PA0598			-10.7	-3.4	0.00975852	-8.2	-3	0.70311	i					2	hypothetical protein		TL
PA14_08070	PA0622			-3.3	-1.7	0.0281224	-2.8	-1.5	0.15088						1	phage tail sheath protein		PTP
PA14_08310	PA0646			-4.6	-2.2	0.0085484	-4	-2	0.00781						1	hypothetical protein		Hypo
PA14_08760	PA4270	rpoB	TRANSIT												1	DNA-directed RNA polymerase subunit beta		TC; TL
PA14_09340	PA4221	fptA		5.6	2.5	0.102365	6.1	2.6	0.02542	d					2	Fe(III)-pyochelin outer membrane receptor		TPT
PA14_09400	PA4217	phzS		5.8	2.5	0.0375272	6.7	2.7	0.04072						1	flavin-containing monooxygenase		Put Enz
PA14_09600	PA4201	ddlA	Bio-TraDIS												1	D-alanine--D-alanine ligase		CW & LPS
PA14_09690	PA4196	(bfiR)		9.1	3.2	0.0126007	10.3	3.4	0.21268	d					2	two-component response regulator		TCS
PA14_09730	PA4188			360.3	8.5	0.00836103	54.9	5.8	0	d					2	dihydrodipicolinate synthase		AA met
PA14_10380	PA4139		Bio-TraDIS												1	hypothetical protein		Hypo
PA14_10470	PA4136			8.8	3.1	0.0230358	9.7	3.3	0.55553						1	MFS transporter		MP; TPT
PA14_10750	PA4113			37.6	5.2	0.00311343	40.5	5.3	0.42746						1	sugar efflux transporter		TPT
PA14_10800	PA4109	ampR	Bio-TraDIS									i			2	transcriptional regulator AmpR	GO(PAO1)	TR
PA14_11770	PA4024	eutB		3.9	2	0.0150179	4.4	2.1	0.06107						1	ethanolamine ammonia-lyase large subunit		CI met
PA14_12440	PA3973		Bio-TraDIS							d					2	AcrR family transcriptional regulator		TR
PA14_12850	PA3944			15.2	3.9	0.0221377	11.4	3.5	0.25589				d		2	acetyltransferase		TL
PA14_13290	PA3913			4.6	2.2	0.0730013	4.9	2.3	0.0496						1	protease		TL
PA14_13380	PA3905	(tecT)		110.9	6.8	0.0210529	186.1	7.5	0.40434						1	type VI effector chaperone for Tox-Rease, TecT		Hypo
PA14_13860				-26.1	-4.7	0.00195928	-25.1	-4.7	0.15088			No ortholog	No ortholog	No ortholog	1	hypothetical protein		Hypo
PA14_14200	PA3851		Bio-TraDIS										d		2	hypothetical protein		MP
PA14_14680	PA3818		Bio-TraDIS							d		i			3	extragenic suppressor protein SuhB		Adapt & Protc; TL
PA14_14700	PA3816	cysE	Bio-TraDIS												1	serine O-acetyltransferase		AA met; Cofac
PA14_14850	PA3805	pilF		487	8.9	0	552.6	9.1	0			i			2	type 4 fimbrial biogenesis protein PilF		Mot & Att; Prot Sec
PA14_15450		merD	Bio-TraDIS							i		No ortholog	No ortholog	No ortholog	2	transcriptional regulator MerD		Adapt & Protc; TR
PA14_15490			Bio-TraDIS	-182.7	-7.5	0.0130019	-82.1	-6.4	0.10208			No ortholog	No ortholog	No ortholog	1	hypothetical protein		Hypo
PA14_15590			Bio-TraDIS									No ortholog	No ortholog	No ortholog	1	hypothetical protein		Hypo
PA14_15720	PA3764			5.1	2.4	0.0375193	5.7	2.5	0.08982						1	transglycosylase		TPT
PA14_15740	PA3763	purL		413.8	8.7	0.0420485	83.3	6.4	0.21438					d	2	phosphoribosylformylglycinamidine synthase		NT met
PA14_15910	PA3750			61.9	6	0.00830155	87.4	6.4	0.26547				d		2	hypothetical protein		AA met
PA14_16300	PA3719	(armR)	Bio-TraDIS									i			2	antirepressor for MexR, ArmR		AMR
PA14_16460	PA3705	wspD		76	6.2	0.00887509	91.1	6.5	0.1567	i					2	CheW domain-containing protein	KEGG(PA14,PAO1)	Chem; Mot & Att
PA14_17500	PA3620	mutS		14.4	3.9	0.00530173	15	3.9	0.36526						1	DNA mismatch repair protein MutS		DNAr
PA14_17610	PA3610	potD		-2.9	-1.5	0.0688513	-2.6	-1.4	0.04676						1	polyamine ABC transporter		TPT
PA14_17710	PA3600	rpmJ	Bio-TraDIS												1	50S ribosomal protein L36		TL
PA14_18350	PA3554	(arnA)		5.7	2.5	0.0231442	6.2	2.6	0.47945						1	bifunctional UDP-glucuronic acid decarboxylase/UDP-4-amino-4-deoxy-L-arabinose formyltransferase		Adapt & Protc; AMR; CW & LPS; Put Enz; TL
PA14_18500	PA3545	algG		3	1.6	0.0815693	3.3	1.7	0.04392	i					2	alginate-c5-mannuronan-epimerase AlgG		Adapt & Protc; CW & LPS; Sec Fac
PA14_18650	PA3533	(grxD)	Bio-TraDIS												1	GrxD		TL
PA14_19065	PA3481		Bio-TraDIS												1	hypothetical protein		CD
PA14_19380	PA3458			69.9	6.1	0.0375193	149.1	7.2	0.0132						1	transcriptional regulator		TR
PA14_19660	PA3435			-350.9	-8.5	0.00190348	-294.1	-8.2	1				d		2	flavodoxin		E met
PA14_19670	PA3433		Bio-TraDIS												1	LysR family transcriptional regulator		TR
PA14_19920	PA3415			1021.7	10	0.0145592	306.6	8.3	0.36636						1	branched-chain alpha-keto acid dehydrogenase subunit E2		E met
PA14_19940	PA3414			43.5	5.4	0.00054047	50.6	5.7	0.16008				d		2	hypothetical protein		Hypo
PA14_19990	PA3410	(hasI)		47.7	5.6	0	54.6	5.8	0						1	RNA polymerase ECF-subfamily sigma-70 factor		TR
PA14_20080	PA3402			15.6	4	0.0157869	16.2	4	0.34583						1	hypothetical protein		AMR
PA14_20200	PA3392	nosZ		3.5	1.8	0.0827907	4.2	2.1	0.0132						1	nitrous-oxide reductase		E met
PA14_20270	PA3387	rhlG		4.6	2.2	0.0468504	5	2.3	0.55375						1	beta-ketoacyl reductase		CW & LPS; FA & PL met
PA14_20510	PA2457			-3.5	-1.8	0.0356542	-2.9	-1.5	0.00781						1	hypothetical protein		Hypo
PA14_20720	PA3352	flgN		31.6	5	0.0167063	31.6	5	0.31938						1	hypothetical protein		Prot Sec
PA14_20730	PA3351	flgM	Bio-TraDIS										d	d	3	FlgM	KEGG(PA14,PAO1)	TR
PA14_20800	PA3345	(hptB)		8.5	3.1	0	9.8	3.3	0.01774	d		i	d		4	histidine phosphotransfer domain-containing protein	GO(PA14,PAO1) KEGG(PA14,PAO1)	Mot & Att; TCS
PA14_20810	PA3344	recQ		64.4	6	0	73	6.2	0	i					2	ATP-dependent DNA helicase RecQ		DNAr
PA14_20870	PA3339	(plpD)		3.5	1.8	0.0882515	4.2	2.1	0						1	patatin-like protein, PlpD		CW & LPS; MP; Sec Fac
PA14_20890	PA3337	rfaD		15.2	3.9	0.0753278	15.6	4	0	i			d		3	ADP-L-glycero-D-manno-heptose-6-epimerase		CW & LPS
PA14_21570	PA3284		Bio-TraDIS												1	hypothetical protein		Hypo
PA14_21810			Bio-TraDIS									No ortholog	No ortholog	No ortholog	1	tRNA-Asp		ncRNA
PA14_21870	PA3258			-9.7	-3.3	0.00530173	-8.9	-3.1	0.4688						1	EAL domain/GGDEF domain-containing protein		Put Enz
PA14_22140			Bio-TraDIS									No ortholog	No ortholog	No ortholog	1	hypothetical protein		Hypo
PA14_22160			Bio-TraDIS									No ortholog	No ortholog	No ortholog	1	hypothetical protein		Hypo
PA14_22220			Bio-TraDIS	-169.4	-7.4	0.0473081	-45.6	-5.5	0.29104			No ortholog	No ortholog	No ortholog	1	hypothetical protein		Hypo
PA14_22250				-13	-3.7	0.00279159	-11.5	-3.5	0.41119			No ortholog	No ortholog	No ortholog	1	hypothetical protein		Hypo
PA14_22270			Bio-TraDIS									No ortholog	No ortholog	No ortholog	1	recombinase		Hypo
PA14_22310	PA3238			-5	-2.3	0.00288887	-4.5	-2.2	0	d					2	putative lipase		Hypo
PA14_22450	PA3227	ppiA		-5.2	-2.4	0.00210622	-4.7	-2.2	0						1	peptidyl-prolyl cis-trans isomerase A		C & HS Prot; TL
PA14_22700	PA3209			14.9	3.9	0.0141706	16.7	4.1	0.06477						1	ferredoxin		TPT
PA14_22740	PA3205		Bio-TraDIS												1	hypothetical protein		TPT
PA14_23370	PA3148	(wbpI)*		5.1	2.4	0.012346	6.2	2.6	0						1	UDP-N-acetylglucosamine 2-epimerase		CW & LPS
PA14_23380	PA3159	(wbpA)*		12.3	3.6	0.00165208	14.1	3.8	0.02542						1	UDP-N-acetyl-D-mannosaminuronate dehydrogenase		CW & LPS; Put Enz
PA14_23420		zbdP		6	2.6	0.277449	5	2.3	0.0132	d		No ortholog	No ortholog	No ortholog	2	ZbdP		CW & LPS
PA14_23500	PA3139	tyrB		-5.3	-2.4	0.0263798	-1.9	-0.9	0.88408						1	aromatic amino acid aminotransferase		AA met; Put Enz
PA14_23580			Bio-TraDIS									No ortholog	No ortholog	No ortholog	1	tRNA-Glu		ncRNA
PA14_24040	PA3100	xcpU	Bio-TraDIS										d		2	general secretion pathway outer membrane protein H precursor	GO(PAO1)	Prot Sec
PA14_24120			Bio-TraDIS									No ortholog	No ortholog	No ortholog	1	tRNA-Asp		ncRNA
PA14_24380	PA3075			4.5	2.2	0.0228626	6.9	2.8	0				d		2	hypothetical protein		Hypo
PA14_25110	PA3011	topA	TRANSIT												1	DNA topoisomerase I		DNAr
PA14_25140	PA3009		Bio-TraDIS										d		2	hypothetical protein		Hypo
PA14_25195	PA3005	nagZ	Bio-TraDIS											d	2	beta-hexosaminidase		Put Enz
PA14_25390	PA2991	sth	Bio-TraDIS								d		d		3	soluble pyridine nucleotide transhydrogenase		NT met
PA14_25770	PA2960	pilZ		42.5	5.4	0	44.6	5.5	0			i	d		3	type 4 fimbrial biogenesis protein PilZ		Mot & Att
PA14_26110	PA2933		Bio-TraDIS												1	MFS transporter		TPT
PA14_26510	PA2904	cobI		16.7	4.1	0.0498042	21.4	4.4	0.03399						1	precorrin-2 C(20)-methyltransferase		Cofac
PA14_26590	PA2897			7.5	2.9	0.0104986	8.5	3.1	0.01774						1	GntR family transcriptional regulator		TR
PA14_27130	PA2859	greB		19.7	4.3	0.0155985	10.3	3.4	0.58728						1	transcription elongation factor GreB		TC
PA14_27410	PA2837			7.3	2.9	0.0473081	8.1	3	0.19439						1	outer membrane protein		TPT
PA14_27420	PA2836			3.8	1.9	0.0815693	4.3	2.1	0.00781						1	secretion protein		TPT
PA14_27530	PA2825	(ospR)	Bio-TraDIS												1	MarR family transcriptional regulator		TR
PA14_28130	PA2780	(bswR)		220.5	7.8	0	109.1	6.8	0	d	i				3	bacterial swarming regulator BswR	GO(PAO1)	TR
PA14_28810				-2.4	-1.3	0.117799	-2.2	-1.1	0.00781			No ortholog	No ortholog	No ortholog	1	DNA helicase		DNAr
PA14_28830				-2.3	-1.2	0.140297	-2	-1	0.03399			No ortholog	No ortholog	No ortholog	1	hypothetical protein		Hypo
PA14_29280	PA2694	(trx2)	Bio-TraDIS												1	thioredoxin		E met
PA14_29820	PA2651		Bio-TraDIS							i					2	hypothetical protein		TPT
PA14_30150	PA2626	mnmA*	Bio-TraDIS												1	tRNA-specific 2-thiouridylase MnmA		TC
PA14_30650	PA2586	gacA		-2.9	-1.5	0.0973528	-2.6	-1.4	0.0496				d		2	response regulator GacA	GO(PA14,PAO1) KEGG(PA14,PAO1)	TR
PA14_30690				-2.6	-1.4	0.0943978	-2.3	-1.2	0.00781			No ortholog	No ortholog	No ortholog	1	hypothetical protein		Hypo
PA14_31230			Bio-TraDIS									No ortholog	No ortholog	No ortholog	1	hypothetical protein		Hypo
PA14_31260			Bio-TraDIS									No ortholog	No ortholog	No ortholog	1	RadC-like protein		DNAr
PA14_31340				-7.7	-2.9	0.00238712	-7	-2.8	0.24707			No ortholog	No ortholog	No ortholog	1	hypothetical protein		Hypo
PA14_31720	PA2540			4.9	2.3	0.0622911	5.6	2.5	0.02133						1	hypothetical protein		FA & PL met
PA14_32360	PA2497			9.1	3.2	0.0344479	10.9	3.4	0.62806				i		2	lysR family transcriptional regulator		TR
PA14_32590	PA2478			21.8	4.4	0.0148077	20.5	4.4	0.23811						1	thiol:disulfide interchange protein		C & HS Prot; MP; Put Enz
PA14_33080	PA2438			17.1	4.1	0	19.3	4.3	0.02133						1	hypothetical protein		Hypo
PA14_33280	PA2424	pvdL		2.6	1.4	0.118947	2.8	1.5	0.03719				d		2	peptide synthase		Adapt & Protc
PA14_33920	PA2376		Bio-TraDIS												1	transcriptional regulator		TR
PA14_33930	PA2375		Bio-TraDIS									i	d		3	hypothetical protein		MP
PA14_34020	PA2368	hsiF3	Bio-TraDIS										d		2	HsiF3		Hypo
PA14_34180	PA2357	msuE	Bio-TraDIS										d		2	NADH-dependent FMN reductase MsuE		CC met; CI met
PA14_34820	PA2304	(ambC)		14.4	3.9	0.0904126	16.8	4.1	0						1	regulatory protein		TR
PA14_34900	PA2298			2.9	1.5	0.232908	3.7	1.9	0.02133						1	oxidoreductase		E met; Put Enz
PA14_34920	PA2297			344.6	8.4	0.0180288	128.9	7	0.45315	i			d		3	ferredoxin		E met
PA14_34990	PA2289			7	2.8	0.0492015	7.9	3	0						1	TonB-dependent receptor		TPT
PA14_35050	PA2283			9.7	3.3	0.000910532	10.9	3.4	0				d		2	hypothetical protein		Put Enz
PA14_35130	PA2277	arsR	Bio-TraDIS										d		2	arsenic resistance transcriptional regulator		TR
PA14_35440	PA2253	ansA	Bio-TraDIS												1	L-asparaginase I		AA met
PA14_35520	PA2248	bkdA2		19.8	4.3	0.00100256	22.6	4.5	0.02133						1	2-oxoisovalerate dehydrogenase subunit beta		AA met
PA14_35740				-2.8	-1.5	0.0610552	-2.5	-1.3	0.03399			No ortholog	No ortholog	No ortholog	1	transposase		PTP
PA14_35770			Bio-TraDIS	-41	-5.4	0.0513488	-13.2	-3.7	0.0132			No ortholog	No ortholog	No ortholog	1	hypothetical protein		Hypo
PA14_35780				-46.8	-5.5	0.0167063	-35.8	-5.2	0.69901			No ortholog	No ortholog	No ortholog	1	hypothetical protein		Hypo
PA14_35790				-24.1	-4.6	0.0441347	-15.3	-3.9	0.00781			No ortholog	No ortholog	No ortholog	1	homospermidine synthase		Put Enz; Sec Fac
PA14_35800				-2.8	-1.5	0.128314	-2.5	-1.3	0.0132			No ortholog	No ortholog	No ortholog	1	hypothetical protein		Hypo
PA14_35820		tnpS		-3.7	-1.9	0.0327324	-2.9	-1.6	0.00781			No ortholog	No ortholog	No ortholog	1	cointegrate resolution protein S		PTP
PA14_35900			Bio-TraDIS									No ortholog	No ortholog	No ortholog	1	dehydrogenase		Put Enz
PA14_36180	PA2206		Bio-TraDIS												1	LysR family transcriptional regulator		TR
PA14_36910	PA2138	ligD		28.3	4.8	0.0398753	32	5	0.09838						1	ATP-dependent DNA ligase		DNAr
PA14_37130	PA2122			26.1	4.7	0.00413893	26.2	4.7	0.0132				d		2	hypothetical protein		Hypo
PA14_37190	PA2118	ada		8	3	0.166002	14.8	3.9	0.04072						1	O6-methylguanine-DNA methyltransferase		DNAr; TR
PA14_37340	PA2108			359.9	8.5	0.00803847	38.9	5.3	0.0132						1	thiamine pyrophosphate protein		CI met; Put Enz
PA14_37360	PA2099			26.5	4.7	0.162805	36.8	5.2	0.03719				d		2	short chain dehydrogenase		CI met
PA14_37490	PA2089			5.6	2.5	0.187745	8.1	3	0	i					2	TonB-dependent receptor		TPT
PA14_37520	PA2087		Bio-TraDIS												1	hypothetical protein		Hypo
PA14_37820	PA2063			11.1	3.5	0.0278041	13	3.7	0.19937				d		2	hypothetical protein		Hypo
PA14_38020	PA2048		Bio-TraDIS												1	ntibiotic biosynthesis monooxygenase		AMR
PA14_38310	PA2027		Bio-TraDIS										d		2	hypothetical protein		Hypo
PA14_38780	PA1989	pqqE	Bio-TraDIS												1	pyrroloquinoline quinone biosynthesis protein PqqE		Cofac
PA14_38930	PA1978	(erbR)		7.9	3	0.0245976	8.9	3.2	0.04676						1	transcriptional regulator		TR
PA14_39020	PA1972			6.3	2.6	0.0457127	7.2	2.8	0.17417						1	hypothetical protein		MP
PA14_39260	PA1952	(fapE)	Bio-TraDIS												1	FapE	GO(PAO1)	Hypo
PA14_39830	PA1909			15	3.9	0.0439801	15.3	3.9	0.1761						1	hypothetical protein		MP
PA14_40170	PA1882		Bio-TraDIS										d		2	transporter		MP; Prot Sec; TPT
PA14_40180	PA1881		Bio-TraDIS										d		2	oxidoreductase		Put Enz
PA14_40330	PA1867	(xphA)	Bio-TraDIS												1	XphA		Prot Sec
PA14_40520	PA1855		Bio-TraDIS										d		2	hypothetical protein		Hypo
PA14_41140	PA1809	nppB		-3.7	-1.9	0.118947	-4	-2	0.04676				i		2	peptidyl nucleoside antibiotic ABC transporter permease NppB		TPT
PA14_41250	PA1800	tig		-4.5	-2.2	0.358874	-4.8	-2.3	0.0132						1	trigger factor		CD; C & HS Prot
PA14_41420	PA1791			-3.6	-1.8	0.0121002	-2.6	-1.4	0.21509						1	hypothetical protein		Hypo
PA14_41670	PA1770	ppsA		-3.8	-1.9	0.0188749	-2.8	-1.5	0.20411						1	phosphoenolpyruvate synthase		CC met; CI met; E met
PA14_41740	PA1765			-3.8	-1.9	0.0457127	-3.2	-1.7	0.1731						1	hypothetical protein		Hypo
PA14_41780	PA1762			-3.3	-1.7	0.0729877	-3	-1.6	0						1	hypothetical protein		Put Enz
PA14_41920	PA1750	aroF-1		-7.2	-2.8	0.0145705	-6.4	-2.7	0.11847						1	phospho-2-dehydro-3-deoxyheptonate aldolase		AA met
PA14_42180	PA1729		Bio-TraDIS												1	hypothetical protein		TPT
PA14_42260	PA1724	pscK		-8.1	-3	0.113162	-7.7	-2.9	0.0496				d		2	PscK type III export protein		Prot Sec; Sec Fac
PA14_42310	PA1719	pscF	Bio-TraDIS												1	type III export protein PscF		Prot Sec
PA14_43720	PA1607		Bio-TraDIS										d		2	hypothetical protein		TR
PA14_43780	PA1602			-8.4	-3.1	0.0104986	-8.3	-3.1	0.69308						1	oxidoreductase		E met
PA14_44180	PA1570			-19.1	-4.3	0.0188442	-9.6	-3.3	0.07964						1	LysR family transcriptional regulator		TR
PA14_44450	PA1548		Bio-TraDIS											d	2	hypothetical protein		E met
PA14_44460	PA1547		Bio-TraDIS											d	2	hypothetical protein		MP
PA14_44530	PA1540		Bio-TraDIS										d		2	multidrug efflux system protein MdtI		MP
PA14_45330	PA1479	ccmE	Bio-TraDIS											d	2	cytochrome c-type biogenesis protein CcmE		E met
PA14_45580	PA1459			4.8	2.3	0.278184	7.9	3	0	i					2	chemotaxis-specific methylesterase		Chem
PA14_45840	PA1440		Bio-TraDIS												1	hypothetical protein		Hypo
PA14_46120	PA1417			4.9	2.3	0.012318	4.3	2.1	0.10317						1	probable decarboxylase		AA met; Put Enz
PA14_46240	PA1408			180.6	7.5	0.000771237	186.1	7.5	0.64711						1	hypothetical protein		MP
PA14_46630	PA1367		Bio-TraDIS												1	hypothetical protein		CI met
PA14_46950	PA1339	(aatP)	Bio-TraDIS												1	ABC transporter ATP-binding protein		TPT
PA14_47080	PA1328		Bio-TraDIS												1	transcriptional regulator		TR
PA14_47450	PA1295			-6.5	-2.7	0.0103207	-5.6	-2.5	0.69096				i		2	hypothetical protein		Hypo
PA14_47750	PA1274			49.7	5.6	0.0104986	54.6	5.8	0.31475				d		2	hypothetical protein		Put Enz
PA14_48020	PA1252	(dpkA)		-7.8	-3	0.00114347	-6.9	-2.8	0.59639	i					2	L-malate dehydrogenase		CI met
PA14_48300	PA1236			17.9	4.2	0.0356542	18.9	4.2	0						1	MFS transporter		TPT
PA14_48330	PA1233			186.7	7.5	0.0163076	306.6	8.3	0.51259						1	hypothetical protein		Hypo
PA14_49300	PA1169			9	3.2	0.0278041	9.9	3.3	0.00781						1	lipoxygenase		Put Enz
PA14_49720	PA1134		Bio-TraDIS							d					2	hypothetical protein		Hypo
PA14_49880	PA1121	(yfiR)		52	5.7	0.000439402	56.9	5.8	0.0132	i	i		d		4	YfiR		CW & LPS
PA14_50080	PA1105	fliJ		65.6	6	0.0017703	48.5	5.6	0.18471		i				2	flagellar biosynthesis chaperone		CW & LPS; Mot & Att
PA14_50110	PA1103	fliH		228.1	7.8	0.0150179	102.5	6.7	0.08815		i				2	flagellar assembly protein H		CW & LPS; Mot & Att
PA14_50130	PA1102	fliG		72.4	6.2	0	90.5	6.5	0		i				2	flagellar motor switch protein G		CW & LPS; Mot & Att
PA14_50140	PA1101	fliF		10.4	3.4	0.0352807	10.1	3.3	0	i	i				3	flagellar MS-ring protein		CW & LPS; Mot & Att
PA14_50180	PA1099	fleR		9.1	3.2	0.0127794	9.4	3.2	0.053		i		d		3	two-component response regulator	GO(PA14,PAO1)	Mot & Att; TR; TCS
PA14_50720	PA1055	shaE*	Bio-TraDIS												1	ShaE		MP; TPT
PA14_51340	PA1003	mvfR		3.9	2	0.00904836	4.3	2.1	0.74155						1	transcriptional regulator MvfR	KEGG(PA14,PAO1)	Cofac; TR
PA14_51450	PA0994	cupC3		-2.4	-1.2	0.125473	-2.1	-1	0						1	usher CupC3		Mot & Att
PA14_51530		exoU		-3.3	-1.7	0.0206958	-2.8	-1.5	0.01774			No ortholog	No ortholog	No ortholog	1	ExoU		Sec Fac
PA14_51680	PA0975			-7	-2.8	0.117999	-6.4	-2.7	0						1	radical activating enzyme		Put Enz
PA14_51880	PA0958	oprD		-2.9	-1.5	0.0375193	-2.6	-1.4	0.3693						1	basic amino acid, basic peptide and imipenem outer membrane porin OprD precursor		TPT
PA14_51890	PA0957			-6.1	-2.6	0.026589	-3.9	-2	0.03719						1	hypothetical protein		Hypo
PA14_52160	PA0935	mazG		-4.7	-2.2	0.0356542	-4.1	-2	0.38436						1	nucleoside triphosphate pyrophosphohydrolase		Hypo
PA14_52420	PA0916	rimO		17.2	4.1	0.0336311	19.3	4.3	1						1	ribosomal protein S12 methylthiotransferase		Put Enz
PA14_52490	PA0910	(alpD)	Bio-TraDIS												1	AlpD		Hypo
PA14_52520	PA0907	(alpA)	Bio-TraDIS												1	lysis phenotype activator, AlpA		Hypo
PA14_52570	PA0905	rsmA		319.8	8.3	0.0017532	617.4	9.3	0.31497						1	carbon storage regulator	GO(PAO1) KEGG(PA14,PAO1)	Adapt & Protc; TR; TL
PA14_52890	PA0880		Bio-TraDIS												1	ring-cleaving dioxygenase		Put Enz
PA14_53270	PA0850		Bio-TraDIS												1	hypothetical protein		Hypo
PA14_53450			Bio-TraDIS									No ortholog	No ortholog	No ortholog	1	hypothetical protein		Hypo
PA14_53610			Bio-TraDIS									No ortholog	No ortholog	No ortholog	1	hypothetical protein		Hypo
PA14_53770	PA0812			2.5	1.3	0.492387	3.2	1.7	0.02133						1	hypothetical protein		Hypo
PA14_53870	PA0802		Bio-TraDIS												1	hypothetical protein		Hypo
PA14_54550	PA0753		Bio-TraDIS												1	hypothetical protein		MP
PA14_54620	PA0747		Bio-TraDIS												1	aldehyde dehydrogenase		Put Enz
PA14_54900				-8.8	-3.1	0.00253475	-7.5	-2.9	0.00781			No ortholog	No ortholog	No ortholog	1	hypothetical protein		Hypo
PA14_54920				-2.2	-1.1	0.180876	-1.9	-0.9	0.02133			No ortholog	No ortholog	No ortholog	1	non-ribosomal peptide synthetase		Put Enz
PA14_54930				-3	-1.6	0.0325759	-2.7	-1.4	0.24474			No ortholog	No ortholog	No ortholog	1	non-ribosomal peptide synthetase		Put Enz
PA14_54940				-2.9	-1.5	0.0622911	-2.6	-1.4	0.00781			No ortholog	No ortholog	No ortholog	1	siderophore biosynthesis enzyme		Put Enz
PA14_54950				-3.4	-1.8	0.0153286	-3	-1.6	0.10423			No ortholog	No ortholog	No ortholog	1	hypothetical protein		Hypo
PA14_54960				-5.1	-2.4	0.0729877	-5	-2.3	0.00781			No ortholog	No ortholog	No ortholog	1	hypothetical protein		Hypo
PA14_54970				-3.6	-1.8	0.0206958	-3.2	-1.7	0.0132			No ortholog	No ortholog	No ortholog	1	ABC transporter		TPT
PA14_55050				-3.2	-1.7	0.016699	-2.8	-1.5	0			No ortholog	No ortholog	No ortholog	1	TonB-dependent receptor		MP
PA14_55070			Bio-TraDIS									No ortholog	No ortholog	No ortholog	1	hypothetical protein		PTP
PA14_55080				-4.2	-2.1	0.00887509	-2.6	-1.4	0.23346	i		No ortholog	No ortholog	No ortholog	2	hypothetical protein		Hypo
PA14_55400	PA0690	(pdtA)		2.6	1.4	0.250777	2.4	1.3	0.02133						1	phosphate depletion regulated TPS partner A, PdtA		Hypo
PA14_55790	PA4294			6.6	2.7	0.0345671	7.1	2.8	0.01774						1	hypothetical protein		Prot Sec
PA14_55800	PA4295	(fppA)		4.2	2.1	0.322886	6	2.6	0.0132						1	Flp prepilin peptidase A, FppA		Prot Sec
PA14_55980	PA4308		Bio-TraDIS												1	hypothetical protein		Hypo
PA14_56430	PA4341		Bio-TraDIS												1	transcriptional regulator		TR
PA14_56950	PA4381	(colR)		-4.7	-2.2	0.0104986	-3.4	-1.8	0.16191						1	two-component response regulator		TR; TCS
PA14_57080	PA4392		Bio-TraDIS												1	hypothetical protein		DNAr
PA14_57250	PA4405		Bio-TraDIS												1	hypothetical protein		Hypo
PA14_57560	PA4430			-10.6	-3.4	0.150842	-10.3	-3.4	0.0132		d		d	d	4	cytochrome b		E met
PA14_57830	PA4452		Bio-TraDIS												1	hypothetical protein		Hypo
PA14_57980	PA4466		Bio-TraDIS												1	phosphoryl carrier protein		TPT
PA14_58250	PA4489	(magD)		2.6	1.4	0.118975	3	1.6	0						1	MagD		MP
PA14_58410	PA4501	opdP*		9.6	3.3	0	10.1	3.3	0.74874						1	glycine-glutamate dipeptide porin OpdP		MP; TPT
PA14_58515	PA4509		Bio-TraDIS												1	hypothetical protein		Put Enz
PA14_58730		pilA		204.5	7.7	0	219.8	7.8	0			No ortholog	No ortholog	No ortholog	1	type IV pilin structural subunit		Mot & Att
PA14_58750	PA4526	pilB		21.4	4.4	0	23.6	4.6	0	d		i			3	type 4 fimbrial biogenesis protein PilB		Mot & Att
PA14_58760		pilC		17.8	4.2	0	19.2	4.3	0			No ortholog	No ortholog	No ortholog	1	type 4 fimbrial biogenesis protein pilC		Mot & Att
PA14_58770	PA4528	pilD		11.7	3.5	0	12.1	3.6	0			i	d		3	type 4 prepilin peptidase PilD		Mot & Att; Prot Sec; Sec Fac
PA14_58880	PA4539			-4.2	-2.1	0.00990412	-3.8	-1.9	0.16983						1	ATPase		E met
PA14_59030			Bio-TraDIS									No ortholog	No ortholog	No ortholog	1	hypothetical protein		Hypo
PA14_59070				-4	-2	0.00530173	-3.6	-1.9	0			No ortholog	No ortholog	No ortholog	1	hypothetical protein		Hypo
PA14_59090				-6.3	-2.6	0.0011667	-5.9	-2.5	0.46112			No ortholog	No ortholog	No ortholog	1	hypothetical protein		Hypo
PA14_59100				-3.1	-1.6	0.0278041	-2.8	-1.5	0.05575			No ortholog	No ortholog	No ortholog	1	hypothetical protein		Hypo
PA14_59170				-3.8	-1.9	0.0188749	-4.5	-2.2	0.07067			No ortholog	No ortholog	No ortholog	1	hypothetical protein		Hypo
PA14_59210				-10.3	-3.4	0	-7.8	-3	0.0132			No ortholog	No ortholog	No ortholog	1	DNA helicase		DNAr
PA14_59230	PA0984		Bio-TraDIS											d	2	colicin immunity protein		MP; Sec Fac
PA14_59290		pilQ2		-3.8	-1.9	0.00470328	-3.4	-1.8	0.13646			No ortholog	No ortholog	No ortholog	1	type IV B pilus protein		Mot & Att
PA14_59350		pilV2		-2.7	-1.4	0.0896353	-2.4	-1.3	0.04392			No ortholog	No ortholog	No ortholog	1	Type IV B pilus protein		Mot & Att
PA14_59380				-12.5	-3.6	0.0113212	-7.4	-2.9	0.10317			No ortholog	No ortholog	No ortholog	1	hypothetical protein		Hypo
PA14_59430			Bio-TraDIS	-46.1	-5.5	0.109309	-116.2	-6.9	0.00781			No ortholog	No ortholog	No ortholog	1	hypothetical protein		Hypo
PA14_59520			Bio-TraDIS									No ortholog	No ortholog	No ortholog	1	hypothetical protein		Hypo
PA14_59610				-7.8	-3	0.000192694	-5.5	-2.5	0.01774			No ortholog	No ortholog	No ortholog	1	hypothetical protein		Hypo
PA14_59790		pvrR		-3.1	-1.6	0.0280741	-2.6	-1.4	0			No ortholog	No ortholog	No ortholog	1	two component response regulator		TCS
PA14_59800		pvrS		-2.9	-1.6	0.0432583	-2.7	-1.4	0			No ortholog	No ortholog	No ortholog	1	PvrS		TCS
PA14_59820				-4.8	-2.3	0.0752568	-4.8	-2.3	0.0132			No ortholog	No ortholog	No ortholog	1	hypothetical protein		Hypo
PA14_59830				-3.3	-1.7	0.0218996	-2.9	-1.5	0.00781			No ortholog	No ortholog	No ortholog	1	helicase		DNAr
PA14_59940				-2.6	-1.4	0.104514	-2.4	-1.3	0.02542			No ortholog	No ortholog	No ortholog	1	hypothetical protein		Hypo
PA14_59970				-4.8	-2.3	0.0208158	-4.3	-2.1	0.50742	d		No ortholog	No ortholog	No ortholog	2	hypothetical protein		Hypo
PA14_60000				-5.5	-2.5	0.00682749	-4.8	-2.3	0.13767			No ortholog	No ortholog	No ortholog	1	hypothetical protein		Hypo
PA14_60030				-4.5	-2.2	0.18321	-3.9	-2	0.0132			No ortholog	No ortholog	No ortholog	1	hypothetical protein		Hypo
PA14_60050				-5.8	-2.5	0.000439402	-5.4	-2.4	0			No ortholog	No ortholog	No ortholog	1	plasmid stablization protein		PTP
PA14_60110				-4.1	-2	0.026589	-3.3	-1.7	0.1086			No ortholog	No ortholog	No ortholog	1	hypothetical protein		Hypo
PA14_60120		dcd2	Bio-TraDIS									No ortholog	No ortholog	No ortholog	1	deoxycytidine deaminase		NT met
PA14_60140				-3.4	-1.8	0.012318	-3	-1.6	0.33834			No ortholog	No ortholog	No ortholog	1	xerD-like integrase		DNAr
PA14_60150			Bio-TraDIS									No ortholog	No ortholog	No ortholog	1	tRNA-Lys		ncRNA
PA14_60260	PA4547	pilR		17.6	4.1	0	19.6	4.3	0	d		i			3	two-component response regulator PilR		TR; TCS
PA14_60290	PA4552	pilW		106.3	6.7	0.000120964	118.6	6.9	0			i	d		3	type 4 fimbrial biogenesis protein PilW		Mot & Att
PA14_60310	PA4554	pilY1		4.4	2.1	0.00278603	4.7	2.2	0			i	d		3	type 4 fimbrial biogenesis protein PilY1		Mot & Att
PA14_60320	PA4556	pilE		19.6	4.3	0	21.7	4.4	0			i			2	type 4 fimbrial biogenesis protein PilE		Mot & Att
PA14_60650	PA4583			18.4	4.2	0.00013352	21	4.4	0						1	hypothetical protein		Hypo
PA14_60670	PA4585	rtcA	Bio-TraDIS												1	RNA 3'-terminal-phosphate cyclase		TC
PA14_61210	PA4626	hprA	Bio-TraDIS												1	glycerate dehydrogenase		CI met
PA14_61430	PA4642		Bio-TraDIS												1	hypothetical protein		Hypo
PA14_62490	PA4723	dksA		17.3	4.1	0	19.3	4.3	0.06637					d	2	suppressor protein DksA		Adapt & Protc; DNAr; TR
PA14_62730	PA4742	truB		710.2	9.5	0.0213439	59.3	5.9	0.85629	d	d				3	tRNA pseudouridine synthase B		TC; TL
PA14_62740	PA4743	rbfA	Bio-TraDIS							d			i		3	ribosome-binding factor A		Adapt & Protc; TL
PA14_62790			Bio-TraDIS									No ortholog	No ortholog	No ortholog	1	tRNA-Met		ncRNA
PA14_62880	PA4753		Bio-TraDIS												1	hypothetical protein		TL
PA14_62900	PA4755	greA	Bio-TraDIS								d		d		3	transcription elongation factor GreA		TC
PA14_62930	PA4758	carA		720.8	9.5	0.00095199	138.1	7.1	0.18035	d			i	d	4	carbamoyl phosphate synthase small subunit		AA met; NT met
PA14_63410	PA4800			4.6	2.2	0.044466	2.3	1.2	0.48236				d		2	hypothetical protein		Hypo
PA14_63640	PA4814	fadH2		18.4	4.2	0.0375193	22.3	4.5	0.10317						1	2,4-dienoyl-CoA reductase		FA & PL met
PA14_63680	PA4817			5.3	2.4	0.00253475	5.9	2.6	0.17595						1	hypothetical protein		Hypo
PA14_63700	PA4818			69.7	6.1	0.0352807	26.4	4.7	0.18537						1	hypothetical protein		Hypo
PA14_63710	PA4819			11.5	3.5	0.0150179	12	3.6	0.55254						1	glycosyl transferase family protein		TPT
PA14_64230	PA4856	retS		113.5	6.8	0	126.2	7	0					d	2	RetS (regulator of exopolysaccharide and Type III secretion)	KEGG(PA14,PAO1)	TCS
PA14_64440	PA4872			7.8	3	0.0230358	8.3	3	0.02986						1	hypothetical protein		CC met
PA14_64700	PA4896			204.6	7.7	0.0176582	37	5.2	0.10423			i			2	RNA polymerase sigma factor		TR
PA14_64790	PA4903			19.9	4.3	0.202374	23.8	4.6	0.0496						1	MFS transporter		MP; TPT
PA14_64810	PA4905	vanB		21.2	4.4	0.0206958	11	3.5	0.06637						1	vanillate O-demethylase		CC met
PA14_64930	PA4916	(nrtR)		137.6	7.1	0	151.2	7.2	0					d	2	Nudix-related transcriptional regulator NrtR		NT met
PA14_65160	PA4933		Bio-TraDIS										d		2	hypothetical protein		MP
PA14_65320	PA4945	miaA		7	2.8	0.146718	6.1	2.6	0		d		d	d	4	tRNA delta(2)-isopentenylpyrophosphate transferase		Adapt & Protc; TL
PA14_65350	PA4946	mutL		124.2	7	0	152.2	7.2	0						1	DNA mismatch repair protein		DNAr
PA14_65420	PA4952			146.4	7.2	0.00010602	13.5	3.8	0.17711						1	ribosome-associated GTPase		Put Enz
PA14_65560	PA4960	serB	Bio-TraDIS												1	phosphoserine phosphatase		AA met
PA14_65580	PA4962		Bio-TraDIS												1	membrane-bound metal-dependent hydrolase		MP
PA14_65810	PA4978			4.6	2.2	0.0752568	5	2.3	0.03399						1	hypothetical protein		E met; Put Enz
PA14_65860	PA4982			20.8	4.4	0.0160421	24.8	4.6	0.09648						1	two-component sensor		TCS
PA14_66160	PA5004	(wapH)	Bio-TraDIS										d	d	3	glycosyl transferase family protein		CW & LPS
PA14_66620	PA5040	pilQ		53	5.7	0	60.5	5.9	0			i			2	type 4 fimbrial biogenesis outer membrane protein PilQ precursor		Mot & Att
PA14_66630	PA5041	pilP		22.5	4.5	0	24.9	4.6	0			i		d	3	type 4 fimbrial biogenesis protein PilP		Mot & Att
PA14_66640	PA5042	pilO		18.2	4.2	0.000847082	48.5	5.6	0.01774	d		i			3	type 4 fimbrial biogenesis protein PilO		Mot & Att
PA14_66650	PA5043	pilN		32.4	5	0	35.8	5.2	0			i			2	type 4 fimbrial biogenesis protein PilN		Mot & Att
PA14_66660	PA5044	pilM		63.5	6	0	70.5	6.1	0			i			2	type 4 fimbrial biogenesis protein PilM		Mot & Att
PA14_66720	PA5050	priA	Bio-TraDIS										d		2	primosome assembly protein PriA		DNAr
PA14_66830	PA5057	phaD		9.9	3.3	0.130327	10.7	3.4	0.00781						1	poly(3-hydroxyalkanoic acid) depolymerase		CC met
PA14_66840	PA5058	phaC2		3.1	1.6	0.127871	3.1	1.6	0.00781						1	poly(3-hydroxyalkanoic acid) synthase 2		CI met
PA14_67200	PA5087	tli5b2		-3.9	-2	0.0126007	-2.2	-1.1	0.27717						1	type VI secretion lipase immunity protein, Tli5b2		Hypo
PA14_67540	PA5115			203.6	7.7	0.000910532	342.5	8.4	0.02133						1	hypothetical protein		Hypo
PA14_67830	PA5136			10.5	3.4	0.0101123	12.9	3.7	0.16983	i					2	hypothetical protein		Hypo
PA14_67850	PA5138			18.6	4.2	0.0803826	23.8	4.6	0.04392						1	ABC-type amino acid transport protein, periplasmic component		TPT
PA14_68580	PA5192	pckA	TRANSIT							d			i		3	phosphoenolpyruvate carboxykinase		CC met; E met
PA14_68670	PA5198		Bio-TraDIS							d	d		d	d	5	carboxypeptidase		Adapt & Protc
PA14_69350				40.2	5.3	0.0164997	45.3	5.5	0.82047			No ortholog	No ortholog	No ortholog	1	hypothetical protein		Hypo
PA14_70640	PA5351	rubA1	Bio-TraDIS										d		2	rubredoxin 1		CC met
PA14_70720	PA5357	ubiC		92.2	6.5	0.016699	2.5	1.3	0.50688						1	hypothetical protein		Cofac; CI met
PA14_71060	PA5379	sdaB		4.5	2.2	0.00830155	4.8	2.3	0.20256						1	L-serine dehydratase		AA met
PA14_71120	PA5385	(cdhtB)	Bio-TraDIS							i					2	CdhB, Carnitine dehydrogenase-related gene B		Put Enz
PA14_71180	PA5390			14	3.8	0.0998072	15.6	4	0.0496				d		2	acetylornithine deacetylase		AA met
PA14_71280	PA5399	(dgcB)		4.6	2.2	0.0356542	5.1	2.4	0.09256	d			d		3	ferredoxin		AA met; E met
PA14_71370	PA5407		Bio-TraDIS												1	hypothetical protein		Hypo
PA14_71590	PA5424			12.3	3.6	0.0104986	11.2	3.5	0.31431				d		2	hypothetical protein		MP
PA14_71870	PA5443	uvrD		1733.6	10.8	0	1252	10.3	0	d					2	DNA-dependent helicase II		DNAr
PA14_71880	PA5444		Bio-TraDIS												1	hypothetical protein		MP
PA14_72350	PA5480		Bio-TraDIS										d		2	hypothetical protein		Hypo
1 Whiteside MD, Winsor GL, Laird MR, Brinkman FSL. OrtholugeDB: A bacterial and archaeal orthology resource for improved comparative genomic analysis. Nucleic Acids Res. 2013 Jan 1;41(D1):D366-76.
2 Winsor GL, Griffiths EJ, Lo R, Dhillon BK, Shay JA, Brinkman FSL. Enhanced annotations and features for comparing thousands of Pseudomonas genomes in the Pseudomonas genome database. Nucleic Acids Res. 2016 Jan 4;44(D1):D646-53.
3 Müsken M, Di Fiore S, Dötsch A, Fischer R, Häussler S. Genetic determinants of Pseudomonas aeruginosa biofilm establishment. Microbiology. 2010 Feb;156(Pt 2):431–41.
4 Schinner S, Engelhardt F, Preusse M, Thöming JG, Tomasch J, Häussler S. Genetic determinants of Pseudomonas aeruginosa fitness during biofilm growth. Biofilm. 2020 Dec;2:100023.
5 Amini S, Hottes AK, Smith LE, Tavazoie S. Fitness landscape of antibiotic tolerance in Pseudomonas aeruginosa biofilms. PLoS Pathog. 2011 Oct;7(10):e1002298.
6 Turner KH, Everett J, Trivedi U, Rumbaugh KP, Whiteley M. Requirements for Pseudomonas aeruginosa acute burn and chronic surgical wound infection. PLOS Genet. 2014;10(7):e1004518.
7 Morgan SJ, Lippman SI, Bautista GE, Harrison JJ, Harding CL, Gallagher LA, et al. Bacterial fitness in chronic wounds appears to be mediated by the capacity for high-density growth, not virulence or biofilm functions. PLoS Pathog. 2019 Mar 1;15(3):e1007511.
8 Kanehisa M, Furumichi M, Sato Y, Ishiguro-Watanabe M, Tanabe M. KEGG: integrating viruses and cellular organisms. Nucleic Acids Res. 2021 Jan 8;49(D1):D545–51.
9 Kanehisa M, Goto S. KEGG: kyoto encyclopedia of genes and genomes. Nucleic Acids Res. 2000 Jan 1;28(1):27–30.
10 Ashburner M, Ball CA, Blake JA, Botstein D, Butler H, Cherry JM, et al. Gene ontology: tool for the unification of biology. The Gene Ontology Consortium. Nat Genet. 2000 May;25(1):25–9.
11 Gene Ontology Consortium. The Gene Ontology resource: enriching a GOld mine. Nucleic Acids Res. 2021 Jan 8;49(D1):D325–34.

## Sheet: B_Bio-TraDIS_essentiality
Table S5B: Bio-TraDIS essentiality results for biofilm and planktonic samples. Orthologs in the genome of P. aeruginosa PAO1 were obtained from the Ortholuge database release 2.11. Gene names and annotations were obtained from the genome of P. aeruginosa PA14 and PAO1 available on the Pseudomonas genome database v20.22. Shown are the gene names and functional annotations from the P. aeruginosa PA…
Locus tag		Name	Read counts biofilm samples			Read counts planktonic samples			Call		Product description PA14
PA14	PAO1		BR1	BR2	BR3	BR1	BR2	BR3	Biofilm	Planktonic
PA14_00030	PA0003	recF	108	291	521	261	619	269	nonessential	nonessential	recombination protein F
PA14_00060	PA0005	(lptA)	0	0	0	0	0	0	essential	essential	acyltransferase
PA14_00080	PA0007		183	1010	328	220	1458	686	nonessential	nonessential	hypothetical protein
PA14_00110	PA0010	tag	6	127	14	24	76	15	nonessential	nonessential	DNA-3-methyladenine glycosidase I
PA14_00120	PA0011	(htrB1)	1076	9157	5379	2446	8253	5320	nonessential	nonessential	lipid A biosynthesis lauroyl acyltransferase
PA14_00130	PA0012		19	22	35	62	120	41	nonessential	nonessential	hypothetical protein
PA14_00140	PA0013		4	34	4	66	61	27	nonessential	nonessential	hypothetical protein
PA14_00150	PA0014		6	48	6	20	563	12	nonessential	nonessential	hypothetical protein
PA14_00160	PA0015		33	23	2	43	20	71	nonessential	nonessential	hypothetical protein
PA14_00170	PA0016	trkA	17	87	92	49	9	5	nonessential	nonessential	potassium transporter peripheral membrane protein
PA14_00180	PA0017		17	17	76	47	50	83	nonessential	nonessential	tRNA and rRNA cytosine-C5-methylases
PA14_00200	PA0019	def	68	283	75	134	33	300	nonessential	nonessential	peptide deformylase
PA14_00210	PA0020	(tsaP)	277	1058	362	360	620	1023	nonessential	nonessential	lysin domain-containing protein
PA14_00230	PA0021		9	44	142	1	4	9	nonessential	nonessential	Rossmann fold nucleotide-binding protein
PA14_00250	PA0023	qor	190	1572	877	259	758	1035	nonessential	nonessential	quinone oxidoreductase
PA14_00290	PA0025	aroE	3	4	0	0	0	0	nonessential	essential	shikimate 5-dehydrogenase
PA14_00300	PA0026	plcB	27	256	608	105	58	58	nonessential	nonessential	phospholipase C, PlcB
PA14_00310	PA0027		234	1107	436	171	318	517	nonessential	nonessential	peptidyl-prolyl isomerase
PA14_00320	PA0028		10	44	16	13	11	2	nonessential	nonessential	hypothetical protein
PA14_00340	PA0029		76	309	122	173	193	252	nonessential	nonessential	sulfate transporter
PA14_00360	PA0030	(cosX)	63	687	230	60	204	114	nonessential	nonessential	hypothetical protein
PA14_00380	PA0031	betC	352	1566	984	449	884	717	nonessential	nonessential	choline sulfatase
PA14_00400	PA0032		86	1758	1481	353	1697	2553	nonessential	nonessential	LysR family transcriptional regulator
PA14_00410			0	27	53	12	78	156	nonessential	nonessential	dioxygenase
PA14_00430	PA0034		32	117	215	59	56	244	nonessential	nonessential	two-component response regulator
PA14_00440	PA0035	trpA	26	72	29	10	42	9	nonessential	nonessential	tryptophan synthase subunit alpha
PA14_00450	PA0036	trpB	32	77	143	15	14	27	nonessential	nonessential	tryptophan synthase subunit beta
PA14_00460	PA0037	trpI	23	39	3	11	0	0	nonessential	essential	transcriptional regulator TrpI
PA14_00470	PA0038		283	1699	617	103	88	376	nonessential	nonessential	hypothetical protein
PA14_00480	PA0039		25	480	56	36	8	17	nonessential	nonessential	hypothetical protein
PA14_00490	PA0040		142	993	332	248	215	295	nonessential	nonessential	hemolysin activation/secretion protein
PA14_00510	PA0041		239	2276	876	188	405	862	nonessential	nonessential	hemagglutinin
PA14_00520			36	625	603	137	673	171	nonessential	nonessential	hypothetical protein
PA14_00530	PA0042		21	116	212	43	117	75	nonessential	nonessential	hypothetical protein
PA14_00550	PA0043		16	65	20	15	7	154	nonessential	nonessential	hypothetical protein
PA14_00560	PA0044	exoT	223	1878	1387	431	1590	1269	nonessential	nonessential	exoenzyme T
PA14_00570	PA0045		6	154	5	17	253	26	nonessential	nonessential	lipoprotein
PA14_00580	PA0046		3	41	36	4	3	98	nonessential	nonessential	lipoprotein
PA14_00590	PA0047		9	58	38	45	8	41	nonessential	nonessential	lipoprotein
PA14_00600	PA0048		12	6	37	12	251	233	nonessential	nonessential	transcriptional regulator
PA14_00620	PA0049		154	464	287	154	155	266	nonessential	nonessential	hypothetical protein
PA14_00640	PA0051	phzH	135	535	564	227	211	328	nonessential	nonessential	potential phenazine-modifying enzyme
PA14_00650	PA0052		2	57	0	4	1	1	nonessential	nonessential	hypothetical protein
PA14_00660	PA0054		172	1015	195	179	180	402	nonessential	nonessential	RNA 2'-phosphotransferase-like protein
PA14_00670	PA0055		10	24	9	9	3	202	nonessential	nonessential	hypothetical protein
PA14_00680	PA0056		28	122	125	22	24	25	nonessential	nonessential	LysR family transcriptional regulator
PA14_00690	PA0057		47	594	154	105	185	272	nonessential	nonessential	hypothetical protein
PA14_00700	PA0058	(dsbM)	41	155	60	28	18	18	nonessential	nonessential	hypothetical protein
PA14_00710	PA0059	osmC	0	2	0	1	1	5	essential	nonessential	osmotically inducible protein OsmC
PA14_00720	PA0060		10	64	21	47	23	0	nonessential	nonessential	hypothetical protein
PA14_00730	PA0061		3	56	3	1	0	31	nonessential	nonessential	hypothetical protein
PA14_00740	PA0062		80	566	268	59	64	75	nonessential	nonessential	lipoprotein
PA14_00750	PA0063		141	176	329	94	334	134	nonessential	nonessential	hypothetical protein
PA14_00760	PA0064		37	131	184	35	7	346	nonessential	nonessential	hypothetical protein
PA14_00770	PA0065		0	50	10	4	21	50	nonessential	nonessential	hypothetical protein
PA14_00780	PA0066		22	172	61	16	62	1	nonessential	nonessential	hypothetical protein
PA14_00790	PA0067	prlC	98	507	157	89	78	214	nonessential	nonessential	oligopeptidase A
PA14_00800	PA0068		0	0	0	0	0	0	essential	essential	hypothetical protein
PA14_00810	PA0069		43	44	378	13	5	8	nonessential	nonessential	DNA repair photolyase
PA14_00820	PA0070	tagQ1	16	254	183	36	38	129	nonessential	nonessential	TagQ1
PA14_00830	PA0071	tagR1	382	3219	354	90	149	177	nonessential	nonessential	TagR1
PA14_00850	PA0072	tagS1	2	28	24	0	32	0	nonessential	essential	TagS1
PA14_00875	PA0074	ppkA	267	1150	445	164	104	247	nonessential	nonessential	serine/threonine protein kinase PpkA
PA14_00890	PA0075	pppA	3	70	4	1	1	0	nonessential	nonessential	PppA
PA14_00900	PA0076	tagF1	1	10	48	1	1	0	nonessential	nonessential	TagF1
PA14_00910	PA0077	icmF1	1182	10228	1000	488	1232	2029	nonessential	nonessential	IcmF1
PA14_00925	PA0078	tssL1	12	0	29	2	0	3	nonessential	nonessential	TssL1
PA14_00940	PA0079	tssK1	1	43	6	2	0	0	nonessential	essential	TssK1
PA14_00960	PA0080	tssJ1	1	1	3	0	0	1	nonessential	essential	TssJ1
PA14_00980	PA0081	fha1	305	2041	1255	98	315	384	nonessential	nonessential	Fha1
PA14_00990	PA0082	tssA1	97	116	19	11	113	100	nonessential	nonessential	TssA1
PA14_01010	PA0083	hsiB1*	82	587	197	58	36	335	nonessential	nonessential	HsiB1
PA14_01020	PA0084	hsiC1*	324	2147	1201	522	478	1973	nonessential	nonessential	HsiC1
PA14_01030	PA0085	hcp1	68	356	107	40	48	122	nonessential	nonessential	Hcp1
PA14_01040	PA0086	tagJ1	80	16	32	37	0	2	nonessential	nonessential	TagJ1
PA14_01060	PA0087	tssE1	71	111	1	27	9	153	nonessential	nonessential	TssE1
PA14_01070	PA0088	tssF1	362	3723	1261	502	1005	1806	nonessential	nonessential	TssF1
PA14_01080	PA0089	tssG1	22	184	142	102	40	53	nonessential	nonessential	TssG1
PA14_01100	PA0090	clpV1	54	501	204	36	142	204	nonessential	nonessential	ClpV1
PA14_01110	PA0091	vgrG1a*	61	507	174	110	384	208	nonessential	nonessential	VgrG1a
PA14_01120	PA0092	tsi6	29	99	95	51	251	58	nonessential	nonessential	Tsi6
PA14_01130			0	0	0	0	0	0	essential	essential	hypothetical protein
PA14_01140	PA0093	tse6	213	588	707	171	288	158	nonessential	nonessential	Tse6
PA14_01150	PA0094	eagT6	125	695	289	211	1659	951	nonessential	nonessential	EagT6
PA14_01160	PA0095		150	260	323	240	241	475	nonessential	nonessential	hypothetical protein
PA14_01170	PA0096		15	117	10	47	88	124	nonessential	nonessential	hypothetical protein
PA14_01180	PA0097		10	75	42	44	11	18	nonessential	nonessential	hypothetical protein
PA14_01190	PA0098		2	48	1	57	7	26	nonessential	nonessential	3-oxoacyl-ACP synthase
PA14_01200	PA0099		41	816	414	139	552	544	nonessential	nonessential	hypothetical protein
PA14_01220	PA0100		118	3544	1651	177	1714	1241	nonessential	nonessential	hypothetical protein
PA14_01230	PA0101		4	48	35	15	33	34	nonessential	nonessential	hypothetical protein
PA14_01240	PA0102		33	3	672	5	31	57	nonessential	nonessential	carbonic anhydrase
PA14_01250	PA0103		57	91	97	13	105	71	nonessential	nonessential	sulfate transporter
PA14_01270	PA0104		35	165	15	10	99	5	nonessential	nonessential	hypothetical protein
PA14_01290	PA0105	coxB	37	170	327	80	437	20	nonessential	nonessential	cytochrome c oxidase subunit II
PA14_01300	PA0106	coxA	100	82	19	74	61	151	nonessential	nonessential	cytochrome c oxidase subunit I
PA14_01310	PA0107		40	56	42	24	40	81	nonessential	nonessential	cytochrome C oxidase assembly protein
PA14_01320	PA0108	coIII	169	890	615	135	580	1580	nonessential	nonessential	cytochrome c oxidase subunit III
PA14_01330	PA0109		2	15	2	2	18	0	nonessential	nonessential	hypothetical protein
PA14_01340	PA0110		257	544	340	320	263	268	nonessential	nonessential	hypothetical protein
PA14_01350	PA0111		75	177	46	54	0	77	nonessential	nonessential	hypothetical protein
PA14_01360	PA0112		2	1	18	1	0	0	nonessential	essential	hypothetical protein
PA14_01380	PA0113		45	81	56	14	54	12	nonessential	nonessential	protoheme IX farnesyltransferase
PA14_01390	PA0114	(senC)	20	285	41	42	14	9	nonessential	nonessential	hypothetical protein
PA14_01400	PA0115		6	37	26	11	37	2	nonessential	nonessential	hypothetical protein
PA14_01410	PA0116		41	118	11	39	14	6	nonessential	nonessential	hypothetical protein
PA14_01430	PA0117		0	144	13	1	22	6	nonessential	nonessential	short chain dehydrogenase
PA14_01440	PA0118		0	54	46	2	171	1	nonessential	nonessential	hypothetical protein
PA14_01460	PA0119		77	836	189	153	612	490	nonessential	nonessential	C4-dicarboxylate transporter DctA
PA14_01470	PA0120		0	71	11	7	83	0	nonessential	nonessential	transcriptional regulator
PA14_01480	PA0121		16	166	35	21	546	83	nonessential	nonessential	hypothetical protein
PA14_01490	PA0122	(rahU)	1	60	9	12	66	14	nonessential	nonessential	hemolysin
PA14_01500	PA0123		54	386	31	47	141	21	nonessential	nonessential	transcriptional regulator
PA14_01510	PA0124		9	17	17	17	55	311	nonessential	nonessential	hypothetical protein
PA14_01520	PA0125		0	0	0	7	4	0	essential	nonessential	hypothetical protein
PA14_01540	PA0126		36	393	264	67	510	192	nonessential	nonessential	hypothetical protein
PA14_01550	PA0127		18	27	32	16	290	2	nonessential	nonessential	lipoprotein
PA14_01560	PA0128		35	110	81	38	17	66	nonessential	nonessential	hypothetical protein
PA14_01580	PA0129	gabP*	104	323	218	157	798	254	nonessential	nonessential	gamma-aminobutyrate permease
PA14_01600	PA0130	(bauC)	133	1120	279	306	901	567	nonessential	nonessential	aldehyde dehydrogenase
PA14_01610	PA0131	(bauB)	52	276	82	150	456	84	nonessential	nonessential	hypothetical protein
PA14_01620	PA0132	aptA*	207	1803	612	351	1969	1484	nonessential	nonessential	beta alanine--pyruvate transaminase
PA14_01640	PA0133	(bauR)	44	564	374	40	167	165	nonessential	nonessential	LysR family transcriptional regulator
PA14_01660	PA0134		77	756	412	111	694	740	nonessential	nonessential	guanine deaminase
PA14_01670	PA0136		0	159	13	7	2	7	nonessential	nonessential	ABC transporter ATP-binding protein
PA14_01680	PA0137		32	146	21	11	5	67	nonessential	nonessential	ABC transporter permease
PA14_01690	PA0138		1	21	13	5	1	2	nonessential	nonessential	ABC transporter permease
PA14_01710	PA0139	ahpC	13	22	9	9	3	12	nonessential	nonessential	alkyl hydroperoxide reductase
PA14_01720	PA0140	ahpF	157	1187	260	64	67	629	nonessential	nonessential	alkyl hydroperoxide reductase
PA14_01730	PA0141		6	80	1	4	1	0	nonessential	nonessential	hypothetical protein
PA14_01750	PA0142		27	175	19	14	24	54	nonessential	nonessential	hydroxydechloroatrazine ethylaminohydrolase
PA14_01760	PA0143	nuh	6	70	18	17	8	189	nonessential	nonessential	nonspecific ribonucleoside hydrolase
PA14_01770			92	435	192	72	342	298	nonessential	nonessential	nucleoside-binding outer membrane protein
PA14_01780	PA0144		33	184	124	4	77	74	nonessential	nonessential	nucleoside 2-deoxyribosyltransferase
PA14_01790	PA0145		53	637	78	49	86	63	nonessential	nonessential	nucleoside 2-deoxyribosyltransferase
PA14_01800	PA0146		760	5375	2442	704	3363	1714	nonessential	nonessential	hypothetical protein
PA14_01810	PA0147		1022	5959	1692	499	1408	1614	nonessential	nonessential	oxidoreductase
PA14_01830	PA0148		846	6945	5333	686	2275	3338	nonessential	nonessential	adenosine deaminase
PA14_01840	PA0149		3	142	43	0	5	0	nonessential	essential	RNA polymerase ECF-subfamily sigma-70 factor
PA14_01860	PA0150		13	17	2	4	48	11	nonessential	nonessential	transmembrane sensor
PA14_01870	PA0151		86	802	813	93	571	240	nonessential	nonessential	TonB-dependent receptor
PA14_01890	PA0152	pcaQ	18	89	47	23	27	11	nonessential	nonessential	transcriptional regulator PcaQ
PA14_01900	PA0153	pcaH	85	935	367	128	540	377	nonessential	nonessential	protocatechuate 3,4-dioxygenase subunit beta
PA14_01910	PA0154	pcaG	67	126	150	17	27	259	nonessential	nonessential	protocatechuate 3,4-dioxygenase subunit alpha
PA14_01930	PA0155	pcaR	45	1014	640	94	211	68	nonessential	nonessential	transcriptional regulator PcaR
PA14_01940	PA0156	(triA)	19	9	99	0	39	36	nonessential	nonessential	RND efflux membrane fusion protein
PA14_01960	PA0157	(triB)	5	10	10	4	6	45	nonessential	nonessential	RND efflux membrane fusion protein
PA14_01970	PA0158	(triC)	89	1426	293	213	150	115	nonessential	nonessential	RND efflux transporter
PA14_01980	PA0159		40	445	33	100	233	242	nonessential	nonessential	LysR family transcriptional regulator
PA14_01990	PA0160		0	10	9	4	1	104	nonessential	nonessential	hypothetical protein
PA14_02010	PA0161		9	179	55	13	22	32	nonessential	nonessential	hypothetical protein
PA14_02020	PA0162	(opdC)	288	944	512	366	205	735	nonessential	nonessential	outer membrane porin
PA14_02030	PA0163		73	251	88	29	22	120	nonessential	nonessential	AraC family transcriptional regulator
PA14_02050	PA0164		89	687	137	136	137	218	nonessential	nonessential	gamma-glutamyltranspeptidase
PA14_02060	PA0165		928	6682	3656	716	1958	3229	nonessential	nonessential	hypothetical protein
PA14_02070	PA0166		17	280	57	21	363	137	nonessential	nonessential	transporter
PA14_02090	PA0167		7	125	27	9	2	0	nonessential	nonessential	TetR family transcriptional regulator
PA14_02100	PA0168		6	0	64	0	1	2	nonessential	nonessential	hypothetical protein
PA14_02110	PA0169	(siaD)	90	58	151	15	255	43	nonessential	nonessential	diguanylate cyclase
PA14_02130	PA0170		44	38	21	3	2	13	nonessential	nonessential	hypothetical protein
PA14_02140	PA0171		14	131	25	0	0	0	nonessential	essential	hypothetical protein
PA14_02150	PA0172	(siaA)	278	674	147	97	87	182	nonessential	nonessential	hypothetical protein
PA14_02180	PA0173	cheB	101	132	106	50	14	24	nonessential	nonessential	chemotaxis-specific methylesterase
PA14_02190	PA0174		192	989	390	77	233	307	nonessential	nonessential	hypothetical protein
PA14_02200	PA0175	(cheR2)	50	321	245	40	146	32	nonessential	nonessential	chemotaxis protein methyltransferase
PA14_02220	PA0176		134	1221	370	58	118	119	nonessential	nonessential	chemotaxis transducer
PA14_02230	PA0177	cheW	1	39	1	4	0	4	nonessential	nonessential	purine-binding chemotaxis protein
PA14_02250	PA0178	cheA	10	169	4	0	40	1	nonessential	nonessential	two-component sensor
PA14_02260	PA0179		4	322	267	9	59	13	nonessential	nonessential	two-component response regulator
PA14_02270	PA0180	(cttP)	23	9	64	1	1	1	nonessential	nonessential	chemotaxis transducer
PA14_02290	PA0181		90	642	165	50	123	83	nonessential	nonessential	LysR family transcriptional regulator
PA14_02300	PA0182	fabG	4	161	36	7	3	15	nonessential	nonessential	3-ketoacyl-ACP reductase
PA14_02310	PA0183	atsA	41	638	28	39	47	9	nonessential	nonessential	arylsulfatase
PA14_02330	PA0184		39	473	24	6	53	4	nonessential	nonessential	ABC transporter ATP-binding protein
PA14_02340	PA0185		59	215	123	23	441	34	nonessential	nonessential	ABC transporter permease
PA14_02360	PA0186		95	240	237	191	68	838	nonessential	nonessential	ABC transporter substrate-binding protein
PA14_02370	PA0189		297	1614	873	195	784	520	nonessential	nonessential	porin
PA14_02380	PA0190		25	10	18	10	28	68	nonessential	nonessential	acid phosphatase
PA14_02390	PA0191		15	535	90	16	25	45	nonessential	nonessential	transcriptional regulator
PA14_02410	PA0192		149	345	145	37	90	167	nonessential	nonessential	TonB-dependent receptor
PA14_02420	PA0193		33	151	11	15	1	65	nonessential	nonessential	hypothetical protein
PA14_02435	PA0194		47	82	66	25	56	24	nonessential	nonessential	hypothetical protein
PA14_02450	PA0195	(pntAA)	27	163	27	20	69	15	nonessential	nonessential	NAD(P) transhydrogenase subunit alpha part 1
PA14_02460	PA0195.1	(pntAB)	12	146	6	1	29	3	nonessential	nonessential	NAD(P) transhydrogenase subunit alpha part 2
PA14_02470	PA0196	pntB	9	302	36	1	22	5	nonessential	nonessential	pyridine nucleotide transhydrogenase subunit beta
PA14_02510	PA0199	exbD1	0	261	2	0	21	215	nonessential	nonessential	transport protein ExbD
PA14_02530	PA0201		184	496	162	17	198	268	nonessential	nonessential	hypothetical protein
PA14_02550	PA0208	mdcA	362	2529	1355	67	575	2323	nonessential	nonessential	malonate decarboxylase subunit alpha
PA14_02580	PA0211	mdcD	4	37	3	0	0	15	nonessential	essential	malonate decarboxylase subunit beta
PA14_02590	PA0212	mdcE	0	3	13	0	0	0	nonessential	essential	malonate decarboxylase subunit gamma
PA14_02620	PA0214		27	229	26	21	51	5	nonessential	nonessential	epsilon subunit of malonate decarboxylase
PA14_02630	PA0215		8	25	6	34	0	9	nonessential	nonessential	malonate carrier protein
PA14_02640	PA0216		403	1357	1050	153	203	424	nonessential	nonessential	malonate transporter subunit MadM
PA14_02650	PA0217		1	25	23	0	2	0	nonessential	essential	malonate utilization transcriptional regulator
PA14_02660	PA0218		58	647	497	263	107	341	nonessential	nonessential	LysR family transcriptional regulator
PA14_02680	PA0219		20	70	19	10	2	16	nonessential	nonessential	aldehyde dehydrogenase
PA14_02690	PA0220		149	655	107	162	68	555	nonessential	nonessential	amino acid permease
PA14_02700	PA0221		98	668	310	142	167	468	nonessential	nonessential	aminotransferase
PA14_02720	PA0222		35	413	65	102	109	641	nonessential	nonessential	hypothetical protein
PA14_02730	PA0223		19	18	7	6	37	31	nonessential	nonessential	dihydrodipicolinate synthetase
PA14_02740	PA0224		443	5469	1563	1028	3363	5194	nonessential	nonessential	class II aldolase/adducin domain-containing protein
PA14_02750	PA0225		17	69	20	24	11	36	nonessential	nonessential	transcriptional regulator
PA14_02760	PA0226		7	64	14	38	14	18	nonessential	nonessential	CoA transferase, subunit A
PA14_02770	PA0227		29	362	315	78	122	222	nonessential	nonessential	CoA transferase subunit B
PA14_02790	PA0228	pcaF	18	24	4	13	12	5	nonessential	nonessential	beta-ketoadipyl CoA thiolase
PA14_02810	PA0229	pcaT	68	460	251	91	60	182	nonessential	nonessential	dicarboxylic acid transporter PcaT
PA14_02830	PA0230	pcaB	60	525	5	43	15	71	nonessential	nonessential	3-carboxy-cis,cis-muconate cycloisomerase
PA14_02840	PA0231	pcaD	17	491	289	69	220	68	nonessential	nonessential	beta-ketoadipate enol-lactone hydrolase
PA14_02850	PA0232	pcaC	104	512	199	99	28	98	nonessential	nonessential	gamma-carboxymuconolactone decarboxylase
PA14_02870	PA0233		38	19	14	32	29	20	nonessential	nonessential	transcriptional regulator
PA14_02890	PA0234		96	752	211	188	148	1735	nonessential	nonessential	hypothetical protein
PA14_02900	PA0235	pcaK	63	217	87	75	27	162	nonessential	nonessential	4-hydroxybenzoate transporter PcaK
PA14_02910	PA0236		122	476	412	509	241	696	nonessential	nonessential	IclR family transcriptional regulator
PA14_02930	PA0237		14	456	540	11	65	1	nonessential	nonessential	oxidoreductase
PA14_02960	PA0238		2	98	0	4	0	6	nonessential	nonessential	hypothetical protein
PA14_02970	PA0239		1	16	12	17	22	47	nonessential	nonessential	hypothetical protein
PA14_02980	PA0240		18	202	82	36	229	12	nonessential	nonessential	porin
PA14_02990	PA0241		31	94	51	46	55	80	nonessential	nonessential	MFS transporter
PA14_03000	PA0242		85	671	235	104	211	174	nonessential	nonessential	hypothetical protein
PA14_03010	PA0243	(pip)	28	18	2	42	11	17	nonessential	nonessential	TetR family transcriptional regulator
PA14_03020	PA0244		2	5	2	1	0	39	nonessential	nonessential	shikimate 5-dehydrogenase
PA14_03030	PA0245	aroQ2	10	6	7	37	0	3	nonessential	nonessential	3-dehydroquinate dehydratase
PA14_03040	PA0246		14	65	10	1	2	25	nonessential	nonessential	MFS transporter
PA14_03050	PA0247	pobA	100	910	291	85	259	135	nonessential	nonessential	4-hydroxybenzoate 3-monooxygenase
PA14_03070	PA0248		8	166	41	14	18	139	nonessential	nonessential	transcriptional regulator
PA14_03080	PA0249		3	25	6	21	114	3	nonessential	nonessential	acetyltransferase
PA14_03090	PA0250		2	101	6	2	2	8	nonessential	nonessential	hypothetical protein
PA14_03100	PA0251		18	168	202	80	599	141	nonessential	nonessential	hypothetical protein
PA14_03110	PA0252		5	85	1	15	5	23	nonessential	nonessential	hypothetical protein
PA14_03120	PA0253	(hudR)	17	7	1	19	0	0	nonessential	essential	transcriptional regulator
PA14_03130	PA0254	(hudA)	36	830	222	77	27	120	nonessential	nonessential	hypothetical protein
PA14_03150	PA0255		84	439	40	63	61	45	nonessential	nonessential	hypothetical protein
PA14_03160	PA0256		21	354	134	104	222	258	nonessential	nonessential	hypothetical protein
PA14_03163			54	549	1090	165	818	80	nonessential	nonessential	hypothetical protein
PA14_03166			184	1001	366	641	1452	1142	nonessential	nonessential	hypothetical protein
PA14_03170	PA0987		52	1098	67	158	231	87	nonessential	nonessential	hypothetical protein
PA14_03180	PA0986		10	49	10	147	61	0	nonessential	nonessential	hypothetical protein
PA14_03190	PA0259	tli3*	299	1195	652	809	2024	1605	nonessential	nonessential	Tli3
PA14_03200	PA0260	tle3	240	2118	1213	720	1481	1058	nonessential	nonessential	Type VI effector Tle3
PA14_03210	PA0261	(tli3)	9	88	2	23	40	65	nonessential	nonessential	hypothetical protein
PA14_03220	PA0262	vgrG2b	110	1038	659	434	1569	467	nonessential	nonessential	VgrG2b
PA14_03240	PA0263 PA1512 PA5267	hcpC	414	5106	2043	2057	6991	4056	nonessential	nonessential	secreted protein Hcp
PA14_03250			211	1968	1695	1109	6045	1770	nonessential	nonessential	hypothetical protein
PA14_03265			13	87	30	154	198	528	nonessential	nonessential	hypothetical protein
PA14_03270			342	1712	1228	1760	4797	2467	nonessential	nonessential	hypothetical protein
PA14_03285			349	2623	287	2118	3502	1278	nonessential	nonessential	hypothetical protein
PA14_03290	PA0979		0	19	0	55	19	16	essential	nonessential	hypothetical protein
PA14_03300	PA0978 PA1938		9	307	154	129	296	296	nonessential	nonessential	hypothetical protein
PA14_03310			118	1468	471	627	2031	1223	nonessential	nonessential	hypothetical protein
PA14_03320			242	2321	635	2151	5662	2967	nonessential	nonessential	hypothetical protein
PA14_03330			38	621	152	537	1219	1156	nonessential	nonessential	hypothetical protein
PA14_03340			259	1402	972	1888	5744	2765	nonessential	nonessential	hypothetical protein
PA14_03350			42	618	283	529	2157	276	nonessential	nonessential	hypothetical protein
PA14_03360			210	1720	292	1591	1820	3020	nonessential	nonessential	hypothetical protein
PA14_03370			17	77	6	162	165	35	nonessential	nonessential	hypothetical protein
PA14_03380			640	1965	679	1200	2960	1333	nonessential	nonessential	hypothetical protein
PA14_03390			14	897	36	30	35	595	nonessential	nonessential	hypothetical protein
PA14_03400			253	437	112	549	500	379	nonessential	nonessential	hypothetical protein
PA14_03420	PA0264		3	52	0	15	13	7	nonessential	nonessential	hypothetical protein
PA14_03430	PA0265	gabD*	18	145	36	55	99	26	nonessential	nonessential	succinate-semialdehyde dehydrogenase I
PA14_03450	PA0266	gabT*	26	235	35	113	192	283	nonessential	nonessential	4-aminobutyrate aminotransferase
PA14_03470	PA0267		0	67	0	19	16	4	essential	nonessential	hypothetical protein
PA14_03480	PA0268		7	51	11	7	7	0	nonessential	nonessential	GntR family transcriptional regulator
PA14_03490	PA0269		73	141	312	7	166	41	nonessential	nonessential	hypothetical protein
PA14_03510	PA0270		12	6	15	2	0	0	nonessential	essential	hypothetical protein
PA14_03520	PA0271		1	2	0	0	1	0	nonessential	essential	hypothetical protein
PA14_03530	PA0272		3	181	48	0	7	12	nonessential	nonessential	transcriptional regulator
PA14_03550	PA0273		20	22	7	6	1	2	nonessential	nonessential	MFS transporter
PA14_03560	PA0274		33	124	29	6	89	26	nonessential	nonessential	hypothetical protein
PA14_03580	PA0275		124	107	38	18	3	17	nonessential	nonessential	transcriptional regulator
PA14_03590	PA0276		22	66	301	7	19	2	nonessential	nonessential	hypothetical protein
PA14_03610	PA0277		69	169	38	34	65	259	nonessential	nonessential	Zn-dependent protease with chaperone function
PA14_03620	PA0278		3	16	13	0	4	21	nonessential	nonessential	hypothetical protein
PA14_03630	PA0279		41	263	41	2	0	20	nonessential	nonessential	ArsR family transcriptional regulator
PA14_03650	PA0280	cysA	0	5	0	0	0	0	essential	essential	sulfate transport protein CysA
PA14_03670	PA0281	cysW	112	753	364	39	162	1415	nonessential	nonessential	sulfate transport protein CysW
PA14_03680	PA0282	cysT	51	442	131	68	71	332	nonessential	nonessential	sulfate transport protein CysT
PA14_03700	PA0283	sbp	25	249	71	84	60	144	nonessential	nonessential	sulfate-binding protein
PA14_03720	PA0285		275	2174	1645	710	2397	2132	nonessential	nonessential	sensory box GGDEF domain-containing protein
PA14_03730	PA0286	(desA)	158	295	25	278	311	377	nonessential	nonessential	fatty acid desaturase
PA14_03760	PA0287	(gpuP)	534	2252	703	998	937	1288	nonessential	nonessential	sodium:solute symporter
PA14_03770	PA0288	speB1*	4	77	104	82	157	20	nonessential	nonessential	agmatinase
PA14_03780	PA0289	(gpuR)	161	449	290	275	1105	820	nonessential	nonessential	transcriptional regulator
PA14_03790	PA0290		54	78	80	109	314	323	nonessential	nonessential	sensory box GGDEF domain-containing protein
PA14_03800	PA0291	oprE	95	550	418	243	676	260	nonessential	nonessential	anaerobically-induced outer membrane porin OprE precursor
PA14_03810	PA0292	aguA	154	1824	633	314	1664	771	nonessential	nonessential	agmatine deiminase
PA14_03830	PA0293	aguB	349	2122	801	739	1760	841	nonessential	nonessential	N-carbamoylputrescine amidohydrolase
PA14_03840	PA0294	aguR	4	6	5	6	17	71	nonessential	nonessential	transcriptional regulator AguR
PA14_03855	PA0295		749	7160	3946	2024	5659	3713	nonessential	nonessential	periplasmic polyamine binding protein
PA14_03860	PA0296	(spuI)	170	1500	464	984	3299	1199	nonessential	nonessential	glutamine synthetase
PA14_03870	PA0297	spuA	122	768	188	407	1219	389	nonessential	nonessential	glutamine amidotransferase
PA14_03880	PA0298	spuB	1	77	10	34	327	7	nonessential	nonessential	glutamine synthetase
PA14_03900	PA0299	spuC	13	504	111	117	155	100	nonessential	nonessential	aminotransferase
PA14_03920	PA0300	spuD	137	905	407	794	1462	1126	nonessential	nonessential	polyamine transport protein
PA14_03930	PA0301	spuE	84	997	548	495	1189	1023	nonessential	nonessential	polyamine transport protein
PA14_03940	PA0302	spuF	268	816	934	608	1112	1071	nonessential	nonessential	polyamine transport protein PotG
PA14_03950	PA0303	spuG	126	328	495	673	697	1316	nonessential	nonessential	polyamine transport protein PotH
PA14_03960	PA0304	spuH	59	842	619	452	1888	1415	nonessential	nonessential	polyamine transport protein PotI
PA14_03980	PA0305	(hacB)	192	1082	278	387	1216	711	nonessential	nonessential	hypothetical protein
PA14_04000	PA0306		63	325	132	128	399	419	nonessential	nonessential	transcriptional regulator
PA14_04010			100	1317	324	364	1373	601	nonessential	nonessential	hypothetical protein
PA14_04020	PA0307		98	59	53	178	35	131	nonessential	nonessential	hypothetical protein
PA14_04030	PA0308		245	750	675	617	1156	1014	nonessential	nonessential	hypothetical protein
PA14_04040	PA0309		198	1695	714	303	913	525	nonessential	nonessential	hypothetical protein
PA14_04050	PA0310		19	207	43	37	378	10	nonessential	nonessential	proline hydroxylase
PA14_04060	PA0311		1	0	0	3	0	0	essential	essential	hypothetical protein
PA14_04070	PA0312		1	4	13	6	1	7	nonessential	nonessential	hypothetical protein
PA14_04080	PA0313		73	278	135	140	193	308	nonessential	nonessential	ABC transporter permease
PA14_04090	PA0314		21	209	62	245	244	92	nonessential	nonessential	ABC transporter substrate-binding protein
PA14_04100	PA0315		61	277	125	152	888	149	nonessential	nonessential	hypothetical protein
PA14_04110	PA0316	serA	1	0	0	1	0	0	essential	essential	D-3-phosphoglycerate dehydrogenase
PA14_04140	PA0317		4	154	51	87	265	151	nonessential	nonessential	hypothetical protein
PA14_04150	PA0318		48	394	142	150	259	73	nonessential	nonessential	hypothetical protein
PA14_04160	PA0319		95	359	357	230	437	1206	nonessential	nonessential	transcriptional regulator
PA14_04180	PA0320	(carO)	5	145	9	42	58	9	nonessential	nonessential	hypothetical protein
PA14_04190	PA0321		141	1094	880	547	1243	206	nonessential	nonessential	acetylpolyamine aminohydrolase
PA14_04210	PA0322		304	1697	2041	568	2591	1169	nonessential	nonessential	transporter
PA14_04220	PA0323		472	2271	858	1852	3030	2415	nonessential	nonessential	ABC transporter substrate-binding protein
PA14_04230	PA0324		209	1460	672	937	2141	2846	nonessential	nonessential	ABC transporter permease
PA14_04240	PA0325		274	2005	1146	577	2341	1625	nonessential	nonessential	ABC transporter permease
PA14_04250	PA0326		27	140	23	31	7	197	nonessential	nonessential	ABC transporter ATP-binding protein
PA14_04270	PA0327	(carP)	67	1619	62	46	97	96	nonessential	nonessential	transcriptional regulator
PA14_04290	PA0328	(aaaA)	34	261	82	34	161	88	nonessential	nonessential	hypothetical protein
PA14_04300	PA0329		31	86	36	11	10	25	nonessential	nonessential	hypothetical protein
PA14_04320	PA0331	ilvA1	249	460	324	97	156	414	nonessential	nonessential	threonine dehydratase
PA14_04340	PA0333		5	83	140	21	195	26	nonessential	nonessential	hypothetical protein
PA14_04350			14	23	46	11	37	35	nonessential	nonessential	integral membrane protein
PA14_04370	PA0334		29	138	97	31	95	14	nonessential	nonessential	MFS transporter
PA14_04380	PA0335		34	182	155	82	388	25	nonessential	nonessential	hypothetical protein
PA14_04390	PA0336	ygdP*	9	53	85	5	30	0	nonessential	nonessential	dinucleoside polyphosphate hydrolase
PA14_04410	PA0337	ptsP	269	2314	807	189	1130	418	nonessential	nonessential	phosphoenolpyruvate-protein phosphotransferase PtsP
PA14_04420	PA0338		242	684	224	98	433	45	nonessential	nonessential	hypothetical protein
PA14_04430	PA0339		7	26	17	9	27	25	nonessential	nonessential	hypothetical protein
PA14_04440	PA0340		20	86	57	16	86	31	nonessential	nonessential	permease
PA14_04490	PA0343		6	12	14	4	100	13	nonessential	nonessential	hypothetical protein
PA14_04510	PA0344		2	43	0	1	0	0	nonessential	essential	hypothetical protein
PA14_04520	PA0345		28	5	27	1	0	0	nonessential	essential	hypothetical protein
PA14_04550	PA0347	glpQ	1850	16588	9297	1444	7586	3537	nonessential	nonessential	glycerophosphoryl diester phosphodiesterase, periplasmic
PA14_04560	PA0348		11	63	43	14	15	6	nonessential	nonessential	hypothetical protein
PA14_04570	PA0349		87	435	215	106	598	167	nonessential	nonessential	hypothetical protein
PA14_04590	PA0351		1	15	36	10	59	100	nonessential	nonessential	hypothetical protein
PA14_04610	PA0352		136	685	120	270	427	169	nonessential	nonessential	transporter
PA14_04630	PA0353	ilvD	90	839	61	75	232	43	nonessential	nonessential	dihydroxy-acid dehydratase
PA14_04640	PA0354		46	654	52	79	91	281	nonessential	nonessential	hypothetical protein
PA14_04650	PA0355	pfpI	5	109	34	78	196	95	nonessential	nonessential	protease PfpI
PA14_04660	PA0356		27	217	67	109	75	131	nonessential	nonessential	hypothetical protein
PA14_04670	PA0357	mutM	46	159	95	102	59	300	nonessential	nonessential	formamidopyrimidine-DNA glycosylase
PA14_04680	PA0358		36	151	1180	161	1006	396	nonessential	nonessential	hypothetical protein
PA14_04690	PA0359		3	48	5	21	55	27	nonessential	nonessential	hypothetical protein
PA14_04700	PA0360		71	710	275	195	191	603	nonessential	nonessential	hypothetical protein
PA14_04710			16	110	98	85	189	123	nonessential	nonessential	hypothetical protein
PA14_04730	PA0361		41	302	48	108	95	109	nonessential	nonessential	gamma-glutamyltranspeptidase
PA14_04750	PA0362	fdx1	0	0	0	0	0	0	essential	essential	ferredoxin (4Fe-4S)
PA14_04780	PA0364	laoA	378	2430	520	434	557	1320	nonessential	nonessential	LaoA
PA14_04790	PA0365	laoB	11	10	28	2	2	13	nonessential	nonessential	LaoB
PA14_04810	PA0366	laoC	74	466	250	174	113	400	nonessential	nonessential	LaoC
PA14_04820	PA0367	laoR	36	154	65	23	143	58	nonessential	nonessential	LaoR
PA14_04830			17	125	68	6	45	247	nonessential	nonessential	acetyltransferase
PA14_04840	PA0368		564	5351	1438	339	1503	2046	nonessential	nonessential	hypothetical protein
PA14_04850	PA0369		25	12	2	31	60	8	nonessential	nonessential	hypothetical protein
PA14_04860	PA0370		10	81	41	9	327	1	nonessential	nonessential	methyltransferase
PA14_04870	PA0371		18	89	37	16	17	25	nonessential	nonessential	hypothetical protein
PA14_04890	PA0372		132	563	259	145	562	282	nonessential	nonessential	zinc protease
PA14_04910	PA0374	ftsE	33	13	9	10	21	2	nonessential	nonessential	cell division ATP-binding protein FtsE
PA14_04920	PA0375	ftsX	99	264	95	104	61	26	nonessential	nonessential	cell division protein FtsX
PA14_04940	PA0377		15	204	16	13	13	1	nonessential	nonessential	hypothetical protein
PA14_04950	PA0378	mtgA	6	100	6	5	4	16	nonessential	nonessential	monofunctional biosynthetic peptidoglycan transglycosylase
PA14_04960	PA0379		0	1	3	7	13	7	nonessential	nonessential	hypothetical protein
PA14_04980	PA0381	thiG	26	32	72	8	0	3	nonessential	nonessential	thiazole synthase
PA14_05000	PA0382	trmB*	28	115	24	101	90	16	nonessential	nonessential	tRNA (guanine-N(7)-)-methyltransferase
PA14_05010	PA0383		95	1560	461	175	151	381	nonessential	nonessential	hypothetical protein
PA14_05020	PA0384		0	20	10	7	0	0	nonessential	essential	hypothetical protein
PA14_05030	PA0385		26	289	83	30	68	91	nonessential	nonessential	hypothetical protein
PA14_05040	PA0386		29	340	77	94	24	63	nonessential	nonessential	coproporphyrinogen III oxidase
PA14_05050	PA0387		4	37	43	3	1	36	nonessential	nonessential	deoxyribonucleotide triphosphate pyrophosphatase
PA14_05060	PA0388		30	61	10	18	17	272	nonessential	nonessential	hypothetical protein
PA14_05070	PA0389		429	2052	1248	879	2591	2218	nonessential	nonessential	methionine biosynthesis protein
PA14_05080	PA0390	metX	247	1762	1063	706	1144	1061	nonessential	nonessential	homoserine O-acetyltransferase
PA14_05110	PA0391		16	152	180	87	203	97	nonessential	nonessential	hypothetical protein
PA14_05130	PA0392		16	136	10	44	21	107	nonessential	nonessential	hypothetical protein
PA14_05150	PA0393	proC	5	6	0	3	1	68	nonessential	nonessential	pyrroline-5-carboxylate reductase
PA14_05160	PA0394		13	226	55	71	59	74	nonessential	nonessential	hypothetical protein
PA14_05180	PA0395	pilT	314051	1678893	700612	765	1042	1070	nonessential	nonessential	twitching motility protein PilT
PA14_05190	PA0396	pilU	91	348	372	4	1	0	nonessential	nonessential	twitching motility protein PilU
PA14_05200	PA0397		16	391	104	38	23	147	nonessential	nonessential	cation efflux system protein
PA14_05210	PA0398		205	1364	195	315	500	611	nonessential	nonessential	hypothetical protein
PA14_05220	PA0399		37	182	22	97	67	116	nonessential	nonessential	cystathionine beta-synthase
PA14_05230	PA0400		241	1745	558	136	266	912	nonessential	nonessential	cystathionine gamma-lyase
PA14_05250	PA0401	pyrC	0	0	0	0	0	0	essential	essential	dihydroorotase
PA14_05260	PA0402	pyrB	0	0	0	0	0	0	essential	essential	aspartate carbamoyltransferase
PA14_05270	PA0403	pyrR	4	4	18	5	3	28	nonessential	nonessential	bifunctional pyrimidine regulatory protein PyrR/uracil phosphoribosyltransferase
PA14_05290	PA0405	(algH)	2	17	24	2	1	0	nonessential	nonessential	hypothetical protein
PA14_05300	PA0406	(tonB3)	89	99	105	66	4	86	nonessential	nonessential	TonB domain-containing protein
PA14_05310	PA0407	gshB	29	85	60	9	35	5	nonessential	nonessential	glutathione synthetase
PA14_05320	PA0408	pilG	18	170	0	9	6	14	nonessential	nonessential	twitching motility protein PilG
PA14_05330	PA0409	pilH	91	298	132	58	85	344	nonessential	nonessential	twitching motility protein PilH
PA14_05340	PA0410	pilI	16	42	9	1	26	26	nonessential	nonessential	twitching motility protein PilI
PA14_05360	PA0411	pilJ	540	2318	1587	811	1942	1681	nonessential	nonessential	twitching motility protein PilJ
PA14_05380	PA0412	pilK	251	1031	184	97	93	155	nonessential	nonessential	methyltransferase PilK
PA14_05390	PA0413	chpA	133	965	120	46	311	34	nonessential	nonessential	ChpA
PA14_05400	PA0414	(chpB)	275	2624	737	237	387	710	nonessential	nonessential	methylesterase
PA14_05410	PA0415	(chpC)	1	3	0	0	15	1	nonessential	nonessential	chemotaxis protein
PA14_05420	PA0416	(chpD)	1	69	6	7	24	81	nonessential	nonessential	transcriptional regulator
PA14_05440	PA0418		134	1673	1122	105	421	1165	nonessential	nonessential	hypothetical protein
PA14_05450	PA0419		23	22	2	15	0	1	nonessential	nonessential	16S ribosomal RNA methyltransferase RsmE
PA14_05460	PA0420	bioA	2	3	0	0	0	0	nonessential	essential	adenosylmethionine-8-amino-7-oxononanoate aminotransferase
PA14_05480	PA0421		51	400	147	110	499	258	nonessential	nonessential	hypothetical protein
PA14_05500	PA0422		34	160	90	98	246	173	nonessential	nonessential	hypothetical protein
PA14_05510	PA0423	(pasP)	11	139	48	57	20	826	nonessential	nonessential	hypothetical protein
PA14_05520	PA0424	mexR	1	0	18	4	18	16	nonessential	nonessential	multidrug resistance operon repressor MexR
PA14_05530	PA0425	mexA	36	4	17	5	12	61	nonessential	nonessential	RND multidrug efflux membrane fusion protein MexA
PA14_05540	PA0426	mexB	15	639	255	83	300	593	nonessential	nonessential	RND multidrug efflux transporter MexB
PA14_05550	PA0427	oprM	1	26	5	13	17	12	nonessential	nonessential	major intrinsic multiple antibiotic resistance efflux outer membrane protein OprM precursor
PA14_05560	PA0428		14	28	80	68	241	172	nonessential	nonessential	ATP-dependent RNA helicase
PA14_05580	PA0429		2194	15444	4644	6707	12546	9979	nonessential	nonessential	hypothetical protein
PA14_05590	PA0430	metF	33	649	138	176	1066	1367	nonessential	nonessential	5,10-methylenetetrahydrofolate reductase
PA14_05600	PA0431		160	560	469	295	223	603	nonessential	nonessential	hypothetical protein
PA14_05620	PA0432	sahH	0	17	0	0	0	0	essential	essential	S-adenosyl-L-homocysteine hydrolase
PA14_05630	PA0433		10	65	9	40	38	147	nonessential	nonessential	hypothetical protein
PA14_05640	PA0434		371	4138	1298	1023	1761	2235	nonessential	nonessential	hypothetical protein
PA14_05650	PA0435		174	824	195	406	721	539	nonessential	nonessential	hypothetical protein
PA14_05660	PA0436		113	1132	426	263	531	664	nonessential	nonessential	transcriptional regulator
PA14_05690	PA0437	codA	55	323	24	45	94	0	nonessential	nonessential	cytosine deaminase
PA14_05700	PA0438	codB	100	812	198	180	383	611	nonessential	nonessential	cytosine permease
PA14_05740	PA0439		253	793	314	243	350	921	nonessential	nonessential	dihydropyrimidine dehydrogenase
PA14_05750	PA0440		2	78	12	10	4	38	nonessential	nonessential	oxidoreductase
PA14_05770	PA0441	dht*	51	229	453	119	170	242	nonessential	nonessential	phenylhydantoinase
PA14_05790	PA0443		288	1340	403	851	1335	1197	nonessential	nonessential	transporter
PA14_05810	PA0444	amaB	39	13	1	12	5	28	nonessential	nonessential	allantoate amidohydrolase
PA14_05820	PA0446		83	334	99	137	223	556	nonessential	nonessential	hypothetical protein
PA14_05840	PA0447	gcdH	21	93	41	46	29	12	nonessential	nonessential	glutaryl-CoA dehydrogenase
PA14_05850	PA0448	(gcdR)	65	404	87	135	105	21	nonessential	nonessential	LysR family transcriptional regulator
PA14_05860	PA0449		14	247	45	45	25	16	nonessential	nonessential	hypothetical protein
PA14_05870	PA0450		33	333	184	82	155	132	nonessential	nonessential	phosphate transporter
PA14_05880	PA0451		40	50	13	20	63	16	nonessential	nonessential	membrane-bound protease
PA14_05890	PA0452		15	708	306	7	42	51	nonessential	nonessential	stomatin-like protein
PA14_05910			2	301	37	12	13	0	nonessential	nonessential	periplasmic transport system
PA14_05920	PA0454		155	1435	830	250	741	1810	nonessential	nonessential	hypothetical protein
PA14_05950	PA0455	dbpA	208	1940	370	154	346	722	nonessential	nonessential	ATP-dependent RNA helicase DbpA
PA14_05960	PA0456		29	312	74	87	580	221	nonessential	nonessential	cold-shock protein
PA14_05970	PA0457		158	69	48	425	68	475	nonessential	nonessential	hypothetical protein
PA14_05990	PA0458		7	54	85	14	141	68	nonessential	nonessential	EmrB/QacA family drug resistance transporter
PA14_06000	PA0459		63	751	344	247	796	449	nonessential	nonessential	ClpA/B protease ATP binding subunit
PA14_06010	PA0460		2	397	43	9	67	121	nonessential	nonessential	hypothetical protein
PA14_06030	PA0461		181	1544	544	387	664	1518	nonessential	nonessential	acyltransferase
PA14_06040	PA0462		115	931	646	164	632	217	nonessential	nonessential	hypothetical protein
PA14_06060	PA0463	creB	16	49	45	24	10	259	nonessential	nonessential	DNA-binding response regulator CreB
PA14_06070	PA0464	creC	30	32	69	48	268	61	nonessential	nonessential	sensory histidine kinase CreC
PA14_06080	PA0465	creD	104	676	113	168	251	344	nonessential	nonessential	hypothetical protein
PA14_06120	PA0467		1	26	3	0	0	0	nonessential	essential	hypothetical protein
PA14_06130	PA0468		27	36	6	42	0	6	nonessential	nonessential	hypothetical protein
PA14_06150	PA0469		46	137	100	15	11	14	nonessential	nonessential	hypothetical protein
PA14_06160	PA0470	(fiuA)	260	1407	746	917	1132	896	nonessential	nonessential	hydroxamate-type ferrisiderophore receptor
PA14_06170	PA0471	(fiuR)	69	456	221	101	320	198	nonessential	nonessential	transmembrane sensor
PA14_06180	PA0472	(fiuI)	109	198	95	97	112	194	nonessential	nonessential	RNA polymerase sigma factor
PA14_06190	PA0473		524	5026	2356	895	1968	2672	nonessential	nonessential	glutathione S-transferase
PA14_06210	PA0475		6	110	19	29	3	15	nonessential	nonessential	transcriptional regulator
PA14_06230	PA0476		67	517	290	173	281	426	nonessential	nonessential	permease
PA14_06240	PA0477		137	171	85	157	184	375	nonessential	nonessential	LysR family transcriptional regulator
PA14_06250	PA0478		105	945	99	73	198	730	nonessential	nonessential	GNAT family acetyltransferase
PA14_06260	PA0479		15	158	76	58	12	115	nonessential	nonessential	LysR family transcriptional regulator
PA14_06270	PA0480		80	629	261	59	229	299	nonessential	nonessential	hydrolase
PA14_06280	PA0481		55	782	309	268	360	101	nonessential	nonessential	hypothetical protein
PA14_06290	PA0482	glcB	354	2404	916	729	2021	2528	nonessential	nonessential	malate synthase G
PA14_06300	PA0483		4	29	4	18	6	31	nonessential	nonessential	GNAT family acetyltransferase
PA14_06310	PA0484		125	41	10	40	138	13	nonessential	nonessential	ACT domain-containing protein
PA14_06320	PA0485		346	3357	1378	612	2081	1122	nonessential	nonessential	hypothetical protein
PA14_06330	PA0486		7	115	69	25	40	195	nonessential	nonessential	serine/threonine protein kinase
PA14_06340	PA0487		2	8	4	4	4	1	nonessential	nonessential	molybdenum transport regulator
PA14_06350	PA0488		52	286	89	41	257	222	nonessential	nonessential	hypothetical protein
PA14_06390	PA0490		0	13	3	16	0	1	nonessential	nonessential	hypothetical protein
PA14_06400	PA0491		64	553	247	77	5	40	nonessential	nonessential	LysR family transcriptional regulator
PA14_06420	PA0492		84	344	200	42	33	82	nonessential	nonessential	hypothetical protein
PA14_06430	PA0493		2	1	2	2	2	2	nonessential	nonessential	hypothetical protein
PA14_06450	PA0494		24	414	10	16	14	61	nonessential	nonessential	acetyl-CoA carboxylase biotin carboxylase subunit
PA14_06460	PA0495		21	108	22	16	67	26	nonessential	nonessential	hypothetical protein
PA14_06480	PA0496		52	531	314	43	49	140	nonessential	nonessential	hydrolase
PA14_06500	PA0500	bioB	7	0	1	0	0	0	nonessential	essential	biotin synthase
PA14_06510	PA0501	bioF	0	0	0	0	0	0	essential	essential	8-amino-7-oxononanoate synthase
PA14_06530	PA0502		6	6	2	0	1	0	nonessential	essential	biotin biosynthesis protein bioH
PA14_06540	PA0503		0	0	0	0	0	0	essential	essential	biotin synthesis protein BioC
PA14_06600	PA0506		6	199	9	12	14	22	nonessential	nonessential	acyl-CoA dehydrogenase
PA14_06620	PA0507		106	843	205	62	578	94	nonessential	nonessential	acyl-CoA dehydrogenase
PA14_06640	PA0508		96	477	276	99	215	262	nonessential	nonessential	acyl-CoA dehydrogenase
PA14_06650	PA0509	nirN	43	105	64	43	9	16	nonessential	nonessential	c-type cytochrome
PA14_06660	PA0510	nirE	13	25	6	20	16	5	nonessential	nonessential	uroporphyrin-III c-methyltransferase
PA14_06670	PA0511	nirJ	41	308	298	51	79	88	nonessential	nonessential	heme d1 biosynthesis protein NirJ
PA14_06680	PA0512	nirH	0	29	41	1	51	50	nonessential	nonessential	hypothetical protein
PA14_06690	PA0513	nirG	3	0	2	1	1	0	nonessential	nonessential	transcriptional regulator
PA14_06700	PA0514	nirL	26	531	146	59	53	52	nonessential	nonessential	heme d1 biosynthesis protein NirL
PA14_06710	PA0515		9	104	14	20	10	26	nonessential	nonessential	transcriptional regulator
PA14_06720	PA0516	nirF	532	2107	901	968	479	2304	nonessential	nonessential	heme d1 biosynthesis protein NirF
PA14_06740	PA0518	nirM	6	3	1	3	9	0	nonessential	nonessential	cytochrome c-551
PA14_06750	PA0519	nirS	311	3362	1233	666	1950	1748	nonessential	nonessential	nitrite reductase
PA14_06770	PA0520	nirQ	10	595	193	91	246	174	nonessential	nonessential	regulatory protein NirQ
PA14_06790	PA0521		74	81	66	64	9	7	nonessential	nonessential	cytochrome c oxidase subunit
PA14_06800	PA0522		92	417	890	124	419	767	nonessential	nonessential	hypothetical protein
PA14_06810	PA0523	norC	3	341	40	10	11	55	nonessential	nonessential	nitric-oxide reductase subunit C
PA14_06830	PA0524	norB	66	450	85	43	21	81	nonessential	nonessential	nitric-oxide reductase subunit B
PA14_06840	PA0525		2	13	33	21	3	3	nonessential	nonessential	dinitrification protein NorD
PA14_06860	PA0526		1	14	2	2	153	0	nonessential	nonessential	hypothetical protein
PA14_06870	PA0527	dnr	80	443	57	82	206	271	nonessential	nonessential	transcriptional regulator Dnr
PA14_06875			12	116	66	22	34	7	nonessential	nonessential	rsmYregulatoryRNA
PA14_06880	PA0528		115	1412	258	174	535	617	nonessential	nonessential	LysR family transcriptional regulator
PA14_06890	PA0529		28	391	84	57	55	150	nonessential	nonessential	hypothetical protein
PA14_06900			11	6	25	25	72	58	nonessential	nonessential	hypothetical protein
PA14_06920	PA0530		1	10	13	4	5	11	nonessential	nonessential	class III pyridoxal phosphate-dependent aminotransferase
PA14_06930	PA0531		50	668	132	82	29	32	nonessential	nonessential	glutamine amidotransferase
PA14_06940	PA0532		60	302	141	52	97	252	nonessential	nonessential	hypothetical protein
PA14_06950	PA0533		31	55	18	22	56	28	nonessential	nonessential	LuxR family transcriptional regulator
PA14_06960	PA0534	(pauB1)	510	4041	1919	940	3760	1402	nonessential	nonessential	hypothetical protein
PA14_06970	PA0535		47	412	28	27	23	38	nonessential	nonessential	Cro/CI family transcriptional regulator
PA14_06980	PA0536		18	190	19	34	87	16	nonessential	nonessential	hypothetical protein
PA14_06990	PA0537		42	323	159	138	96	532	nonessential	nonessential	hypothetical protein
PA14_07000	PA0538	dsbB1*	158	1211	338	185	164	631	nonessential	nonessential	DsbB1
PA14_07010	PA0539		16	3	39	12	12	25	nonessential	nonessential	hypothetical protein
PA14_07020	PA0540		11	118	165	37	335	68	nonessential	nonessential	hypothetical protein
PA14_07030	PA0541		7	14	23	21	122	134	nonessential	nonessential	cytochrome c'
PA14_07050	PA0543		140	914	249	174	365	711	nonessential	nonessential	hypothetical protein
PA14_07060	PA0544		11	49	35	56	167	134	nonessential	nonessential	hypothetical protein
PA14_07070	PA0545		71	86	169	165	761	266	nonessential	nonessential	hypothetical protein
PA14_07110	PA0547		48	254	22	82	67	246	nonessential	nonessential	ArsR family transcriptional regulator
PA14_07140	PA0549		0	8	1	14	0	0	nonessential	essential	hypothetical protein
PA14_07150	PA0550		63	323	162	125	158	480	nonessential	nonessential	hypothetical protein
PA14_07170	PA0551	epd	1	1	4	0	397	0	nonessential	essential	D-erythrose 4-phosphate dehydrogenase
PA14_07200	PA0553		1	173	60	13	6	188	nonessential	nonessential	hypothetical protein
PA14_07210	PA0554		31	125	323	91	240	258	nonessential	nonessential	hypothetical protein
PA14_07230	PA0555	fda	0	0	0	0	0	0	essential	essential	fructose-1,6-bisphosphate aldolase
PA14_07240	PA0556		6	8	11	24	48	10	nonessential	nonessential	hypothetical protein
PA14_07250	PA0557		55	259	158	133	362	118	nonessential	nonessential	hypothetical protein
PA14_07260	PA0558		13	225	17	129	297	387	nonessential	nonessential	hypothetical protein
PA14_07280	PA0559		573	10136	5758	2691	11700	10367	nonessential	nonessential	hypothetical protein
PA14_07290	PA0560		559	4196	525	2300	2745	4162	nonessential	nonessential	hypothetical protein
PA14_07300	PA0561		1111	10342	2695	4156	10034	11192	nonessential	nonessential	hypothetical protein
PA14_07310	PA0562		30	404	30	115	141	14	nonessential	nonessential	hydrolase
PA14_07330	PA0563		174	1003	495	618	1496	448	nonessential	nonessential	hypothetical protein
PA14_07340	PA0564		94	473	180	283	558	334	nonessential	nonessential	transcriptional regulator
PA14_07355	PA0565		8	33	78	27	27	54	nonessential	nonessential	hypothetical protein
PA14_07360	PA0566		17	271	41	114	114	106	nonessential	nonessential	hypothetical protein
PA14_07370	PA0567		84	605	156	277	598	1105	nonessential	nonessential	hypothetical protein
PA14_07380	PA0568		29	431	140	136	603	54	nonessential	nonessential	hypothetical protein
PA14_07400	PA0569		48	363	238	152	353	462	nonessential	nonessential	hypothetical protein
PA14_07410	PA0570		185	998	179	544	904	866	nonessential	nonessential	hypothetical protein
PA14_07420	PA0571		166	926	310	298	844	269	nonessential	nonessential	hypothetical protein
PA14_07430	PA0572		5995	42289	16186	21989	65390	41909	nonessential	nonessential	hypothetical protein
PA14_07440	PA0573		53	370	134	183	367	201	nonessential	nonessential	hypothetical protein
PA14_07450	PA0574		37	507	246	245	464	194	nonessential	nonessential	hypothetical protein
PA14_07460			15	232	0	4	4	1	nonessential	nonessential	hypothetical protein
PA14_07480			713	4944	1389	4473	7827	4535	nonessential	nonessential	reverse transcriptase
PA14_07500	PA0575	rmcA	270	1495	904	1699	3291	2595	nonessential	nonessential	redox regulator of c_di_GMP, RmcA
PA14_07580	PA0581		14	123	48	19	371	31	nonessential	nonessential	glycerol-3-phosphate acyltransferase PlsY
PA14_07600	PA0583		4	7	66	3	42	1	nonessential	nonessential	2-amino-4-hydroxy-6- hydroxymethyldihydropteridine pyrophosphokinase
PA14_07620	PA0584	cca	0	0	7	0	0	0	essential	essential	multifunctional tRNA nucleotidyl transferase/2'3'-cyclic phosphodiesterase/2'nucleotidase/phosphatase
PA14_07630	PA0585		43	318	205	266	893	1000	nonessential	nonessential	hypothetical protein
PA14_07650	PA0586		689	9810	3212	5442	12986	8252	nonessential	nonessential	SpoVR family protein
PA14_07660	PA0587		139	957	316	585	1810	550	nonessential	nonessential	hypothetical protein
PA14_07680	PA0588		1198	11274	5025	8525	24636	12371	nonessential	nonessential	hypothetical protein
PA14_07690	PA0589	glpE	65	377	125	285	576	238	nonessential	nonessential	thiosulfate sulfurtransferase
PA14_07700	PA0590	apaH	9	32	17	11	5	23	nonessential	nonessential	diadenosine tetraphosphatase
PA14_07710	PA0591	apaG	149	884	226	550	1482	770	nonessential	nonessential	ApaG protein
PA14_07730	PA0592	ksgA	18	133	12	133	432	399	nonessential	nonessential	dimethyladenosine transferase
PA14_07740	PA0593	pdxA	4	0	0	0	0	0	essential	essential	4-hydroxythreonine-4-phosphate dehydrogenase
PA14_07760	PA0594	surA	0	0	0	1	0	0	essential	essential	peptidyl-prolyl cis-trans isomerase SurA
PA14_07780	PA0596		21	40	60	69	97	93	nonessential	nonessential	hypothetical protein
PA14_07790	PA0597		0	6	0	1	9	0	essential	nonessential	nucleotidyl transferase
PA14_07800	PA0598		17	325	110	106	743	3615	nonessential	nonessential	hypothetical protein
PA14_07810	PA0599		525	7157	1169	2416	5651	2104	nonessential	nonessential	hypothetical protein
PA14_07820	PA0600	(agtS)	346	948	661	787	2047	1199	nonessential	nonessential	histidine kinase
PA14_07840	PA0601	(agtR)	9	3	34	21	44	8	nonessential	nonessential	two-component response regulator
PA14_07850	PA0602		158	915	501	711	2581	1896	nonessential	nonessential	ABC transporter substrate-binding protein
PA14_07860	PA0603	(agtA)	63	1668	462	625	2901	854	nonessential	nonessential	ABC transporter ATP-binding protein
PA14_07870	PA0604	(agtB)	87	385	330	302	752	721	nonessential	nonessential	ABC transporter substrate-binding protein
PA14_07890	PA0605	(agtC)	72	875	304	313	680	1802	nonessential	nonessential	ABC transporter permease
PA14_07900	PA0606	(agtD)	32	375	39	122	1061	48	nonessential	nonessential	ABC transporter permease
PA14_07930	PA0608		41	142	124	195	324	452	nonessential	nonessential	phosphoglycolate phosphatase
PA14_07940	PA0609	trpE	208	571	580	321	434	410	nonessential	nonessential	anthranilate synthase component I
PA14_07950	PA0610	prtN	40	1340	115	285	418	925	nonessential	nonessential	transcriptional regulator PrtN
PA14_07980	PA0613		120	81	58	101	21	29	nonessential	nonessential	hypothetical protein
PA14_07990	PA0614		0	98	12	47	29	17	nonessential	nonessential	hypothetical protein
PA14_08000	PA0615		31	266	150	80	129	135	nonessential	nonessential	hypothetical protein
PA14_08010	PA0616		14	153	157	25	49	34	nonessential	nonessential	hypothetical protein
PA14_08020	PA0617		40	47	29	32	76	94	nonessential	nonessential	bacteriophage protein
PA14_08030	PA0618		101	481	743	308	702	205	nonessential	nonessential	phage baseplate assembly protein
PA14_08040	PA0619		11	229	96	43	49	94	nonessential	nonessential	phage tail protein
PA14_08050	PA0620		280	1823	687	860	1950	2900	nonessential	nonessential	tail fiber protein
PA14_08060	PA0621		206	495	96	266	453	1081	nonessential	nonessential	tail fiber assembly protein
PA14_08070	PA0622		137	825	332	616	1867	2211	nonessential	nonessential	phage tail sheath protein
PA14_08090	PA0623		11	66	1	11	19	10	nonessential	nonessential	phage tail tube protein
PA14_08100	PA0624		5	79	8	21	21	114	nonessential	nonessential	hypothetical protein
PA14_08120	PA0625		124	633	182	246	573	2076	nonessential	nonessential	tail length determinator protein
PA14_08130	PA0626		78	652	44	109	87	126	nonessential	nonessential	hypothetical protein
PA14_08140	PA0627		47	114	88	39	111	70	nonessential	nonessential	hypothetical protein
PA14_08150	PA0628		51	924	524	348	1400	637	nonessential	nonessential	phage late control gene D protein
PA14_08160	PA0629		17	68	8	26	52	5	nonessential	nonessential	lytic enzyme
PA14_08180	PA0630		0	17	16	3	1	0	nonessential	nonessential	hypothetical protein
PA14_08190	PA0631		41	224	19	221	124	106	nonessential	nonessential	hypothetical protein
PA14_08200	PA0632		64	303	81	128	131	50	nonessential	nonessential	hypothetical protein
PA14_08210	PA0633		12	66	49	100	82	36	nonessential	nonessential	hypothetical protein
PA14_08220	PA0634		6	156	21	20	18	79	nonessential	nonessential	hypothetical protein
PA14_08230	PA0635		1	1	0	4	13	7	nonessential	nonessential	hypothetical protein
PA14_08240	PA0636		32	147	49	80	327	26	nonessential	nonessential	hypothetical protein
PA14_08250	PA0637		41	559	198	139	286	154	nonessential	nonessential	hypothetical protein
PA14_08260	PA0638		11	51	24	59	60	38	nonessential	nonessential	minor tail protein L
PA14_08270	PA0639		22	38	37	36	237	17	nonessential	nonessential	hypothetical protein
PA14_08280	PA0640		64	422	81	160	228	88	nonessential	nonessential	bacteriophage protein
PA14_08300	PA0641		395	2141	1611	976	4135	2248	nonessential	nonessential	phage-related protein, tail component
PA14_08310	PA0646		42	403	325	581	1888	1372	nonessential	nonessential	hypothetical protein
PA14_08320	PA0647		71	1670	344	1164	1216	1679	nonessential	nonessential	hypothetical protein
PA14_08330	PA0648		33	327	113	350	783	147	nonessential	nonessential	hypothetical protein
PA14_08340	PA0649	trpG	1	16	4	28	13	36	nonessential	nonessential	anthranilate synthase component II
PA14_08350	PA0650	trpD	147	885	317	542	898	933	nonessential	nonessential	anthranilate phosphoribosyltransferase
PA14_08360	PA0651	trpC	13	276	59	137	114	80	nonessential	nonessential	indole-3-glycerol-phosphate synthase
PA14_08370	PA0652	vfr	189	952	414	541	688	387	nonessential	nonessential	cAMP-regulatory protein
PA14_08380	PA0653		3	8	4	40	24	58	nonessential	nonessential	hypothetical protein
PA14_08390	PA0654	speD	170	478	85	754	1090	643	nonessential	nonessential	S-adenosylmethionine decarboxylase
PA14_08420	PA0656		13	36	6	38	53	334	nonessential	nonessential	HIT family protein
PA14_08430	PA0657		71	394	48	308	202	541	nonessential	nonessential	ATPase
PA14_08440	PA0658		39	445	28	74	222	68	nonessential	nonessential	short chain alcohol dehydrogenase
PA14_08450	PA0659		107	339	256	246	374	481	nonessential	nonessential	hypothetical protein
PA14_08460	PA0660		173	680	393	174	657	323	nonessential	nonessential	hypothetical protein
PA14_08480	PA0662	argC	67	133	97	153	401	113	nonessential	nonessential	N-acetyl-gamma-glutamyl-phosphate reductase
PA14_08490	PA0663		58	132	58	165	870	141	nonessential	nonessential	hypothetical protein
PA14_08500	PA0664		3	12	109	8	187	21	nonessential	nonessential	hypothetical protein
PA14_08520	PA0666	anmK	16	52	41	105	227	247	nonessential	nonessential	anhydro-N-acetylmuramic acid kinase
PA14_08540	PA0667	(mepM)	174	1357	550	827	2317	1338	nonessential	nonessential	hypothetical protein
PA14_08560	PA0668	tyrZ	253	2265	1040	1610	4143	2928	nonessential	nonessential	tyrosyl-tRNA synthetase
PA14_08570			92	979	381	430	1399	1285	nonessential	nonessential	16S ribosomal RNA
PA14_08580			1	98	9	24	99	71	nonessential	nonessential	tRNA-Ile
PA14_08590			41	21	14	39	174	151	nonessential	nonessential	tRNA-Ala
PA14_08600			480	4913	1518	2335	7072	5942	nonessential	nonessential	23S ribosomal RNA
PA14_08610			10	53	9	86	177	56	nonessential	nonessential	5S ribosomal RNA
PA14_08620	PA4280	birA	0	22	2	31	43	6	nonessential	nonessential	biotin--protein ligase
PA14_08640	PA4278		78	1023	564	519	1099	663	nonessential	nonessential	hypothetical protein
PA14_08680	PA4265 PA4277	tufB	2	23	65	31	272	15	nonessential	nonessential	elongation factor Tu
PA14_08830	PA4265 PA4277	tufA	2	16	2	17	34	10	nonessential	nonessential	elongation factor Tu
PA14_09150	PA4236	katA	43	691	503	179	847	480	nonessential	nonessential	catalase
PA14_09160	PA4235	bfrA*	3	28	40	43	132	23	nonessential	nonessential	bacterioferritin
PA14_09180	PA4234	uvrA	1165	5004	3639	2223	7238	3602	nonessential	nonessential	excinuclease ABC subunit A
PA14_09195	PA4233		89	493	69	76	56	40	nonessential	nonessential	major facilitator transporter
PA14_09210	PA4231	pchA	18	177	4	33	160	2	nonessential	nonessential	salicylate biosynthesis isochorismate synthase
PA14_09220	PA4230	pchB	41	163	174	29	76	388	nonessential	nonessential	isochorismate-pyruvate lyase
PA14_09230	PA4229	pchC	3	17	44	18	20	115	nonessential	nonessential	pyochelin biosynthetic protein PchC
PA14_09240	PA4228	pchD	60	506	614	43	155	75	nonessential	nonessential	pyochelin biosynthesis protein PchD
PA14_09260	PA4227	pchR	5	76	26	20	88	56	nonessential	nonessential	transcriptional regulator PchR
PA14_09270	PA4226	pchE	53	67	32	1	0	54	nonessential	nonessential	dihydroaeruginoic acid synthetase
PA14_09280	PA4225	pchF	58	92	366	19	2	59	nonessential	nonessential	pyochelin synthetase
PA14_09300	PA4223		13	261	45	0	0	31	nonessential	essential	ABC transporter ATP-binding protein
PA14_09320	PA4222		0	1	0	0	0	0	essential	essential	ABC transporter ATP-binding protein
PA14_09340	PA4221	fptA	32	1281	470	8	177	113	nonessential	nonessential	Fe(III)-pyochelin outer membrane receptor
PA14_09350	PA4220		0	114	2	0	0	0	nonessential	essential	hypothetical protein
PA14_09380	PA4218	(ampP)	0	1	9	0	1	0	nonessential	essential	transporter
PA14_09400	PA4217	phzS	178	560	112	44	64	69	nonessential	nonessential	hypothetical protein
PA14_09410	PA1905	phzG1	1	58	11	14	4	7	nonessential	nonessential	pyrodoxamine 5'-phosphate oxidase
PA14_09420	PA1904 PA4215	phzF1	155	1437	657	142	786	600	nonessential	nonessential	phenazine biosynthesis protein
PA14_09440	PA1903 PA4214	phzE1	36	160	31	21	18	17	nonessential	nonessential	phenazine biosynthesis protein PhzE
PA14_09450	PA1902 PA4213	phzD1	18	169	120	6	28	19	nonessential	nonessential	phenazine biosynthesis protein PhzD
PA14_09460		phzC1	2	10	2	4	33	3	nonessential	nonessential	phenazine biosynthesis protein PhzC
PA14_09470	PA4211	phzB1	6	215	7	6	4	1	nonessential	nonessential	phenazine biosynthesis protein
PA14_09480	PA4210	phzA1	8	123	6	10	75	13	nonessential	nonessential	phenazine biosynthesis protein
PA14_09490	PA4209	phzM	933	6745	2271	1070	2438	2661	nonessential	nonessential	phenazine-specific methyltransferase
PA14_09500	PA4208	opmD	7	140	1	18	0	9	nonessential	nonessential	outer membrane protein
PA14_09520	PA4207	mexI	288	1897	1047	314	1044	555	nonessential	nonessential	RND efflux transporter
PA14_09530	PA4206	mexH	11	41	365	10	41	11	nonessential	nonessential	RND efflux membrane fusion protein
PA14_09540	PA4205	mexG	1	11	4	6	3	92	nonessential	nonessential	hypothetical protein
PA14_09550	PA4204	(ppgL)	46	229	161	52	485	40	nonessential	nonessential	hypothetical protein
PA14_09570	PA4203	(nmoR)	11	34	1	8	13	33	nonessential	nonessential	LysR family transcriptional regulator
PA14_09580	PA4202	(nmoA)	1	9	1	1	0	1	nonessential	nonessential	hypothetical protein
PA14_09600	PA4201	ddlA	0	1	0	3	2	0	essential	nonessential	D-alanine--D-alanine ligase
PA14_09610	PA4200		76	363	478	104	371	362	nonessential	nonessential	hypothetical protein
PA14_09630	PA4199		429	2502	1084	345	779	1582	nonessential	nonessential	acyl-CoA dehydrogenase
PA14_09660	PA4198		42	224	52	25	65	17	nonessential	nonessential	acyl-CoA synthetase
PA14_09680	PA4197	(bfiS)	7	138	11	0	2	7	nonessential	nonessential	two-component sensor
PA14_09690	PA4196	(bfiR)	90	461	151	19	48	17	nonessential	nonessential	two-component response regulator
PA14_09700	PA4190	(pqsL)	57	262	47	23	17	67	nonessential	nonessential	monooxygenase
PA14_09730	PA4188		10	27	55	0	0	0	nonessential	essential	dihydrodipicolinate synthase
PA14_09740	PA4187		55	760	209	1	3	144	nonessential	nonessential	MFS transporter
PA14_09750	PA4186		25	158	133	41	156	41	nonessential	nonessential	oxidoreductase
PA14_09760	PA4185		34	208	63	10	0	191	nonessential	nonessential	GntR family transcriptional regulator
PA14_09770	PA4184	souR	41	35	4	8	5	59	nonessential	nonessential	sarcosine oxidation and utilization regulator SouR
PA14_09780	PA4183		44	320	343	26	445	65	nonessential	nonessential	hypothetical protein
PA14_09790	PA4182		6	742	178	21	21	18	nonessential	nonessential	transcriptional regulator
PA14_09810	PA4181		20	62	5	5	0	46	nonessential	nonessential	hypothetical protein
PA14_09820	PA4180		68	344	277	46	289	163	nonessential	nonessential	acetolactate synthase
PA14_09850	PA4179		44	251	22	24	382	90	nonessential	nonessential	porin
PA14_09870	PA4178	eftM	90	501	70	77	70	76	nonessential	nonessential	SAM-dependent methyltransferase , EftM
PA14_09880	PA4177		0	1	2	1	20	4	nonessential	nonessential	hypothetical protein
PA14_09900	PA4175	(piv)*	53	1068	147	59	110	843	nonessential	nonessential	Pvds-regulated endoprotease, lysyl class
PA14_09910	PA4174		20	444	58	32	111	90	nonessential	nonessential	transcriptional regulator
PA14_09920	PA4173		217	1092	319	145	48	380	nonessential	nonessential	translation initiation inhibitor
PA14_09930	PA4172		137	727	102	71	446	153	nonessential	nonessential	exonuclease III
PA14_09940	PA4171		10	2	13	1	1	0	nonessential	nonessential	protease
PA14_09950	PA4170		14	41	166	7	30	73	nonessential	nonessential	oxidoreductase
PA14_09960	PA4169		0	1	1	1	1	5	nonessential	nonessential	hypothetical protein
PA14_09970	PA4168	fpvB	192	1488	702	130	305	800	nonessential	nonessential	type I ferripyoverdine receptor, FpvB
PA14_09980	PA4167	dkgB	25	94	185	9	1	24	nonessential	nonessential	2,5-diketo-D-gluconate reductase B
PA14_09990	PA4166		26	121	2	11	7	27	nonessential	nonessential	acetyltransferase
PA14_10010	PA4165		56	33	6	0	0	138	nonessential	essential	transcriptional regulator
PA14_10020	PA4164		0	0	0	0	0	0	essential	essential	hypothetical protein
PA14_10040	PA4163		49	203	163	47	65	137	nonessential	nonessential	amidase
PA14_10050			28	84	25	57	15	8	nonessential	nonessential	hypothetical protein
PA14_10070			92	199	168	61	64	243	nonessential	nonessential	zinc-dependent oxidoreductase
PA14_10080			58	271	87	20	88	27	nonessential	nonessential	hypothetical protein
PA14_10090			880	3962	2343	626	2909	7041	nonessential	nonessential	LysR family transcriptional regulator
PA14_10110			13	57	115	10	24	160	nonessential	nonessential	transporter
PA14_10120			72	522	105	32	52	466	nonessential	nonessential	LysR family transcriptional regulator
PA14_10130	PA4162		16	514	95	16	22	48	nonessential	nonessential	short chain dehydrogenase
PA14_10140	PA4161	fepG	2	4	0	1	0	0	nonessential	essential	ferric enterobactin transport protein FepG
PA14_10170	PA4159	fepB	2	6	8	9	1	0	nonessential	nonessential	iron-enterobactin transporter periplasmic binding protein
PA14_10180	PA4158	fepC	0	0	0	0	0	0	essential	essential	ferric enterobactin transport protein FepC
PA14_10190	PA4157		25	223	42	16	32	35	nonessential	nonessential	transcriptional regulator
PA14_10200	PA4156	(fvbA)	405	1738	1217	441	1416	781	nonessential	nonessential	TonB-dependent receptor protein
PA14_10210	PA4155		5	167	85	32	26	124	nonessential	nonessential	oxidoreductase
PA14_10220	PA4154		2	164	28	35	2	19	nonessential	nonessential	SH3 domain-containing protein
PA14_10230	PA4153	adht	12	44	1	5	11	0	nonessential	nonessential	2,3-butanediol dehydrogenase
PA14_10240	PA4152		13	130	28	4	113	77	nonessential	nonessential	branched-chain alpha-keto acid dehydrogenase subunit E2
PA14_10250	PA4151	acoB	5	688	123	16	109	541	nonessential	nonessential	acetoin catabolism protein AcoB
PA14_10260	PA4150		228	576	324	236	229	165	nonessential	nonessential	dehydrogenase E1 component
PA14_10280	PA4148		10	10	1	2	12	25	nonessential	nonessential	short-chain dehydrogenase
PA14_10290	PA4147	acoR	15	326	24	24	1	22	nonessential	nonessential	transcriptional regulator AcoR
PA14_10300			46	1	0	9	0	0	nonessential	essential	efflux protein
PA14_10320	PA4145		32	299	123	21	2	259	nonessential	nonessential	transcriptional regulator
PA14_10330	PA4144		67	517	482	70	86	112	nonessential	nonessential	outer membrane protein
PA14_10340	PA4143		53	431	66	10	270	72	nonessential	nonessential	toxin transporter
PA14_10350	PA4142		13	429	78	67	89	109	nonessential	nonessential	secretion protein
PA14_10360	PA4141		1	36	4	28	0	0	nonessential	essential	hypothetical protein
PA14_10370	PA4140		46	377	120	100	289	527	nonessential	nonessential	hypothetical protein
PA14_10380	PA4139		0	0	3	2	49	1	essential	nonessential	hypothetical protein
PA14_10400			0	0	0	0	0	0	essential	essential	hypothetical protein
PA14_10410			19	59	103	49	9	107	nonessential	nonessential	hypothetical protein
PA14_10420	PA4138	tyrS	0	4	1	4	1	1	nonessential	nonessential	tyrosyl-tRNA synthetase
PA14_10440	PA4137		320	1504	522	171	477	1773	nonessential	nonessential	porin
PA14_10470	PA4136		57	162	479	17	49	42	nonessential	nonessential	MFS transporter
PA14_10480	PA4135		2	358	21	11	56	15	nonessential	nonessential	transcriptional regulator
PA14_10500	PA4133		87	434	322	146	331	619	nonessential	nonessential	cbb3-type cytochrome c oxidase subunit I
PA14_10530	PA4132	(mpaR)	16	33	23	34	25	7	nonessential	nonessential	GntR family transcriptional regulator
PA14_10540	PA4131		221	2074	1198	342	1039	850	nonessential	nonessential	iron-sulfur cluster-binding protein
PA14_10550	PA4130		78	823	317	151	709	919	nonessential	nonessential	sulfite or nitrite reductas
PA14_10560	PA4129		27	48	78	14	1389	1	nonessential	nonessential	hypothetical protein
PA14_10570	PA4128		0	1	8	27	0	3	nonessential	nonessential	2,4-dihydroxyhept-2-ene-1,7-dioic acid aldolase
PA14_10590	PA4127	hpcG	21	226	96	139	205	187	nonessential	nonessential	2-oxo-hepta-3-ene-1,7-dioic acid hydratase
PA14_10600	PA4126		16	130	46	45	44	24	nonessential	nonessential	MFS transporter
PA14_10610	PA4125	hpcD	14	39	1	10	5	2	nonessential	nonessential	5-carboxymethyl-2-hydroxymuconate isomerase
PA14_10620	PA4124	hpcB	258	1667	1481	749	961	1619	nonessential	nonessential	homoprotocatechuate 2,3-dioxygenase
PA14_10630	PA4123	hpcC	60	276	251	122	105	185	nonessential	nonessential	5-carboxy-2-hydroxymuconate semialdehyde dehydrogenase
PA14_10640	PA4122		46	416	389	129	159	144	nonessential	nonessential	hypothetical protein
PA14_10650	PA4121		93	687	197	64	100	262	nonessential	nonessential	hypothetical protein
PA14_10660	PA4120		143	255	114	57	54	108	nonessential	nonessential	transcriptional regulator
PA14_10670	PA4119	aph	15	177	78	27	206	29	nonessential	nonessential	aminoglycoside 3'-phosphotransferase type IIB
PA14_10680	PA4118		10	64	26	10	5	23	nonessential	nonessential	hypothetical protein
PA14_10700	PA4117	(bphP)	124	823	120	175	263	249	nonessential	nonessential	bacteriophytochrome
PA14_10710	PA4116	(bphO)	2	6	13	5	0	0	nonessential	essential	hypothetical protein
PA14_10730	PA4115		306	677	242	306	300	477	nonessential	nonessential	hypothetical protein
PA14_10740	PA4114		10	157	19	30	32	30	nonessential	nonessential	spermidine acetyltransferase
PA14_10750	PA4113		883	247	97	45	8	13	nonessential	nonessential	sugar efflux transporter
PA14_10770	PA4112		39	440	116	161	53	362	nonessential	nonessential	sensor/response regulator hybrid
PA14_10780	PA4111		0	0	0	0	0	49	essential	essential	hypothetical protein
PA14_10790	PA4110	ampC	5	679	29	25	50	12	nonessential	nonessential	beta-lactamase
PA14_10800	PA4109	ampR	6	0	0	0	1	2	essential	nonessential	transcriptional regulator AmpR
PA14_10820	PA4108		136	1813	324	304	328	693	nonessential	nonessential	HDIG domain-containing protein
PA14_10830			40	434	248	59	242	269	nonessential	nonessential	LysR family transcriptional regulator
PA14_10840			30	332	37	22	87	59	nonessential	nonessential	dehydrogenase
PA14_10850	PA4100		103	293	411	71	244	546	nonessential	nonessential	dehydrogenase
PA14_10870	PA4099		137	741	212	191	290	433	nonessential	nonessential	hypothetical protein
PA14_10890	PA4098		10	27	24	15	0	2	nonessential	nonessential	short-chain dehydrogenase
PA14_10900	PA4097		52	50	199	3	53	101	nonessential	nonessential	alcohol dehydrogenase
PA14_10910	PA4096		2	13	1	4	0	4	nonessential	nonessential	major facilitator transporter
PA14_10920	PA4095		4	106	168	4	35	4	nonessential	nonessential	hypothetical protein
PA14_10940	PA4094		152	789	253	175	285	373	nonessential	nonessential	AraC family transcriptional regulator
PA14_10960			300	1472	510	354	1432	168	nonessential	nonessential	ferredoxin oxidoreductase subunit
PA14_10970			31	112	28	13	70	61	nonessential	nonessential	flavodoxin reductase
PA14_10980			1	86	167	15	9	17	nonessential	nonessential	hypothetical protein
PA14_11000	PA4091	hpaA	339	2688	983	728	1705	764	nonessential	nonessential	4-hydroxyphenylacetate 3-monooxygenase large chain
PA14_11010	PA4090		23	1	1	2	0	4	nonessential	nonessential	hypothetical protein
PA14_11020	PA4089		0	1	0	5	0	0	essential	essential	3-ketoacyl-ACP reductase
PA14_11030	PA4088		24	73	175	48	96	44	nonessential	nonessential	aminotransferase
PA14_11050	PA4087		27	477	68	62	94	190	nonessential	nonessential	hypothetical protein
PA14_11060	PA4086	cupB1	111	494	134	165	336	281	nonessential	nonessential	fimbrial subunit CupB1
PA14_11070	PA4085	cupB2	54	578	70	71	124	220	nonessential	nonessential	chaperone CupB2
PA14_11080	PA4084	cupB3	225	544	242	732	859	875	nonessential	nonessential	usher CupB3
PA14_11090	PA4083	cupB4	1	0	9	2	20	4	nonessential	nonessential	chaperone CupB4
PA14_11100	PA4082	cupB5	152	302	229	240	351	431	nonessential	nonessential	adhesive protein CupB5
PA14_11110	PA4081	cupB6	141	465	362	384	912	1131	nonessential	nonessential	fimbrial protein cupB6
PA14_11120	PA4080		59	1102	62	164	593	369	nonessential	nonessential	response regulator
PA14_11130	PA4079		8	59	41	12	20	10	nonessential	nonessential	short chain dehydrogenase
PA14_11140	PA4078		552	3490	2112	1255	2773	3152	nonessential	nonessential	nonribosomal peptide synthetase
PA14_11150	PA4077		5	51	104	12	97	8	nonessential	nonessential	transcriptional regulator
PA14_11160	PA4076		3	17	1	4	10	27	nonessential	nonessential	hypothetical protein
PA14_11170	PA4075		7	251	0	14	15	12	nonessential	nonessential	hypothetical protein
PA14_11180	PA4074		2	54	28	34	7	5	nonessential	nonessential	transcriptional regulator
PA14_11190	PA4073		743	7321	4161	731	2306	3082	nonessential	nonessential	aldehyde dehydrogenase
PA14_11210	PA4072		55	230	49	30	44	114	nonessential	nonessential	amino acid permease
PA14_11230	PA4071		11	54	34	51	47	193	nonessential	nonessential	hypothetical protein
PA14_11240	PA4070		47	137	84	61	60	17	nonessential	nonessential	DNA-binding transcriptional activator FeaR
PA14_11250	PA4069		51	133	243	72	75	70	nonessential	nonessential	hypothetical protein
PA14_11270	PA4067	oprG	725	4810	2119	1548	2145	5356	nonessential	nonessential	outer membrane protein OprG precursor
PA14_11280	PA4066		10	66	35	17	50	116	nonessential	nonessential	hypothetical protein
PA14_11290	PA4065		213	1429	778	377	265	1195	nonessential	nonessential	permease
PA14_11310	PA4064		20	10	94	5	2	3	nonessential	nonessential	ABC transporter ATP-binding protein
PA14_11320	PA4063		6	14	1	3	0	0	nonessential	essential	hypothetical protein
PA14_11340	PA4061		34	769	84	50	3	153	nonessential	nonessential	thioredoxin
PA14_11350	PA4059		20	46	139	8	25	54	nonessential	nonessential	hypothetical protein
PA14_11420	PA4054	ribB	3	1119	3	8	18	125	nonessential	nonessential	bifunctional 3,4-dihydroxy-2-butanone 4-phosphate synthase/GTP cyclohydrolase II-like protein
PA14_11470	PA4050	pgpA	2	20	5	13	0	0	nonessential	essential	phosphatidylglycerophosphatase A
PA14_11480	PA4049		23	135	80	76	198	176	nonessential	nonessential	hypothetical protein
PA14_11490	PA4048		82	236	83	144	42	171	nonessential	nonessential	hypothetical protein
PA14_11520	PA4046		0	0	0	1	0	0	essential	essential	hypothetical protein
PA14_11530	PA4045		1	8	0	1	0	20	nonessential	nonessential	hypothetical protein
PA14_11560	PA4043	ispA	0	0	0	0	0	0	essential	essential	geranyltranstransferase
PA14_11570	PA4042	xseB	0	0	0	0	0	0	essential	essential	exodeoxyribonuclease VII small subunit
PA14_11580	PA4041		71	338	153	151	245	108	nonessential	nonessential	hypothetical protein
PA14_11590	PA4040		11	111	237	66	183	1017	nonessential	nonessential	hypothetical protein
PA14_11600	PA4039		241	2987	1936	759	2405	2549	nonessential	nonessential	ABC transporter
PA14_11610	PA4038		29	169	55	110	162	129	nonessential	nonessential	ABC transporter permease
PA14_11620	PA4037		195	1505	396	630	1287	792	nonessential	nonessential	ABC transporter
PA14_11630	PA4036		161	1845	467	802	1258	1998	nonessential	nonessential	two-component sensor
PA14_11650	PA4035		43	215	76	108	149	178	nonessential	nonessential	hypothetical protein
PA14_11660	PA4034	aqpZ	3	73	103	29	27	142	nonessential	nonessential	aquaporin Z
PA14_11670	PA4033	(mucE)	0	1	0	2	0	0	essential	essential	hypothetical protein
PA14_11680	PA4032		0	38	1	16	2	6	nonessential	nonessential	two-component regulator
PA14_11700	PA4030		15	16	41	37	47	32	nonessential	nonessential	hypothetical protein
PA14_11720	PA4029		185	1785	846	443	962	792	nonessential	nonessential	hypothetical protein
PA14_11730			9	71	21	16	79	2	nonessential	nonessential	protein kinase
PA14_11740	PA4027		36	529	46	27	73	45	nonessential	nonessential	hypothetical protein
PA14_11750	PA4026		26	779	76	39	225	505	nonessential	nonessential	acetyltransferase
PA14_11760	PA4025	(eutC)	49	332	576	35	139	99	nonessential	nonessential	ethanolamine ammonia-lyase small subunit
PA14_11770	PA4024	eutB	261	2203	698	129	264	394	nonessential	nonessential	ethanolamine ammonia-lyase large subunit
PA14_11790	PA4023	(eat)	149	1139	965	214	530	883	nonessential	nonessential	amino acid transporter
PA14_11810	PA4022	(hdhtA)	93	682	338	100	525	273	nonessential	nonessential	aldehyde dehydrogenase
PA14_11830	PA4021	(eatR)	52	219	24	7	4	102	nonessential	nonessential	transcriptional regulator
PA14_11845	PA4020	mpl	0	17	34	3	36	1	nonessential	nonessential	UDP-N-acetylmuramate:L-alanyl-gamma-D-glutamyl- meso-diaminopimelate ligase
PA14_11880	PA4018		0	0	0	0	1	0	essential	essential	hypothetical protein
PA14_11890	PA4017		29	241	87	25	23	125	nonessential	nonessential	hypothetical protein
PA14_11900	PA4016		41	346	118	13	17	205	nonessential	nonessential	hypothetical protein
PA14_11910	PA4015		11	207	87	20	111	11	nonessential	nonessential	hypothetical protein
PA14_11920	PA4014		700	6442	3423	1032	3346	2362	nonessential	nonessential	hypothetical protein
PA14_11930	PA4013		95	574	176	112	178	164	nonessential	nonessential	hypothetical protein
PA14_11940	PA4012		0	11	0	1	0	0	essential	essential	hypothetical protein
PA14_11960	PA4011		41	469	149	95	57	313	nonessential	nonessential	hypothetical protein
PA14_11970	PA4010		918	5437	983	774	1649	2792	nonessential	nonessential	3-methyladenine DNA glycosylase
PA14_11980	PA4009		41	602	186	33	32	206	nonessential	nonessential	hypothetical protein
PA14_11990	PA4008		54	376	245	51	154	138	nonessential	nonessential	hydrolase
PA14_12010	PA4007	proA	33	292	499	66	303	135	nonessential	nonessential	gamma-glutamyl phosphate reductase
PA14_12020	PA4006	nadD*	4	86	10	13	5	2	nonessential	nonessential	nicotinic acid mononucleotide adenylyltransferase
PA14_12030	PA4005		24	789	360	99	187	279	nonessential	nonessential	hypothetical protein
PA14_12050	PA4004		133	1475	143	232	378	812	nonessential	nonessential	rRNA large subunit methyltransferase
PA14_12080	PA4001	sltB1	219	1324	261	326	639	983	nonessential	nonessential	soluble lytic transglycosylase B
PA14_12090	PA4000	(rlpA)	164	1107	423	98	287	263	nonessential	nonessential	RlpA family lipoprotein
PA14_12100	PA3999	dacC	70	388	191	141	214	338	nonessential	nonessential	D-ala-D-ala-carboxypeptidase
PA14_12140	PA3995		61	216	144	155	399	157	nonessential	nonessential	transcriptional regulator
PA14_12150	PA3994		35	303	140	72	247	650	nonessential	nonessential	epoxide hydrolase
PA14_12160	PA3992	(sltB3)	172	1806	736	520	1628	2051	nonessential	nonessential	murein transglycosylase
PA14_12180	PA3990		9	110	68	20	176	12	nonessential	nonessential	hypothetical protein
PA14_12200	PA3989	holA	8	0	2	0	12	0	nonessential	essential	DNA polymerase III subunit delta
PA14_12230	PA3987	leuS	0	0	0	0	0	0	essential	essential	leucyl-tRNA synthetase
PA14_12260	PA3986		2	86	13	27	21	16	nonessential	nonessential	hypothetical protein
PA14_12270	PA3985		7	70	22	81	123	99	nonessential	nonessential	hypothetical protein
PA14_12300	PA3983		33	45	25	40	54	30	nonessential	nonessential	hypothetical protein
PA14_12330	PA3981		36	133	66	63	94	141	nonessential	nonessential	hypothetical protein
PA14_12350	PA3980		105	503	945	405	922	777	nonessential	nonessential	(dimethylallyl)adenosine tRNA methylthiotransferase
PA14_12360	PA3979		59	464	90	236	373	527	nonessential	nonessential	hypothetical protein
PA14_12370	PA3978		18	172	221	76	113	73	nonessential	nonessential	hypothetical protein
PA14_12400	PA3976	thiE	0	0	0	0	0	0	essential	essential	thiamine-phosphate pyrophosphorylase
PA14_12410	PA3975	thiD	0	9	1	6	0	263	nonessential	nonessential	phosphomethylpyrimidine kinase
PA14_12420			664	3754	1239	936	607	3267	nonessential	nonessential
PA14_12430			3	5	13	2	1	0	nonessential	nonessential
PA14_12440	PA3973		1	0	0	4	1	1	essential	nonessential	AcrR family transcriptional regulator
PA14_12450	PA3972		7	69	15	31	36	42	nonessential	nonessential	acyl-CoA dehydrogenase
PA14_12490	PA3970	(amn)	62	209	232	47	21	97	nonessential	nonessential	AMP nucleosidase
PA14_12530	PA3969		78	138	46	37	10	400	nonessential	nonessential	hypothetical protein
PA14_12540	PA3968		14	320	30	28	76	121	nonessential	nonessential	pseudouridine synthase
PA14_12550	PA3967		54	437	172	78	198	214	nonessential	nonessential	hypothetical protein
PA14_12560	PA3966		99	851	32	78	23	133	nonessential	nonessential	hypothetical protein
PA14_12570	PA3965		30	347	102	51	75	269	nonessential	nonessential	transcription regulator AsnC
PA14_12590	PA3964		14	24	4	12	21	35	nonessential	nonessential	hypothetical protein
PA14_12610	PA3963		48	98	43	10	0	11	nonessential	nonessential	transporter
PA14_12620	PA3962		63	1093	706	124	598	986	nonessential	nonessential	hypothetical protein
PA14_12630	PA3961		47	238	127	30	1	59	nonessential	nonessential	ATP-dependent helicase
PA14_12640	PA3960		31	531	77	33	34	342	nonessential	nonessential	hypothetical protein
PA14_12650	PA3959		132	883	361	63	317	150	nonessential	nonessential	hypothetical protein
PA14_12670	PA3958		63	104	51	71	20	21	nonessential	nonessential	hypothetical protein
PA14_12680	PA3957		30	72	5	6	12	4	nonessential	nonessential	short chain dehydrogenase
PA14_12690	PA3956		11	757	129	17	4	63	nonessential	nonessential	hypothetical protein
PA14_12700	PA3955		45	260	367	8	36	177	nonessential	nonessential	hypothetical protein
PA14_12710	PA3954	(sfnG)	49	544	166	65	39	54	nonessential	nonessential	hypothetical protein
PA14_12730	PA3953		23	53	13	38	14	19	nonessential	nonessential	hypothetical protein
PA14_12750	PA3951		43	16	132	1	35	13	nonessential	nonessential	hypothetical protein
PA14_12760	PA3950		18	266	71	65	94	107	nonessential	nonessential	ATP-dependent RNA helicase
PA14_12770	PA3949		59	201	300	68	143	125	nonessential	nonessential	hypothetical protein
PA14_12780	PA3948	(rocA1)	25	342	169	84	332	44	nonessential	nonessential	two-component response regulator
PA14_12810	PA3947	(rocR)	6	58	10	9	8	14	nonessential	nonessential	two-component response regulator
PA14_12820	PA3946	(rocS1)	178	1377	692	441	923	704	nonessential	nonessential	two-component sensor
PA14_12840	PA3945		101	511	133	243	170	353	nonessential	nonessential	acetyltransferase
PA14_12850	PA3944		30	780	171	27	5	5	nonessential	nonessential	acetyltransferase
PA14_12860	PA3943		66	270	44	70	428	174	nonessential	nonessential	hypothetical protein
PA14_12870	PA3942	tesB	1079	4672	2132	2741	3674	3776	nonessential	nonessential	acyl-CoA thioesterase
PA14_12900	PA3940		0	0	0	0	3	0	essential	essential	DNA binding protein
PA14_12920	PA3938		2	6	8	14	340	48	nonessential	nonessential	taurine ABC transporter periplasmic protein
PA14_12960	PA3936		5	65	80	12	75	49	nonessential	nonessential	taurine ABC transporter permease
PA14_12970	PA3935	tauD	6	2	1	1	1	48	nonessential	nonessential	taurine dioxygenase
PA14_12980	PA3934		149	183	64	59	31	118	nonessential	nonessential	hypothetical protein
PA14_12990	PA3933	(betT3)	113	916	358	437	969	522	nonessential	nonessential	choline transporter
PA14_13000	PA3932		19	618	395	178	563	331	nonessential	nonessential	transcriptional regulator
PA14_13010	PA3931		513	6489	1879	1804	5152	5221	nonessential	nonessential	hypothetical protein
PA14_13030	PA3930	cioA	185	2280	179	473	998	1749	nonessential	nonessential	CioA, cyanide insensitive terminal oxidase
PA14_13040	PA3929	cioB	84	363	198	158	728	292	nonessential	nonessential	CioB, cyanide insensitive terminal oxidase
PA14_13060	PA3927		110	623	390	108	462	365	nonessential	nonessential	transcriptional regulator
PA14_13070	PA3926		35	130	87	43	91	50	nonessential	nonessential	MFS family transporter
PA14_13090	PA3925		222	1299	1494	493	605	1262	nonessential	nonessential	acyl-CoA thiolase
PA14_13110	PA3924		92	987	212	274	360	397	nonessential	nonessential	long-chain-fatty-acid--CoA ligase
PA14_13130	PA3923		113	2638	406	449	1032	1058	nonessential	nonessential	hypothetical protein
PA14_13140	PA3922		147	1643	590	687	2171	625	nonessential	nonessential	hypothetical protein
PA14_13150	PA3921		7	88	1	4	32	1	nonessential	nonessential	transcriptional regulator
PA14_13170	PA3920	(copA1)	122	931	891	316	1094	564	nonessential	nonessential	metal transporting P-type ATPase
PA14_13190	PA3919		112	483	655	170	1176	258	nonessential	nonessential	hypothetical protein
PA14_13200			8	34	115	28	9	7	nonessential	nonessential	hypothetical protein
PA14_13210			18	7	2	2	4	23	nonessential	nonessential	hypothetical protein
PA14_13220			39	608	250	27	161	122	nonessential	nonessential	protein-tyrosine-phosphatase
PA14_13230	PA3918	moaC	3	5	9	9	35	12	nonessential	nonessential	molybdenum cofactor biosynthesis protein MoaC
PA14_13240	PA3917	moaD	1	1	2	1	1	0	nonessential	nonessential	molybdopterin converting factor, small subunit
PA14_13250	PA3916	moaE	2	12	2	2	1	0	nonessential	nonessential	molybdopterin converting factor, large subunit
PA14_13260	PA3915	moaB1	45	543	93	20	3	159	nonessential	nonessential	MoaB1
PA14_13280	PA3914	moeA1	3	5	1	0	0	0	nonessential	essential	molybdenum cofactor biosynthetic protein A1
PA14_13290	PA3913		130	407	269	72	83	50	nonessential	nonessential	protease
PA14_13300	PA3912		1	48	41	4	24	13	nonessential	nonessential	hypothetical protein
PA14_13330	PA3910	(eddA)	332	2765	1251	271	1678	563	nonessential	nonessential	hypothetical protein
PA14_13340	PA3909	(eddB)	91	257	120	29	71	24	nonessential	nonessential	extracellular nuclease
PA14_13350	PA3908	(tsiT)	57	229	59	18	121	145	nonessential	nonessential	hypothetical protein
PA14_13360	PA3907	(tseT)	53	549	55	77	64	17	nonessential	nonessential	hypothetical protein
PA14_13370	PA3906		0	0	0	0	0	0	essential	essential	hypothetical protein
PA14_13380	PA3905	(tecT)	27	9	39	0	0	1	nonessential	essential	hypothetical protein
PA14_13390	PA3904		15	0	0	7	0	0	essential	essential	hypothetical protein
PA14_13410	PA3903	prfC	71	752	458	60	236	139	nonessential	nonessential	peptide chain release factor 3
PA14_13420	PA3902		24	21	12	30	23	35	nonessential	nonessential	hypothetical protein
PA14_13430	PA3901	fecA	155	1539	933	278	681	637	nonessential	nonessential	Fe(III) dicitrate transport protein FecA
PA14_13450	PA3900	(fecR)	1	5	2	0	0	0	nonessential	essential	transmembrane sensor
PA14_13460	PA3899	(fecI)	2	20	4	2	0	48	nonessential	nonessential	RNA polymerase sigma factor
PA14_13470	PA3898		143	1167	417	260	625	460	nonessential	nonessential	AraC family transcriptional regulator
PA14_13490	PA3897		54	514	75	77	105	312	nonessential	nonessential	hypothetical protein
PA14_13500	PA3896		9	11	71	28	15	232	nonessential	nonessential	2-hydroxyacid dehydrogenase
PA14_13510	PA3895		82	1509	479	139	408	270	nonessential	nonessential	LysR family transcriptional regulator
PA14_13520	PA3894		192	723	457	196	101	218	nonessential	nonessential	outer membrane protein
PA14_13530	PA3893		59	864	175	109	335	476	nonessential	nonessential	outer membrane protein
PA14_13560	PA3892		15	726	347	36	587	218	nonessential	nonessential	hypothetical protein
PA14_13580	PA3891	(opuCA)	34	760	259	149	309	769	nonessential	nonessential	ABC transporter ATP-binding protein
PA14_13590	PA3890	(opuCB)	26	2	18	5	81	39	nonessential	nonessential	ABC transporter permease
PA14_13600	PA3889	(opuCC)	81	451	160	77	296	268	nonessential	nonessential	ABC transporter substrate-binding protein
PA14_13610	PA3888	(opuCD)	0	12	8	8	1	0	nonessential	nonessential	ABC transporter permease
PA14_13620	PA3887	nhaP	178	1327	904	370	1220	578	nonessential	nonessential	Na+/H+ antiporter NhaP
PA14_13630			0	0	0	0	0	0	essential	essential	hypothetical protein
PA14_13650	PA3886		4	71	11	4	46	3	nonessential	nonessential	hypothetical protein
PA14_13660	PA3885	tpbA	11	175	5	69	14	25	nonessential	nonessential	protein tyrosine phosphatase TpbA
PA14_13670	PA3884		79	1415	452	140	487	331	nonessential	nonessential	hypothetical protein
PA14_13690	PA3882		3	14	20	19	1	0	nonessential	nonessential	methyltransferase
PA14_13710	PA3881		13	2	1	2	0	3	nonessential	nonessential	hypothetical protein
PA14_13720	PA3880		3	39	0	8	0	70	nonessential	nonessential	hypothetical protein
PA14_13740	PA3878	narX	182	1400	884	506	997	912	nonessential	nonessential	two-component sensor NarX
PA14_13750	PA3877	narK1	305	3400	1725	1633	4889	3031	nonessential	nonessential	nitrite extrusion protein 1
PA14_13770	PA3876	narK2	21	529	78	51	218	139	nonessential	nonessential	nitrite extrusion protein 2
PA14_13780	PA3875	narG	228	1507	262	855	1573	1179	nonessential	nonessential	respiratory nitrate reductase alpha subun
PA14_13800	PA3874	narH	60	95	6	135	220	105	nonessential	nonessential	respiratory nitrate reductase beta subuni
PA14_13810	PA3873	narJ	1	4	4	23	0	4	nonessential	nonessential	respiratory nitrate reductase delta chain
PA14_13830	PA3872	narI	33	69	28	70	125	115	nonessential	nonessential	respiratory nitrate reductase gamma chain
PA14_13840	PA3871		16	57	9	26	4	53	nonessential	nonessential	peptidyl-prolyl cis-trans isomerase, PpiC-type
PA14_13850	PA3870	moaA*	10	117	236	24	269	77	nonessential	nonessential	molybdenum cofactor biosynthesis protein A
PA14_13860			1	13	6	51	158	340	nonessential	nonessential	hypothetical protein
PA14_13870	PA3869		53	598	108	178	184	675	nonessential	nonessential	hypothetical protein
PA14_13890	PA3868		229	2260	924	1150	2561	3257	nonessential	nonessential	integrase
PA14_13900			23	254	57	162	280	101	nonessential	nonessential
PA14_13910			27	109	106	81	73	120	nonessential	nonessential
PA14_13920			42	315	126	45	94	322	nonessential	nonessential	hypothetical protein
PA14_13940	PA3866		299	3521	657	1150	3948	3005	nonessential	nonessential	S-type pyocin protein
PA14_13950			3	48	0	9	46	235	nonessential	nonessential	hypothetical protein
PA14_13960			1	0	4	6	0	0	nonessential	essential	hypothetical protein
PA14_13970			1	5	1	10	12	59	nonessential	nonessential	hypothetical protein
PA14_13990	PA3865		10	320	2	40	34	33	nonessential	nonessential	amino acid ABC transporter
PA14_14000	PA3864	(dauR)	55	942	401	290	109	598	nonessential	nonessential	hypothetical protein
PA14_14010	PA3863	(dauA)	31	23	98	26	160	58	nonessential	nonessential	amino acid oxidase
PA14_14020	PA3862	(dauB)	7	6	37	9	17	79	nonessential	nonessential	hypothetical protein
PA14_14040	PA3861	rhl	61	195	307	222	122	507	nonessential	nonessential	ATP-dependent RNA helicase RhlB
PA14_14060	PA3860		206	2323	963	503	783	554	nonessential	nonessential	AMP-binding protein
PA14_14080	PA3859		3	131	37	15	3	12	nonessential	nonessential	carboxylesterase
PA14_14100	PA3858		54	592	252	75	81	354	nonessential	nonessential	amino acid-binding protein
PA14_14110	PA3857	pcs	152	357	102	225	152	374	nonessential	nonessential	phosphatidylserine synthase
PA14_14130	PA3856		84	18	7	67	24	4	nonessential	nonessential	hypothetical protein
PA14_14140	PA3855		34	97	83	80	275	754	nonessential	nonessential	hypothetical protein
PA14_14150	PA3854		9	117	61	10	99	24	nonessential	nonessential	GIY-YIG nuclease superfamily protein
PA14_14160	PA3853		258	1836	788	524	2939	1553	nonessential	nonessential	acetyltransferase
PA14_14170	PA3852		20	118	76	72	42	235	nonessential	nonessential	hypothetical protein
PA14_14200	PA3851		2	0	0	3	3	1	essential	nonessential	hypothetical protein
PA14_14210	PA3850		6	31	79	39	23	13	nonessential	nonessential	hypothetical protein
PA14_14220	PA3849		95	224	269	167	323	295	nonessential	nonessential	nucleoid-associated protein NdpA
PA14_14230	PA3848		96	617	220	293	722	532	nonessential	nonessential	hypothetical protein
PA14_14250	PA3847		16	12	33	23	63	35	nonessential	nonessential	hypothetical protein
PA14_14270	PA3846		3	113	5	12	16	87	nonessential	nonessential	isochorismatase family hydrolase
PA14_14280	PA3845		12	133	105	9	3	25	nonessential	nonessential	LysR family transcriptional regulator
PA14_14290	PA3844		2	0	1	6	0	0	nonessential	essential	hypothetical protein
PA14_14300			141	1329	568	351	901	773	nonessential	nonessential	zinc-binding oxidoreductase
PA14_14310			20	340	50	111	35	11	nonessential	nonessential	transcriptional regulator
PA14_14320			18	79	15	46	18	112	nonessential	nonessential	hypothetical protein
PA14_14330	PA3842	(spcS)	3	1	0	26	3	178	nonessential	nonessential	chaperone
PA14_14340	PA3840		95	489	263	211	301	443	nonessential	nonessential	SAM-dependent methyltransferase
PA14_14360	PA3839		6	9	8	7	53	2	nonessential	nonessential	sodium:sulfate symporter
PA14_14380	PA3837		1	102	27	11	5	2	nonessential	nonessential	ABC transporter permease
PA14_14390	PA3836		16	34	29	46	53	300	nonessential	nonessential	ABC-type transport protein, periplasmic c
PA14_14400			73	603	300	158	374	184	nonessential	nonessential	hypothetical protein
PA14_14420			11	9	2	43	77	3	nonessential	nonessential	hypothetical protein
PA14_14430	PA3835		3	6	27	25	16	163	nonessential	nonessential	hypothetical protein
PA14_14450	PA3833		1	98	23	17	98	22	nonessential	nonessential	hypothetical protein
PA14_14460	PA3832	holC	48	17	1	17	64	58	nonessential	nonessential	DNA polymerase III subunit chi
PA14_14470	PA3831	pepA	13	1	2	8	16	345	nonessential	nonessential	leucyl aminopeptidase
PA14_14480	PA3830		5	313	145	78	178	81	nonessential	nonessential	transcriptional regulator
PA14_14490	PA3829		2	126	95	24	19	137	nonessential	nonessential	hydrolase
PA14_14520	PA3826		4	19	27	8	35	13	nonessential	nonessential	hypothetical protein
PA14_14530	PA3825		580	3408	3071	1512	3633	3340	nonessential	nonessential	hypothetical protein
PA14_14540			74	488	84	146	218	83	nonessential	nonessential	hypothetical protein
PA14_14550			173	1907	834	1185	3461	2167	nonessential	nonessential	hypothetical protein
PA14_14560			192	1136	263	820	1031	838	nonessential	nonessential	hypothetical protein
PA14_14590	PA3824	queA	40	180	160	560	305	615	nonessential	nonessential	S-adenosylmethionine--tRNA ribosyltransferase-isomerase
PA14_14600	PA3823	tgt	18	74	198	47	449	149	nonessential	nonessential	queuine tRNA-ribosyltransferase
PA14_14610	PA3822	yajC	12	108	62	116	121	75	nonessential	nonessential	preprotein translocase subunit YajC
PA14_14660	PA3819		5	245	21	32	35	9	nonessential	nonessential	hypothetical protein
PA14_14680	PA3818		0	292	0	1	0	8	essential	nonessential	extragenic suppressor protein SuhB
PA14_14690	PA3817		28	164	41	117	249	56	nonessential	nonessential	methyltransferase
PA14_14700	PA3816	cysE	0	29	0	5	2	3	essential	nonessential	serine O-acetyltransferase
PA14_14710	PA3815	(iscR)	0	1	16	12	13	24	nonessential	nonessential	Rrf2 family protein
PA14_14800	PA3809	fdx2	0	0	0	0	0	0	essential	essential	ferredoxin 2Fe-2S
PA14_14810	PA3808		0	0	0	0	1	0	essential	essential	hypothetical protein
PA14_14830	PA3806		31	186	173	89	41	81	nonessential	nonessential	hypothetical protein
PA14_14850	PA3805	pilF	599892	190896	58777	539	2156	2255	nonessential	nonessential	type 4 fimbrial biogenesis protein PilF
PA14_14860	PA3804		0	0	23	0	1	0	essential	essential	hypothetical protein
PA14_14900	PA3801		13	6	1	2	2	36	nonessential	nonessential	hypothetical protein
PA14_14910	PA3800		117	210	132	44	77	13	nonessential	nonessential	hypothetical protein
PA14_14940	PA3798		187	1391	309	269	712	362	nonessential	nonessential	aminotransferase
PA14_14960	PA3797		29	221	18	19	57	34	nonessential	nonessential	hypothetical protein
PA14_14990	PA3795		28	331	81	147	281	172	nonessential	nonessential	oxidoreductase
PA14_15000	PA3794		55	155	21	37	31	59	nonessential	nonessential	hypothetical protein
PA14_15020	PA3793		0	11	4	5	2	14	nonessential	nonessential	hypothetical protein
PA14_15030	PA3792	leuA	87	255	306	174	576	382	nonessential	nonessential	2-isopropylmalate synthase
PA14_15070	PA3790	oprC	29	388	193	66	205	263	nonessential	nonessential	outer membrane copper receptor OprC
PA14_15080	PA3789		1	223	15	20	8	8	nonessential	nonessential	hypothetical protein
PA14_15090	PA3788		0	1	0	0	0	3	essential	essential	hypothetical protein
PA14_15100	PA3787		14	200	31	26	54	50	nonessential	nonessential	hypothetical protein
PA14_15120	PA3785		1	2	0	4	1	0	nonessential	nonessential	hypothetical protein
PA14_15130	PA3784		12	25	95	15	102	103	nonessential	nonessential	hypothetical protein
PA14_15140	PA3783		15	94	20	11	11	11	nonessential	nonessential	hypothetical protein
PA14_15150	PA3782		53	667	126	90	299	97	nonessential	nonessential	transcriptional regulator
PA14_15160			38	195	28	39	36	52	nonessential	nonessential	hypothetical protein
PA14_15180	PA3781		158	298	99	111	240	181	nonessential	nonessential	transporter
PA14_15190	PA3780		6	3	15	15	22	13	nonessential	nonessential	hypothetical protein
PA14_15200	PA3779		77	554	58	71	15	94	nonessential	nonessential	hypothetical protein
PA14_15210	PA3778		2	187	45	23	74	18	nonessential	nonessential	LysR family transcriptional regulator
PA14_15230	PA3777	xseA	12	35	85	2	0	3	nonessential	nonessential	exodeoxyribonuclease VII large subunit
PA14_15240	PA3776		1	5	1	1	0	0	nonessential	essential	LysR family transcriptional regulator
PA14_15250	PA3775		12	133	13	18	7	7	nonessential	nonessential	hypothetical protein
PA14_15260	PA3774		57	505	264	64	144	187	nonessential	nonessential	acetylpolyamine aminohydrolase
PA14_15270	PA3773		47	157	13	45	13	48	nonessential	nonessential	hypothetical protein
PA14_15280	PA3772		4	42	53	16	29	280	nonessential	nonessential	hypothetical protein
PA14_15290	PA3771		315	1837	628	342	1117	596	nonessential	nonessential	transcriptional regulator
PA14_15350			41	236	68	142	168	68	nonessential	nonessential	integrase
PA14_15360			24	51	566	76	116	123	nonessential	nonessential	hypothetical protein
PA14_15370			0	3	2	9	11	0	nonessential	nonessential	hypothetical protein
PA14_15380		repA	11	245	312	204	587	314	nonessential	nonessential	replicative helicase, RepA
PA14_15400			97	514	152	331	927	226	nonessential	nonessential	replication protein, RepC
PA14_15410			7	2	5	7	22	9	nonessential	nonessential
PA14_15420			21	393	33	76	93	40	nonessential	nonessential
PA14_15430	PA3867		14	69	127	263	150	350	nonessential	nonessential	resolvase, essential for transposition
PA14_15435			43	296	168	122	118	456	nonessential	nonessential	hypothetical protein
PA14_15445		merE	0	0	0	0	0	0	essential	essential	mercury resistance protein
PA14_15450		merD	0	2	0	2	0	4	essential	nonessential	transcriptional regulator MerD
PA14_15460		merA	340	2525	1430	905	1582	2376	nonessential	nonessential	mercuric reductase
PA14_15470		merP	0	0	0	0	0	0	essential	essential	periplasmic mercuric ion binding protein, MerP
PA14_15475		merT	33	675	36	499	402	1068	nonessential	nonessential	mercuric transport protein
PA14_15480		merR	0	2	2	19	17	104	nonessential	nonessential	transcriptional regulator MerR
PA14_15490			1	0	0	17	327	21	essential	nonessential	hypothetical protein
PA14_15500			1	19	0	6	98	115	nonessential	nonessential	oriT-binding protein, TraK
PA14_15510		traJ	7	1	0	19	3	18	nonessential	nonessential	conjugal transfer relaxosome component TraJ
PA14_15520		trbJ	12	71	126	145	519	313	nonessential	nonessential	conjugal transfer protein TrbJ
PA14_15540			0	53	206	58	8	99	nonessential	nonessential	mating pair formation protein TrbL
PA14_15560			3	16	74	31	99	104	nonessential	nonessential	hypothetical protein
PA14_15570			16	90	247	74	106	437	nonessential	nonessential	hypothetical protein
PA14_15580			15	156	80	81	69	16	nonessential	nonessential	Type II restriction enzyme, methylase subunit
PA14_15590			3	0	0	7	11	1	essential	nonessential	hypothetical protein
PA14_15600			58	140	291	101	441	244	nonessential	nonessential	hypothetical protein
PA14_15610			142	944	504	626	2381	1205	nonessential	nonessential	hypothetical protein
PA14_15620			7	196	14	28	33	212	nonessential	nonessential	oxidoreductase
PA14_15630			86	260	101	111	300	92	nonessential	nonessential	hypothetical protein
PA14_15650			24	68	52	21	55	16	nonessential	nonessential	hypothetical protein
PA14_15660			94	649	511	229	647	405	nonessential	nonessential	oxidoreductase
PA14_15670	PA3768		235	1311	828	383	852	414	nonessential	nonessential	metallo-oxidoreductase
PA14_15680	PA3767		5	14	0	7	2	22	nonessential	nonessential	hypothetical protein
PA14_15700	PA3766		24	198	66	26	103	22	nonessential	nonessential	amino acid permease
PA14_15710	PA3765		51	74	58	20	118	65	nonessential	nonessential	hypothetical protein
PA14_15720	PA3764		116	2600	1345	39	329	408	nonessential	nonessential	transglycosylase
PA14_15740	PA3763	purL	30	70	0	0	0	0	nonessential	essential	phosphoribosylformylglycinamidine synthase
PA14_15750			0	4	7	0	0	0	nonessential	essential	hypothetical protein
PA14_15770	PA3762		12	441	84	26	57	63	nonessential	nonessential	hypothetical protein
PA14_15780	PA3761	(nagE)	13	75	14	7	30	19	nonessential	nonessential	PTS system N-acetylglucosamine-specific IIBC component
PA14_15790	PA3760		5	7	6	13	0	5	nonessential	nonessential	phosphoenolpyruvate-protein phosphotransferase
PA14_15810	PA3759		13	18	42	4	9	90	nonessential	nonessential	aminotransferase
PA14_15820	PA3758		199	759	340	104	297	203	nonessential	nonessential	N-acetylglucosamine-6-phosphate deacetylase
PA14_15830	PA3757	(nagR)	133	1232	896	89	482	197	nonessential	nonessential	GntR family transcriptional regulator
PA14_15840	PA3756		72	245	33	86	205	182	nonessential	nonessential	hypothetical protein
PA14_15850	PA3755		32	281	126	50	72	106	nonessential	nonessential	hypothetical protein
PA14_15860	PA3754		92	544	288	86	120	191	nonessential	nonessential	hypothetical protein
PA14_15870	PA3753		2	54	77	10	5	10	nonessential	nonessential	hypothetical protein
PA14_15890	PA3751	purT	30	43	47	78	13	11	nonessential	nonessential	phosphoribosylglycinamide formyltransferase 2
PA14_15910	PA3750		87	67	17	0	4	2	nonessential	nonessential	hypothetical protein
PA14_15920	PA3749		22	130	26	18	7	31	nonessential	nonessential	major facilitator transporter
PA14_15930	PA3748		296	968	149	249	123	255	nonessential	nonessential	hemolysin
PA14_15940	PA3747		190	1988	954	282	325	2138	nonessential	nonessential	hypothetical protein
PA14_15990	PA3743	trmD	0	0	0	0	0	0	essential	essential	tRNA (guanine-N(1)-)-methyltransferase
PA14_16000	PA3742	rplS	0	0	0	0	0	0	essential	essential	50S ribosomal protein L19
PA14_16010	PA3741		4	198	9	28	7	69	nonessential	nonessential	hypothetical protein
PA14_16020	PA3740		2	70	20	25	249	107	nonessential	nonessential	hypothetical protein
PA14_16030	PA3739		72	320	159	54	226	132	nonessential	nonessential	sodium/hydrogen antiporter
PA14_16040	PA3738	xerD	3	9	74	16	57	3	nonessential	nonessential	site-specific tyrosine recombinase XerD
PA14_16050	PA3737	dsbC	9	11	10	40	33	7	nonessential	nonessential	thiol:disulfide interchange protein DsbC
PA14_16070	PA3736	hom	24	366	82	136	372	188	nonessential	nonessential	homoserine dehydrogenase
PA14_16090	PA3735	thrC	10	332	233	207	907	332	nonessential	nonessential	threonine synthase
PA14_16100	PA3734		7	15	22	72	105	46	nonessential	nonessential	hypothetical protein
PA14_16130	PA3733		26	73	46	43	260	131	nonessential	nonessential	hypothetical protein
PA14_16140	PA3732		12	55	9	51	32	124	nonessential	nonessential	hypothetical protein
PA14_16150	PA3731		2	12	20	6	2	1	nonessential	nonessential	hypothetical protein
PA14_16160	PA3730		34	89	11	48	38	30	nonessential	nonessential	hypothetical protein
PA14_16180	PA3729		62	378	120	240	805	522	nonessential	nonessential	hypothetical protein
PA14_16190	PA3728		196	1242	447	709	1945	621	nonessential	nonessential	hypothetical protein
PA14_16200	PA3727		4	0	1	5	275	102	nonessential	nonessential	hypothetical protein
PA14_16210	PA3726		4	65	9	29	55	18	nonessential	nonessential	hypothetical protein
PA14_16220	PA3725	recJ	8	21	76	31	15	74	nonessential	nonessential	single-stranded-DNA-specific exonuclease RecJ
PA14_16250	PA3724	lasB	749	6312	2282	2720	7523	3431	nonessential	nonessential	elastase LasB
PA14_16260	PA3723		7	17	9	53	20	40	nonessential	nonessential	FMN oxidoreductase
PA14_16270	PA3722		0	2	1	7	5	0	nonessential	nonessential	hypothetical protein
PA14_16280	PA3721	(nalC)	0	18	1	3	1	8	nonessential	nonessential	transcriptional regulator
PA14_16290	PA3720		19	305	34	106	120	223	nonessential	nonessential	hypothetical protein
PA14_16300	PA3719	(armR)	0	0	0	1	2	1	essential	nonessential	hypothetical protein
PA14_16310	PA3718		1	8	14	9	18	129	nonessential	nonessential	MFS permease
PA14_16320	PA3717		14	31	112	26	34	56	nonessential	nonessential	peptidyl-prolyl cis-trans isomerase, FkbP-type
PA14_16330	PA3716		4	281	343	124	334	38	nonessential	nonessential	hypothetical protein
PA14_16340	PA3715		3	20	64	21	13	2	nonessential	nonessential	hypothetical protein
PA14_16350	PA3714		12	114	183	58	67	113	nonessential	nonessential	two-component response regulator
PA14_16360	PA3713	(spdH)	152	778	712	161	1199	589	nonessential	nonessential	hypothetical protein
PA14_16370	PA3712		99	543	295	347	476	770	nonessential	nonessential	hypothetical protein
PA14_16380	PA3711		7	11	47	17	7	50	nonessential	nonessential	LysR family transcriptional regulator
PA14_16390	PA3710		371	2409	810	584	1295	1650	nonessential	nonessential	GMC-type oxidoreductase
PA14_16410	PA3709		27	132	122	96	216	683	nonessential	nonessential	MFS transporter
PA14_16430	PA3708	wspA	142	465	455	214	361	461	nonessential	nonessential	chemotaxis transducer
PA14_16440	PA3707	(wspB)	14	10	1	4	1	0	nonessential	nonessential	hypothetical protein
PA14_16450	PA3706	wspC	124	373	144	96	93	50	nonessential	nonessential	methyltransferase
PA14_16460	PA3705	wspD	18	48	668	0	0	13	nonessential	essential	CheW domain-containing protein
PA14_16470	PA3704	(wspE)	13	48	32	5	7	31	nonessential	nonessential	chemotaxis sensor/effector fusion protein
PA14_16500	PA3702	wspR	17	224	10	8	2	9	nonessential	nonessential	two-component response regulator
PA14_16550	PA3699		7	64	51	13	7	10	nonessential	nonessential	TetR family transcriptional regulator
PA14_16560	PA3698		19	253	63	110	96	288	nonessential	nonessential	lipoprotein
PA14_16580	PA3697		36	1059	238	251	1186	850	nonessential	nonessential	hypothetical protein
PA14_16590	PA3696		25	352	12	48	120	2	nonessential	nonessential	hypothetical protein
PA14_16600	PA3695		29	25	620	124	632	482	nonessential	nonessential	alpha/beta hydrolase
PA14_16610	PA3694		8	25	84	6	27	16	nonessential	nonessential	hypothetical protein
PA14_16620	PA3693		2	37	319	27	17	11	nonessential	nonessential	hypothetical protein
PA14_16630	PA3692	(lptF)	49	258	100	84	562	276	nonessential	nonessential	outer membrane protein, OmpA
PA14_16640	PA3691		7	67	30	31	48	41	nonessential	nonessential	lipoprotein
PA14_16660	PA3690		69	1096	278	316	627	667	nonessential	nonessential	metal-transporting P-type ATPase
PA14_16670	PA3689		0	8	2	4	2	3	nonessential	nonessential	transcriptional regulator CadR
PA14_16680	PA3688		16	426	42	84	125	444	nonessential	nonessential	hypothetical protein
PA14_16690	PA3687	ppc	44	229	204	61	157	22	nonessential	nonessential	phosphoenolpyruvate carboxylase
PA14_16720	PA3684	pemA	7	95	0	4	2	55	nonessential	nonessential	PemA
PA14_16730	PA3683		102	70	60	96	337	261	nonessential	nonessential	hypothetical protein
PA14_16740	PA3682		0	38	15	1	2	11	nonessential	nonessential	hypothetical protein
PA14_16750	PA3681		7	123	6	29	16	128	nonessential	nonessential	hypothetical protein
PA14_16770	PA3680		63	67	2	21	2	17	nonessential	nonessential	hypothetical protein
PA14_16780	PA3679		2	156	101	10	12	2	nonessential	nonessential	hypothetical protein
PA14_16790	PA3678	(mexL)	108	80	1	20	9	153	nonessential	nonessential	TetR family transcriptional regulator
PA14_16800	PA3677	(mexJ)	7	18	3	31	123	8	nonessential	nonessential	efflux transmembrane protein
PA14_16820	PA3676	(mexK)	266	2139	990	833	1700	1337	nonessential	nonessential	efflux transmembrane protein
PA14_16830	PA3675		15	65	0	29	95	80	nonessential	nonessential	hypothetical protein
PA14_16840	PA3674		18	103	154	85	52	58	nonessential	nonessential	lipoprotein
PA14_16860	PA3673	plsB	510	6912	3478	4408	13572	8745	nonessential	nonessential	glycerol-3-phosphate acyltransferase
PA14_16870	PA3672		36	187	21	75	98	117	nonessential	nonessential	ABC transporter ATP-binding protein
PA14_16880	PA3671		24	210	93	87	616	93	nonessential	nonessential	ABC transporter permease
PA14_16890	PA3670		119	146	253	171	494	293	nonessential	nonessential	auxiliary component of ABC transporter
PA14_16910	PA3669		9	138	116	34	114	365	nonessential	nonessential	hypothetical protein
PA14_16930	PA3667		1	53	36	30	19	24	nonessential	nonessential	pyridoxal-phosphate dependent protein
PA14_16960	PA3665		21	454	46	62	84	178	nonessential	nonessential	amino acid transporter LysE
PA14_16970	PA3664		10	176	67	77	16	40	nonessential	nonessential	arsenate reductase
PA14_16980	PA3663		19	373	7	71	85	157	nonessential	nonessential	hypothetical protein
PA14_16990	PA3662		41	209	498	75	190	36	nonessential	nonessential	hypothetical protein
PA14_17000	PA3661		214	1054	731	1005	2976	2709	nonessential	nonessential	hypothetical protein
PA14_17010	PA3660		86	329	415	201	523	306	nonessential	nonessential	Na(+)/H(+) exchanger protein
PA14_17030	PA3659		50	364	129	310	774	296	nonessential	nonessential	succinyldiaminopimelate transaminase
PA14_17040	PA3658	glnD	165	940	465	574	1820	813	nonessential	nonessential	PII uridylyl-transferase
PA14_17050	PA3657	map	49	363	174	217	400	334	nonessential	nonessential	methionine aminopeptidase
PA14_17140	PA3649	(mucP)	138	1689	367	415	483	361	nonessential	nonessential	membrane-associated zinc metalloprotease
PA14_17230	PA3642	rnhB	0	0	0	5	0	0	essential	essential	ribonuclease HII
PA14_17250	PA3641		303	1585	178	1015	2434	1951	nonessential	nonessential	amino acid permease
PA14_17350	PA3632		0	3	3	2	3	2	nonessential	nonessential	hypothetical protein
PA14_17370	PA3631		5	5	10	16	8	4	nonessential	nonessential	inner membrane protein
PA14_17380	PA3630	gfnR	127	414	196	192	194	344	nonessential	nonessential	glutathione-dependent formaldehyde neutralization regulator GfnR
PA14_17400	PA3629	adhtC	85	936	543	409	275	466	nonessential	nonessential	alcohol dehydrogenase
PA14_17410	PA3628		81	139	52	63	73	35	nonessential	nonessential	esterase
PA14_17440	PA3626	truD	52	160	139	91	156	205	nonessential	nonessential	tRNA pseudouridine synthase D
PA14_17450	PA3625	surE	118	100	89	78	137	31	nonessential	nonessential	stationary phase survival protein SurE
PA14_17460	PA3624	pcm	3	157	104	9	197	16	nonessential	nonessential	protein-L-isoaspartate O-methyltransferase
PA14_17470	PA3623		511	3497	3051	1055	1475	2750	nonessential	nonessential	hypothetical protein
PA14_17480	PA3622	rpoS	81	87	36	120	66	237	nonessential	nonessential	RNA polymerase sigma factor RpoS
PA14_17500	PA3620	mutS	22315	4186	6320	859	2869	2669	nonessential	nonessential	DNA mismatch repair protein MutS
PA14_17510	PA3619		462	3560	1203	1589	3639	2468	nonessential	nonessential	hypothetical protein
PA14_17520	PA3618		4	6	2	29	8	132	nonessential	nonessential	hypothetical protein
PA14_17530	PA3617	recA	3	194	41	7	49	77	nonessential	nonessential	recombinase A
PA14_17540	PA3616	recX	10	48	2	33	19	64	nonessential	nonessential	recombination regulator RecX
PA14_17550	PA3615		29	261	97	258	450	277	nonessential	nonessential	hypothetical protein
PA14_17570	PA3614		373	3306	1085	1113	2573	1830	nonessential	nonessential	hypothetical protein
PA14_17580	PA3613		43	340	69	230	236	225	nonessential	nonessential	hypothetical protein
PA14_17590	PA3612		7	35	10	27	220	17	nonessential	nonessential	hypothetical protein
PA14_17600	PA3611		65	53	39	42	244	151	nonessential	nonessential	hypothetical protein
PA14_17610	PA3610	potD	367	1670	467	2227	3299	2178	nonessential	nonessential	polyamine ABC transporter
PA14_17620	PA3609	potC	16	187	190	76	382	73	nonessential	nonessential	polyamine transport protein PotC
PA14_17630	PA3608	potB	69	544	327	386	1301	724	nonessential	nonessential	polyamine transport protein PotB
PA14_17640	PA3607	potA	10	356	177	125	201	188	nonessential	nonessential	polyamine transport protein PotA
PA14_17650	PA3606		26	175	99	128	149	201	nonessential	nonessential	hypothetical protein
PA14_17660	PA3605		4	17	16	11	25	3	nonessential	nonessential	hypothetical protein
PA14_17670	PA3604	(erdR)	7	63	16	55	87	140	nonessential	nonessential	LuxR family transcriptional regulator
PA14_17675	PA3603	dgkA	3	0	0	0	9	0	essential	essential	diacylglycerol kinase
PA14_17690	PA3602		11	87	30	46	155	55	nonessential	nonessential	hypothetical protein
PA14_17700	PA3601	rpmE2	3	54	27	23	61	10	nonessential	nonessential	50S ribosomal protein L31
PA14_17710	PA3600	rpmJ	0	0	0	6	2	13	essential	nonessential	50S ribosomal protein L36
PA14_17720	PA3599		81	350	70	242	231	480	nonessential	nonessential	LuxR family transcriptional regulator
PA14_17730	PA3598		14	90	72	50	126	62	nonessential	nonessential	hypothetical protein
PA14_17740	PA3597		85	446	280	245	982	534	nonessential	nonessential	amino acid ABC transporter permease
PA14_17760	PA3596		4	81	4	11	118	252	nonessential	nonessential	methylated-DNA--protein-cysteine methyltransferase
PA14_17780	PA3595		89	340	178	40	105	57	nonessential	nonessential	major facilitator transporter
PA14_17790	PA3594		19	13	13	41	33	167	nonessential	nonessential	LysR family transcriptional regulator
PA14_17810	PA3593		138	187	162	362	329	262	nonessential	nonessential	acyl-CoA dehydrogenase
PA14_17820	PA3592		169	702	216	203	867	626	nonessential	nonessential	hypothetical protein
PA14_17850	PA3591		3	2	0	1	12	1	nonessential	nonessential	enoyl-CoA hydratase
PA14_17860	PA3590		130	672	709	365	840	2129	nonessential	nonessential	3-hydroxyacyl-CoA dehydrogenase
PA14_17880	PA3589		8	73	1	12	0	1	nonessential	nonessential	acetyl-CoA acetyltransferase
PA14_17890	PA3588		90	194	190	75	59	47	nonessential	nonessential	porin
PA14_17900	PA3587	metR	27	95	11	4	3	19	nonessential	nonessential	transcriptional regulator MetR
PA14_17910	PA3586		15	34	11	4	110	14	nonessential	nonessential	alpha/beta hydrolase
PA14_17920	PA3585	glpM	25	87	139	129	65	968	nonessential	nonessential	membrane protein GlpM
PA14_17940	PA3583	glpR	99	613	191	44	102	56	nonessential	nonessential	glycerol-3-phosphate regulon repressor
PA14_17960	PA3582	glpK	23	76	79	86	50	83	nonessential	nonessential	glycerol kinase
PA14_17980	PA3581	glpF	78	662	213	180	642	392	nonessential	nonessential	glycerol uptake facilitator protein
PA14_17990	PA3580		0	21	4	39	6	30	nonessential	nonessential	hypothetical protein
PA14_18010	PA3579		72	210	68	170	127	42	nonessential	nonessential	glycerol kinase
PA14_18020	PA3578		25	430	71	32	13	32	nonessential	nonessential	PhzF family phenazine biosynthesis protein
PA14_18050	PA3576		6	29	8	24	37	14	nonessential	nonessential	hypothetical protein
PA14_18060	PA3575		32	37	17	51	42	50	nonessential	nonessential	hypothetical protein
PA14_18070			9	53	95	20	157	25	nonessential	nonessential	periplasmic metal-binding protein
PA14_18080	PA3574	(nalD)	13	292	186	63	167	60	nonessential	nonessential	TetR family transcriptional regulator
PA14_18090	PA3573		34	62	29	22	21	108	nonessential	nonessential	major facilitator subfamily transporter protein
PA14_18110	PA3571	mmsR	24	277	141	34	73	49	nonessential	nonessential	transcriptional regulator MmsR
PA14_18120	PA3570	mmsA	65	531	46	40	264	286	nonessential	nonessential	methylmalonate-semialdehyde dehydrogenase
PA14_18150	PA3568		60	753	107	55	399	83	nonessential	nonessential	acetyl-coa synthetase
PA14_18160	PA3567		5	176	14	4	20	2	nonessential	nonessential	oxidoreductase
PA14_18180	PA3566		5	93	9	18	4	178	nonessential	nonessential	hypothetical protein
PA14_18200	PA3565		19	206	29	13	11	12	nonessential	nonessential	LysR family transcriptional regulator
PA14_18210	PA3564		9	108	4	4	0	6	nonessential	nonessential	TatD family deoxyribonuclease
PA14_18230	PA3563	fruR	18	88	70	7	35	19	nonessential	nonessential	DNA-binding transcriptional regulator FruR
PA14_18250	PA3562	(fruI)	9	174	27	13	11	0	nonessential	nonessential	phosphotransferase system enzyme I
PA14_18275	PA3560	fruA	15	212	36	11	2	15	nonessential	nonessential	phosphotransferase system, fructose-specific IIBC component
PA14_18300	PA3559		86	397	25	39	167	17	nonessential	nonessential	nucleotide sugar dehydrogenase
PA14_18310	PA3558	(arnF)	0	55	40	6	0	18	nonessential	nonessential	hypothetical protein
PA14_18330	PA3556	arnT	57	167	15	64	247	242	nonessential	nonessential	4-amino-4-deoxy-L-arabinose transferase
PA14_18340	PA3555	(arnD)	30	13	4	24	0	39	nonessential	nonessential	hypothetical protein
PA14_18350	PA3554	(arnA)	132	1599	535	28	89	263	nonessential	nonessential	bifunctional UDP-glucuronic acid decarboxylase/UDP-4-amino-4-deoxy-L-arabinose formyltransferase
PA14_18360	PA3553	(arnC)	3	25	4	13	0	0	nonessential	essential	glycosyl transferase family protein
PA14_18370	PA3552	(arnB)	14	523	19	11	163	336	nonessential	nonessential	UDP-4-amino-4-deoxy-L-arabinose--oxoglutarate aminotransferase
PA14_18380	PA3551	algA	26	92	51	42	87	132	nonessential	nonessential	mannose-1-phosphate guanylyltransferase
PA14_18410	PA3550	algF	16	23	65	17	27	30	nonessential	nonessential	alginate o-acetyltransferase AlgF
PA14_18430	PA3549	algJ	11	110	41	57	52	630	nonessential	nonessential	alginate o-acetyltransferase AlgJ
PA14_18450	PA3548	algI	582	3234	1157	418	659	1515	nonessential	nonessential	alginate o-acetyltransferase AlgI
PA14_18470	PA3547	algL	34	53	38	5	3	3	nonessential	nonessential	poly(beta-D-mannuronate) lyase
PA14_18480	PA3546	algX	79	706	384	51	480	321	nonessential	nonessential	alginate biosynthesis protein AlgX
PA14_18500	PA3545	algG	212	1568	1224	214	384	481	nonessential	nonessential	alginate-c5-mannuronan-epimerase AlgG
PA14_18510	PA3544	algE	313	1888	763	375	521	1032	nonessential	nonessential	alginate production outer membrane protein AlgE
PA14_18520	PA3543	algK	250	430	406	104	58	317	nonessential	nonessential	alginate biosynthetic protein AlgK
PA14_18550	PA3542	alg44	60	888	185	74	107	143	nonessential	nonessential	alginate biosynthesis protein Alg44
PA14_18565	PA3541	alg8	114	389	121	119	118	323	nonessential	nonessential	alginate biosynthesis protein Alg8
PA14_18580	PA3540	algD	62	410	246	215	285	310	nonessential	nonessential	GDP-mannose 6-dehydrogenase AlgD
PA14_18590	PA3539		27	93	99	46	104	137	nonessential	nonessential	hypothetical protein
PA14_18600	PA3538		234	536	152	332	477	423	nonessential	nonessential	ABC transporter ATP-binding protein
PA14_18610	PA3537	argF	55	476	211	188	404	196	nonessential	nonessential	ornithine carbamoyltransferase
PA14_18630	PA3535		180	2907	978	384	1336	966	nonessential	nonessential	serine protease
PA14_18640	PA3534		194	1015	131	276	494	216	nonessential	nonessential	oxidoreductase
PA14_18650	PA3533	(grxD)	0	51	0	2	31	154	essential	nonessential	hypothetical protein
PA14_18660	PA3532		131	1013	399	157	776	832	nonessential	nonessential	hypothetical protein
PA14_18670	PA3531	bfrB	2	32	104	61	476	39	nonessential	nonessential	bacterioferritin
PA14_18680	PA3530	(bfd)	2	74	52	70	10	38	nonessential	nonessential	hypothetical protein
PA14_18690	PA3529		133	779	1098	230	1133	530	nonessential	nonessential	peroxidase
PA14_18700	PA3528	rnt	0	0	0	0	0	0	essential	essential	ribonuclease T
PA14_18710	PA3527	pyrC	0	0	0	0	0	0	essential	essential	dihydroorotase
PA14_18720	PA3526	(motY)	2	43	7	26	293	41	nonessential	nonessential	OmpA family membrane protein
PA14_18740	PA3525	argG	713	4723	2368	1825	2719	3857	nonessential	nonessential	argininosuccinate synthase
PA14_18750	PA3524	gloA1	50	54	16	36	5	16	nonessential	nonessential	lactoylglutathione lyase
PA14_18760	PA3523	(mexP)	96	192	259	169	388	190	nonessential	nonessential	RND efflux membrane fusion protein
PA14_18780	PA3522	(mexQ)	352	1562	534	497	776	1053	nonessential	nonessential	RND efflux transporter
PA14_18790	PA3521	(opmE)	53	87	122	54	227	221	nonessential	nonessential	outer membrane efflux protein
PA14_18800	PA3520		0	1	1	10	58	1	nonessential	nonessential	hypothetical protein
PA14_18810	PA3519		147	970	213	207	437	628	nonessential	nonessential	hypothetical protein
PA14_18820	PA3518		123	803	277	302	474	886	nonessential	nonessential	hypothetical protein
PA14_18830	PA3517		10	61	107	63	259	338	nonessential	nonessential	adenylosuccinate lyase
PA14_18850	PA3516		22	464	94	16	146	61	nonessential	nonessential	adenylosuccinate lyase
PA14_18860	PA3515		108	1133	471	226	734	240	nonessential	nonessential	hypothetical protein
PA14_18880	PA3495	nth	37	69	406	79	508	28	nonessential	nonessential	endonuclease III
PA14_18890	PA3494		6	5	19	24	16	58	nonessential	nonessential	electron transport complex protein RsxE
PA14_18900	PA3493		21	289	71	46	52	106	nonessential	nonessential	hypothetical protein
PA14_18910	PA3492		44	606	234	75	124	400	nonessential	nonessential	hypothetical protein
PA14_18920	PA3491		8	6	53	2	0	8	nonessential	nonessential	electron transport complex protein RnfC
PA14_18930	PA3490		16	98	77	30	2	246	nonessential	nonessential	electron transport complex protein RnfB
PA14_18950	PA3489		2	102	21	8	9	23	nonessential	nonessential	Na(+)-translocating NADH-quinone reductase subunit E
PA14_18960	PA3488	tli5a*	144	1109	578	294	529	354	nonessential	nonessential	type VI secretion lipase immunity Tli5A
PA14_18970	PA3487	(tle5)*	681	4568	2589	1085	4733	4182	nonessential	nonessential	phospholipase D
PA14_18985	PA3486	vgrG4b	62	432	78	84	311	73	nonessential	nonessential	VgrG4b
PA14_19010	PA3485	tsi3	16	72	11	50	36	3	nonessential	nonessential	Tsi3
PA14_19020	PA3484	tse3	154	1158	700	637	615	1001	nonessential	nonessential	Tse3
PA14_19030	PA3483		7	21	1	57	57	33	nonessential	nonessential	hypothetical protein
PA14_19065	PA3481		0	1	0	2	23	0	essential	nonessential	hypothetical protein
PA14_19090	PA3480	dcd	0	0	0	0	6	0	essential	essential	deoxycytidine triphosphate deaminase
PA14_19100	PA3479	rhlA	76	144	109	188	234	177	nonessential	nonessential	rhamnosyltransferase chain A
PA14_19110	PA3478	rhlB	60	536	142	153	1167	740	nonessential	nonessential	rhamnosyltransferase chain B
PA14_19120	PA3477	rhlR	38	813	23	247	188	94	nonessential	nonessential	transcriptional regulator RhlR
PA14_19130	PA3476	rhlI	69	204	34	174	323	105	nonessential	nonessential	autoinducer synthesis protein RhlI
PA14_19140	PA3475	pheC	21	90	36	43	829	34	nonessential	nonessential	cyclohexadienyl dehydratase
PA14_19150	PA3474		28	273	269	75	231	196	nonessential	nonessential	hypothetical protein
PA14_19160	PA3473		43	203	302	167	316	392	nonessential	nonessential	hypothetical protein
PA14_19170	PA3472		188	1978	1251	601	3419	1541	nonessential	nonessential	hypothetical protein
PA14_19190	PA3471		356	1645	700	1065	3122	1085	nonessential	nonessential	malate dehydrogenase
PA14_19205	PA3470		64	119	83	137	275	181	nonessential	nonessential	hypothetical protein
PA14_19210	PA3469		100	750	550	191	713	378	nonessential	nonessential	hypothetical protein
PA14_19230	PA3468		1291	8653	4447	4029	10646	7957	nonessential	nonessential	hypothetical protein
PA14_19270	PA3467		31	529	142	134	178	322	nonessential	nonessential	MFS transporter
PA14_19290	PA3466		2	139	10	11	0	0	nonessential	essential	ATP-dependent RNA helicase
PA14_19310	PA3465		218	1461	426	180	594	741	nonessential	nonessential	hypothetical protein
PA14_19320	PA3464		33	458	248	78	313	22	nonessential	nonessential	hypothetical protein
PA14_19330	PA3463		1	88	11	24	112	24	nonessential	nonessential	hypothetical protein
PA14_19340	PA3462		100	1508	796	333	695	446	nonessential	nonessential	sensor/response regulator hybrid
PA14_19350	PA3461		21	103	48	39	45	183	nonessential	nonessential	hypothetical protein
PA14_19360	PA3460		41	358	331	156	256	419	nonessential	nonessential	GNAT family acetyltransferase
PA14_19370	PA3459		189	1194	270	91	405	859	nonessential	nonessential	asparagine synthetase
PA14_19380	PA3458		9	17	37	0	1	0	nonessential	essential	transcriptional regulator
PA14_19400	PA3456	mnmC	77	357	223	21	36	188	nonessential	nonessential	5-methylaminomethyl-2-thiouridine methyltransferase
PA14_19410	PA3455		27	785	180	69	403	145	nonessential	nonessential	hypothetical protein
PA14_19430	PA3454		16	43	25	20	23	0	nonessential	nonessential	acyl-CoA thiolase
PA14_19450	PA3453		12	164	66	10	23	74	nonessential	nonessential	hypothetical protein
PA14_19470	PA3452	mqoA	48	311	142	87	87	139	nonessential	nonessential	malate:quinone oxidoreductase
PA14_19480	PA3451		23	32	1	22	9	1	nonessential	nonessential	hypothetical protein
PA14_19490	PA3450	lsfA	8	9	6	7	6	27	nonessential	nonessential	1-Cys peroxiredoxin LsfA
PA14_19500	PA3449		304	1737	1173	335	590	1725	nonessential	nonessential	hypothetical protein
PA14_19510	PA3448		0	22	3	0	4	0	nonessential	essential	ABC transporter permease
PA14_19520	PA3447		63	436	323	127	115	207	nonessential	nonessential	ABC transporter ATP-binding protein
PA14_19530	PA3446		7	314	42	34	85	116	nonessential	nonessential	NAD(P)H-dependent FMN reductase
PA14_19540	PA3445		20	503	321	75	72	81	nonessential	nonessential	hypothetical protein
PA14_19560	PA3444	ssuD	3	21	22	28	9	48	nonessential	nonessential	alkanesulfonate monooxygenase
PA14_19570	PA3443		4	1	36	5	0	1	nonessential	nonessential	ABC transporter permease
PA14_19590	PA3441		1	0	0	0	0	93	essential	essential	molybdopterin-binding protein
PA14_19600			8	11	0	3	0	17	nonessential	nonessential	hypothetical protein
PA14_19610	PA3440		4	5	4	2	1	3	nonessential	nonessential	hypothetical protein
PA14_19620	PA3439	folX	61	734	236	67	230	159	nonessential	nonessential	D-erythro-7,8-dihydroneopterin triphosphate 2'-epimerase
PA14_19630	PA3438	folE1	9	123	31	66	28	20	nonessential	nonessential	GTP cyclohydrolase I
PA14_19640	PA3437	(folM)	11	135	2	13	14	25	nonessential	nonessential	short chain dehydrogenase
PA14_19650	PA3436		31	112	17	20	116	59	nonessential	nonessential	hypothetical protein
PA14_19660	PA3435		10	75	16	22	43254	29	nonessential	nonessential	flavodoxin
PA14_19670	PA3433		2	0	0	3	0	1	essential	nonessential	LysR family transcriptional regulator
PA14_19680	PA3432		2	27	0	14	2	2	nonessential	nonessential	hypothetical protein
PA14_19690	PA3431		4	46	1	6	2	0	nonessential	nonessential	hypothetical protein
PA14_19700	PA3430		1	4	3	1	8	0	nonessential	nonessential	aldolase
PA14_19710	PA3429		1	78	25	1	3	45	nonessential	nonessential	alpha/beta hydrolase
PA14_19720	PA3428		2	5	45	19	47	10	nonessential	nonessential	hypothetical protein
PA14_19730	PA3427		62	834	506	200	242	259	nonessential	nonessential	oxidoreductase
PA14_19740	PA3426		16	28	8	6	3	6	nonessential	nonessential	enoyl-CoA hydratase
PA14_19770	PA3424		48	426	76	49	75	180	nonessential	nonessential	hypothetical protein
PA14_19800	PA3423		176	1071	393	429	1022	603	nonessential	nonessential	AraC family transcriptional regulator
PA14_19810	PA3422		83	627	441	116	332	588	nonessential	nonessential	hypothetical protein
PA14_19830	PA3421		281	1923	1432	204	522	762	nonessential	nonessential	hypothetical protein
PA14_19850	PA3420		0	8	3	0	0	5	nonessential	essential	transcriptional regulator
PA14_19870	PA3418	ldht	18	97	47	2	18	64	nonessential	nonessential	leucine dehydrogenase
PA14_19900	PA3417		8	14	10	6	0	0	nonessential	essential	pyruvate dehydrogenase E1 component subunit alpha
PA14_19910	PA3416		31	268	30	10	2	7	nonessential	nonessential	pyruvate dehydrogenase E1 component, beta chain
PA14_19920	PA3415		2	619	0	0	0	0	nonessential	essential	branched-chain alpha-keto acid dehydrogenase subunit E2
PA14_19930			8	4	3	0	0	0	nonessential	essential	hypothetical protein
PA14_19940	PA3414		27	205	302	3	2	8	nonessential	nonessential	hypothetical protein
PA14_19950	PA3413		10	107	60	18	4	0	nonessential	nonessential	hypothetical protein
PA14_19960	PA3412		20	170	61	6	4	44	nonessential	nonessential	hypothetical protein
PA14_19970	PA3411		9	292	38	4	37	24	nonessential	nonessential	hypothetical protein
PA14_19990	PA3410	(hasI)	131	330	206	2	5	12	nonessential	nonessential	RNA polymerase ECF-subfamily sigma-70 factor
PA14_20010	PA3408	hasR	213	1841	655	142	600	404	nonessential	nonessential	heme uptake outer membrane receptor HasR
PA14_20020	PA3407	hasAp	19	68	30	10	4	6	nonessential	nonessential	heme acquisition protein HasAp
PA14_20030	PA3406	hasD	4	21	0	0	20	3	nonessential	nonessential	transport protein HasD
PA14_20040	PA3405	hasE	87	609	243	39	144	198	nonessential	nonessential	metalloprotease secretion protein
PA14_20050	PA3404		10	88	47	7	28	33	nonessential	nonessential	outer membrane protein
PA14_20070	PA3403		9	68	67	20	0	133	nonessential	nonessential	hypothetical protein
PA14_20080	PA3402		16	522	162	6	28	4	nonessential	nonessential	hypothetical protein
PA14_20100	PA3401		49	114	161	20	143	183	nonessential	nonessential	hypothetical protein
PA14_20110	PA3400		132	699	902	137	406	247	nonessential	nonessential	hypothetical protein
PA14_20120	PA3399		65	535	438	84	304	111	nonessential	nonessential	hypothetical protein
PA14_20130	PA3398		62	67	33	31	49	84	nonessential	nonessential	LysR family transcriptional regulator
PA14_20150	PA3396	nosL	233	642	411	65	488	163	nonessential	nonessential	NosL protein
PA14_20170	PA3395	nosY	0	0	0	0	0	0	essential	essential	NosY protein
PA14_20180	PA3394	nosF	81	54	95	34	14	3	nonessential	nonessential	NosF protein
PA14_20190	PA3393	nosD	91	681	433	241	233	244	nonessential	nonessential	copper ABC transporter periplasmic substrate-binding protein
PA14_20200	PA3392	nosZ	181	765	364	71	259	131	nonessential	nonessential	nitrous-oxide reductase
PA14_20230	PA3391	nosR	133	1295	426	120	82	548	nonessential	nonessential	regulatory protein NosR
PA14_20240	PA3389		57	235	52	32	22	174	nonessential	nonessential	ring-cleaving dioxygenase
PA14_20250	PA3390		32	44	59	30	44	20	nonessential	nonessential	hypothetical protein
PA14_20260	PA3388		21	29	28	4	2	1	nonessential	nonessential	hypothetical protein
PA14_20270	PA3387	rhlG	149	752	538	88	222	47	nonessential	nonessential	beta-ketoacyl reductase
PA14_20280	PA3386		6	14	66	6	0	55	nonessential	nonessential	hypothetical protein
PA14_20290	PA3385	amrZ	220	704	78	216	49	540	nonessential	nonessential	DNA binding-protein
PA14_20300	PA3384	phnC	5	14	22	13	2	10	nonessential	nonessential	ABC phosphonate transporter ATP-binding protein
PA14_20320	PA3383	phnD	3	97	12	2	2	56	nonessential	nonessential	phosphonate ABC transporter substrate-binding protein
PA14_20330	PA3382	phnE	3	80	11	14	20	15	nonessential	nonessential	phosphonate ABC transporter permease
PA14_20350	PA3381	phnF	14	986	633	56	71	346	nonessential	nonessential	transcriptional regulator
PA14_20360	PA3380	phnG	3	184	5	3	0	6	nonessential	nonessential	phosphonate metabolism protein PhnG
PA14_20370	PA3379	phnH	0	3	7	17	22	0	nonessential	nonessential	carbon-phosphorus lyase complex subunit
PA14_20380	PA3378	phnI	53	284	35	92	163	218	nonessential	nonessential	hypothetical protein
PA14_20390	PA3377	phnJ	17	17	8	21	26	15	nonessential	nonessential	hypothetical protein
PA14_20400	PA3376	phnK	8	1	0	0	10	0	nonessential	essential	phosphonate C-P lyase system protein PhnK
PA14_20420	PA3375	phnL	1	45	55	28	33	7	nonessential	nonessential	phosphonate ABC transporter ATPase
PA14_20430	PA3374	phnM	2	47	21	7	9	16	nonessential	nonessential	phosphonate metabolism protein
PA14_20440	PA3373	phnN	8	44	11	8	0	99	nonessential	nonessential	phosphonate transport ATP-binding protein
PA14_20450	PA3372	phnP	1	1	7	8	2	4	nonessential	nonessential	carbon-phosphorus lyase complex accessory protein
PA14_20460	PA3371		1	47	10	0	20	0	nonessential	essential	hypothetical protein
PA14_20470	PA3370		0	0	0	1	0	0	essential	essential	hypothetical protein
PA14_20480	PA3369		2	15	2	37	15	4	nonessential	nonessential	hypothetical protein
PA14_20491	PA3368		8	108	3	11	60	22	nonessential	nonessential	acetyltransferase
PA14_20500			13	473	30	19	20	91	nonessential	nonessential	tRNA-Arg
PA14_20510	PA2457		168	671	223	702	1308	2295	nonessential	nonessential	hypothetical protein
PA14_20520	PA2458		928	4945	2462	2304	9012	4963	nonessential	nonessential	hypothetical protein
PA14_20530			1	1	1	6	5	5	nonessential	nonessential	hypothetical protein
PA14_20550	PA3367		0	39	7	13	18	6	nonessential	nonessential	hypothetical protein
PA14_20560	PA3366	amiE	917	5905	6618	2925	13100	8105	nonessential	nonessential	acylamide amidohydrolase
PA14_20570	PA3365		81	725	136	362	507	419	nonessential	nonessential	chaperone
PA14_20580	PA3364	amiC	108	720	608	175	346	153	nonessential	nonessential	aliphatic amidase expression-regulating protein
PA14_20590	PA3363	amiR	228	1829	501	328	575	1854	nonessential	nonessential	aliphatic amidase regulator
PA14_20600			24	751	112	123	260	268	nonessential	nonessential	hypothetical protein
PA14_20610	PA3361	lecB	28	59	5	22	3	21	nonessential	nonessential	fucose-binding lectin PA-IIL
PA14_20620	PA3360		4	143	55	2	30	28	nonessential	nonessential	HlyD family secretion protein
PA14_20630	PA3359		12	70	177	20	333	3	nonessential	nonessential	hypothetical protein
PA14_20640	PA3358		4	482	22	50	56	24	nonessential	nonessential	hypothetical protein
PA14_20650	PA3357	dsdA	5	64	49	19	14	3	nonessential	nonessential	D-serine dehydratase
PA14_20670	PA3356	(pauA5)	41	127	89	26	17	369	nonessential	nonessential	glutamine synthetase
PA14_20680	PA3355		108	1263	665	279	449	821	nonessential	nonessential	MFS transporter
PA14_20690	PA3354		0	23	2	12	8	0	nonessential	nonessential	hypothetical protein
PA14_20700	PA3353	flgZ	4	135	7	13	1	2	nonessential	nonessential	FlgZ
PA14_20720	PA3352	flgN	21	90	327	9	5	0	nonessential	nonessential	hypothetical protein
PA14_20730	PA3351	flgM	11	0	0	8	1	0	essential	nonessential	hypothetical protein
PA14_20740	PA3350	flgA	26	282	12	40	40	40	nonessential	nonessential	flagellar basal body P-ring biosynthesis protein FlgA
PA14_20750	PA3349		65	533	100	164	108	275	nonessential	nonessential	chemotaxis protein
PA14_20760	PA3348	(cheR1)	163	892	498	335	761	1206	nonessential	nonessential	chemotaxis protein methyltransferase
PA14_20770	PA3347	(hsbA)	8	17	35	18	57	21	nonessential	nonessential	hypothetical protein
PA14_20780	PA3346	(hsbR)	10	246	13	72	218	714	nonessential	nonessential	two-component response regulator
PA14_20800	PA3345	(hptB)	554	2158	845	114	244	131	nonessential	nonessential	histidine phosphotransfer domain-containing protein
PA14_20810	PA3344	recQ	1884	11553	8337	64	282	50	nonessential	nonessential	ATP-dependent DNA helicase RecQ
PA14_20820	PA3343	(hsbD)	162	770	629	178	550	1088	nonessential	nonessential	two-component response regulator
PA14_20840	PA3342		95	1115	931	58	415	248	nonessential	nonessential	hypothetical protein
PA14_20850	PA3341		27	765	82	13	113	20	nonessential	nonessential	MarR family transcriptional regulator
PA14_20860	PA3340		153	710	83	117	58	106	nonessential	nonessential	Tfp pilus assembly protein FimV
PA14_20870	PA3339	(plpD)	197	1564	190	104	198	206	nonessential	nonessential	hypothetical protein
PA14_20880	PA3338		22	81	144	20	32	62	nonessential	nonessential	hypothetical protein
PA14_20890	PA3337	rfaD	17	126	174	1	1	22	nonessential	nonessential	ADP-L-glycero-D-manno-heptose-6-epimerase
PA14_20900	PA3336		42	587	236	15	94	249	nonessential	nonessential	MFS transporter
PA14_20920	PA3335		7	81	4	3	16	14	nonessential	nonessential	hypothetical protein
PA14_20950	PA3333	fabH2	2	29	16	4	117	34	nonessential	nonessential	3-oxoacyl-ACP synthase
PA14_20960	PA3332		2	6	0	1	3	2	nonessential	nonessential	isomerase
PA14_20970	PA3331	cyp23	86	141	92	7	19	97	nonessential	nonessential	cytochrome P450
PA14_20980	PA3330		1	2	0	0	0	0	nonessential	essential	short chain dehydrogenas
PA14_21000	PA3329		15	35	193	9	8	2	nonessential	nonessential	hypothetical protein
PA14_21010	PA3328		2	459	1	7	1	0	nonessential	nonessential	FAD-dependent monooxygenase
PA14_21020	PA3327		593	4450	1758	1058	1336	3577	nonessential	nonessential	non-ribosomal peptide synthetase
PA14_21030	PA3326	(clpP2)	43	162	89	168	28	88	nonessential	nonessential	ATP-dependent Clp protease proteolytic subunit
PA14_21040	PA3325		8	79	18	12	18	57	nonessential	nonessential	hypothetical protein
PA14_21050	PA3324		142	1094	423	163	577	824	nonessential	nonessential	short chain dehydrogenase
PA14_21060	PA3323		192	1391	444	541	489	516	nonessential	nonessential	hypothetical protein
PA14_21070	PA3322		16	47	15	10	26	5	nonessential	nonessential	MerR family transcriptional regulator
PA14_21080	PA3321		12	11	12	38	138	6	nonessential	nonessential	LysR family transcriptional activator
PA14_21090	PA3320		48	94	13	34	79	0	nonessential	nonessential	hypothetical protein
PA14_21110	PA3319	plcN	262	870	424	342	357	1630	nonessential	nonessential	non-hemolytic phospholipase C
PA14_21120	PA3318		197	1741	833	302	1141	897	nonessential	nonessential	hypothetical protein
PA14_21130	PA3317		30	126	116	77	64	121	nonessential	nonessential	outer membrane lipoprotein
PA14_21140	PA3316		4	1	0	4	0	4	nonessential	nonessential	ABC transporter permease
PA14_21150	PA3315		2	3	1	1	0	4	nonessential	nonessential	ABC transporter permease
PA14_21160	PA3314		7	0	0	0	0	0	essential	essential	ABC transporter ATP-binding protein
PA14_21175	PA3313		35	357	384	83	51	371	nonessential	nonessential	hypothetical protein
PA14_21180	PA3312		1	0	1	0	1	3	nonessential	nonessential	3-hydroxyisobutyrate dehydrogenase
PA14_21190	PA3311	(nbdA)	98	1237	425	143	127	454	nonessential	nonessential	hypothetical protein
PA14_21210	PA3310		341	1765	1015	553	892	1245	nonessential	nonessential	hypothetical protein
PA14_21220	PA3309		5	66	19	26	57	32	nonessential	nonessential	hypothetical protein
PA14_21230	PA3308	hepA	260	1449	526	371	1238	543	nonessential	nonessential	ATP-dependent helicase HepA
PA14_21240	PA3307		38	15	4	10	0	7	nonessential	nonessential	hypothetical protein
PA14_21250	PA3306	alkB	16	191	40	17	39	336	nonessential	nonessential	hypothetical protein
PA14_21260			55	174	743	80	472	1136	nonessential	nonessential	hypothetical protein
PA14_21280	PA3305		20	116	129	47	89	39	nonessential	nonessential	hypothetical protein
PA14_21290	PA3304		95	244	210	37	60	417	nonessential	nonessential	hypothetical protein
PA14_21300	PA3303		140	418	129	52	2	26	nonessential	nonessential	MFS transporte
PA14_21310	PA3302	phaJ1	7	41	8	16	5	19	nonessential	nonessential	hypothetical protein
PA14_21320	PA3301		137	736	119	179	270	287	nonessential	nonessential	hypothetical protein
PA14_21340	PA3300	fadD2	455	2811	705	1117	2488	1925	nonessential	nonessential	long-chain-fatty-acid--CoA ligase
PA14_21370	PA3299	fadD1	96	1546	308	572	1142	672	nonessential	nonessential	long-chain-fatty-acid--CoA ligase
PA14_21400	PA3297	hrpA	82	456	120	236	609	349	nonessential	nonessential	ATP-dependent helicase
PA14_21410	PA3296	phoA	67	333	173	209	349	322	nonessential	nonessential	alkaline phosphatase
PA14_21440	PA3295		90	269	354	264	1240	266	nonessential	nonessential	HIT family protein
PA14_21450	PA3294	(vgrG4a)	40	408	56	106	459	243	nonessential	nonessential	hypothetical protein
PA14_21460	PA3293		3	4	19	4	9	5	nonessential	nonessential	hypothetical protein
PA14_21470	PA3292		13	130	93	82	639	71	nonessential	nonessential	hypothetical protein
PA14_21480	PA3291	tli1	1	5	0	14	1	16	nonessential	nonessential	type VI secretion lipase immunity protein, Tli1
PA14_21490	PA3290	tle1	108	244	228	310	410	289	nonessential	nonessential	type VI secretion lipase effector Tle1
PA14_21510	PA3289		42	35	47	43	424	37	nonessential	nonessential	hypothetical protein
PA14_21520	PA3288		0	0	0	1	0	0	essential	essential	hypothetical protein
PA14_21530	PA3287		20	53	22	170	194	128	nonessential	nonessential	ankyrin domain-containing protein
PA14_21540	PA3286		502	3664	3004	1465	5967	2081	nonessential	nonessential	3-oxoacyl-ACP synthase
PA14_21550	PA3285		0	12	72	17	198	371	nonessential	nonessential	RNA polymerase ECF-subfamily sigma-70 factor
PA14_21570	PA3284		1	0	0	0	1	1	essential	nonessential	hypothetical protein
PA14_21580	PA3283		120	647	197	332	463	432	nonessential	nonessential	hypothetical protein
PA14_21590	PA3282		12	158	124	60	18	4	nonessential	nonessential	hypothetical protein
PA14_21600	PA3281		1	79	37	50	44	15	nonessential	nonessential	hypothetical protein
PA14_21610	PA3280	oprO	169	1132	226	398	621	559	nonessential	nonessential	pyrophosphate-specific outer membrane porin OprO precursor
PA14_21620	PA3279	oprP	45	205	81	230	286	132	nonessential	nonessential	phosphate-specific outer membrane porin OprP precursor
PA14_21630	PA3278		53	57	172	123	154	327	nonessential	nonessential	hypothetical protein
PA14_21640	PA3277		29	66	78	66	168	513	nonessential	nonessential	short chain dehydrogenase
PA14_21650	PA3276		23	59	69	34	48	81	nonessential	nonessential	hypothetical protein
PA14_21660	PA3275		200	125	17	46	209	33	nonessential	nonessential	hypothetical protein
PA14_21670	PA3274		0	2	0	3	0	0	essential	essential	hypothetical protein
PA14_21680	PA3273		381	2728	997	902	1384	1415	nonessential	nonessential	hypothetical protein
PA14_21690	PA3272		75	327	135	115	206	188	nonessential	nonessential	ATP-dependent DNA helicase
PA14_21700	PA3271		539	2148	948	541	1194	1157	nonessential	nonessential	two-component sensor
PA14_21710	PA3270		36	239	58	127	133	192	nonessential	nonessential	hypothetical protein
PA14_21720	PA3269		30	26	6	14	104	19	nonessential	nonessential	AraC family transcriptional regulator
PA14_21730	PA3268		362	3241	1557	1099	3449	1591	nonessential	nonessential	TonB-dependent receptor
PA14_21750	PA3267		155	513	408	381	1110	403	nonessential	nonessential	hypothetical protein
PA14_21760	PA3266	capB	129	559	249	116	693	900	nonessential	nonessential	cold acclimation protein B
PA14_21770	PA3265		119	682	261	260	950	749	nonessential	nonessential	DMT family permease
PA14_21780	PA3264		4	7	0	6	5	10	nonessential	nonessential	transporter
PA14_21790	PA3263	rdgC	5	90	2	7	2	19	nonessential	nonessential	recombination associated protein
PA14_21800			73	160	29	207	121	349	nonessential	nonessential	tRNA-Val
PA14_21810			0	0	19	25	13	113	essential	nonessential	tRNA-Asp
PA14_21820	PA3262		99	309	206	646	499	787	nonessential	nonessential	peptidyl-prolyl cis-trans isomerase, FkbP-type
PA14_21830			0	1	1	6	4	1	nonessential	nonessential	hypothetical protein
PA14_21840	PA3261		99	1062	274	299	245	131	nonessential	nonessential	hypothetical protein
PA14_21850	PA3260		5	29	10	58	50	15	nonessential	nonessential	transcriptional regulator
PA14_21860	PA3259		148	164	19	116	560	504	nonessential	nonessential	hypothetical protein
PA14_21870	PA3258		16	130	131	168	556	2388	nonessential	nonessential	EAL domain/GGDEF domain-containing protein
PA14_21880	PA3257	tsp*	417	2539	684	1494	1633	2237	nonessential	nonessential	periplasmic tail-specific protease
PA14_21890	PA3256		47	62	85	133	67	69	nonessential	nonessential	oxidoreductase
PA14_21900	PA3255		157	1139	481	537	631	813	nonessential	nonessential	HAD-superfamily hydrolase
PA14_21910	PA3254		89	1058	427	568	718	860	nonessential	nonessential	ABC transporter ATP-binding protein
PA14_21920	PA3253		0	863	16	44	37	3	nonessential	nonessential	ABC transporter permease
PA14_21930	PA3252		197	2701	1275	1407	1933	3946	nonessential	nonessential	ABC transporter permease
PA14_21940	PA3251		236	1274	941	889	1282	1331	nonessential	nonessential	hypothetical protein
PA14_21960	PA3250		81	150	141	362	653	157	nonessential	nonessential	hypothetical protein
PA14_21970	PA3249		64	194	80	101	183	130	nonessential	nonessential	transcriptional regulator
PA14_21980	PA3248		145	1134	182	383	2927	867	nonessential	nonessential	hypothetical protein
PA14_21990	PA3247		121	1350	243	474	1466	339	nonessential	nonessential	aminopeptidase 2
PA14_22000	PA3246	rluA	13	30	23	52	51	269	nonessential	nonessential	pseudouridine synthase
PA14_22020	PA3244	minD	0	0	0	0	0	0	essential	essential	cell division inhibitor MinD
PA14_22060	PA3241		1	156	18	14	18	4	nonessential	nonessential	hypothetical protein
PA14_22075	PA3240		72	439	62	420	406	485	nonessential	nonessential	pirin-related protein
PA14_22080			8	6	0	44	8	4	nonessential	nonessential	resolvase
PA14_22090			247	3387	642	1406	4699	2388	nonessential	nonessential	hypothetical protein
PA14_22100			3	179	3	49	161	137	nonessential	nonessential	hypothetical protein
PA14_22110			7	52	12	71	76	22	nonessential	nonessential	hypothetical protein
PA14_22120			37	512	249	280	1007	853	nonessential	nonessential	hypothetical protein
PA14_22130			0	1	16	2	7	1	nonessential	nonessential	hypothetical protein
PA14_22140			0	0	1	16	34	0	essential	nonessential	hypothetical protein
PA14_22160			0	0	0	1	1	0	essential	nonessential	hypothetical protein
PA14_22180			6	110	31	17	69	67	nonessential	nonessential	hypothetical protein
PA14_22190			5	21	21	21	70	65	nonessential	nonessential	hypothetical protein
PA14_22210			6	4	1	45	54	35	nonessential	nonessential	hypothetical protein
PA14_22220			0	0	0	25	7	14	essential	nonessential	hypothetical protein
PA14_22230			0	15	0	0	0	1	essential	essential	hypothetical protein
PA14_22240			22	2214	51	504	1753	1140	nonessential	nonessential	hypothetical protein
PA14_22250			30	119	12	117	2011	639	nonessential	nonessential	hypothetical protein
PA14_22260			19	35	3	103	62	161	nonessential	nonessential	hypothetical protein
PA14_22270			0	0	1	0	8	1	essential	nonessential	recombinase
PA14_22280			132	189	18	128	91	54	nonessential	nonessential	pirin-related protein
PA14_22290	PA3239	vacJ	95	762	325	606	1630	557	nonessential	nonessential	hypothetical protein
PA14_22310	PA3238		112	496	157	892	2693	889	nonessential	nonessential	hypothetical protein
PA14_22320	PA3237		1	190	11	92	267	47	nonessential	nonessential	hypothetical protein
PA14_22330	PA3236	(betX)	620	3664	1535	2336	5966	4621	nonessential	nonessential	glycine betaine-binding protein
PA14_22340	PA3235		50	1609	856	566	2376	1126	nonessential	nonessential	hypothetical protein
PA14_22350	PA3234	actP	74	131	208	259	505	660	nonessential	nonessential	acetate permease
PA14_22370	PA3233		92	121	223	30	119	29	nonessential	nonessential	hypothetical protein
PA14_22380	PA3232		20	221	29	116	135	192	nonessential	nonessential	DNA polymerase III subunit epsilon
PA14_22410	PA3230		103	367	183	160	348	565	nonessential	nonessential	hypothetical protein
PA14_22420	PA3229		1	11	46	23	437	5	nonessential	nonessential	hypothetical protein
PA14_22440	PA3228		49	199	407	138	446	152	nonessential	nonessential	ABC transporter ATP-binding protein/permease
PA14_22450	PA3227	ppiA	53	614	216	534	1654	2186	nonessential	nonessential	peptidyl-prolyl cis-trans isomerase A
PA14_22460	PA3226		28	71	33	85	219	171	nonessential	nonessential	alpha/beta hydrolase
PA14_22470	PA3225		114	504	239	351	591	756	nonessential	nonessential	LysR family transcriptional regulator
PA14_22480	PA3224		15	105	138	115	346	45	nonessential	nonessential	hypothetical protein
PA14_22490	PA3223	acpD*	28	387	221	149	431	322	nonessential	nonessential	ACP phosphodieterase
PA14_22500			122	1125	160	796	898	1307	nonessential	nonessential	protein-disulfide isomerase
PA14_22510			32	245	129	113	258	28	nonessential	nonessential	hypothetical protein
PA14_22520			119	248	233	326	724	173	nonessential	nonessential	hypothetical protein
PA14_22530			62	82	47	106	221	501	nonessential	nonessential	glutathione S-transferase
PA14_22540			0	8	4	36	13	47	nonessential	nonessential	flavodoxin
PA14_22550			368	3259	2147	1237	5137	3898	nonessential	nonessential	LysR family transcriptional regulator
PA14_22560	PA3222		2	25	44	14	19	3	nonessential	nonessential	permease
PA14_22570	PA3221	csaA	13	12	6	21	2	39	nonessential	nonessential	CsaA protein
PA14_22580	PA3220		31	75	28	15	208	51	nonessential	nonessential	AraC family transcriptional regulator
PA14_22590	PA3219		11	407	266	61	143	457	nonessential	nonessential	hypothetical protein
PA14_22600			91	1381	1034	358	1335	1814	nonessential	nonessential	glycosyl transferase family protein
PA14_22620	PA3217	cyaB	237	2489	1679	861	2644	2419	nonessential	nonessential	hypothetical protein
PA14_22630	PA3216		48	294	348	208	924	558	nonessential	nonessential	hypothetical protein
PA14_22640	PA3215		21	456	318	36	232	491	nonessential	nonessential	AraC family transcriptional regulator
PA14_22650	PA3214		0	13	5	1	0	0	nonessential	essential	ABC transporter
PA14_22660	PA3213		4	63	1	24	21	15	nonessential	nonessential	hypothetical protein
PA14_22670	PA3212		8	21	60	20	63	33	nonessential	nonessential	ABC transporter ATP-binding protein
PA14_22680	PA3211		60	216	66	47	165	58	nonessential	nonessential	ABC transporter permease
PA14_22690	PA3210	trkH	68	482	52	112	119	91	nonessential	nonessential	potassium uptake protein TrkH
PA14_22700	PA3209		18	211	225	6	15	11	nonessential	nonessential	ferredoxin
PA14_22710	PA3208		3	3	17	0	0	0	nonessential	essential	hypothetical protein
PA14_22730	PA3206	cpxS	114	1474	287	242	593	651	nonessential	nonessential	CpxS
PA14_22740	PA3205		0	6	0	9	0	1	essential	nonessential	hypothetical protein
PA14_22760	PA3204	cpxR	26	478	145	103	50	206	nonessential	nonessential	two-component response regulator
PA14_22770	PA3203		7	8	1	8	0	1	nonessential	nonessential	hypothetical protein
PA14_22780	PA3202	yciI	4	25	14	2	3	43	nonessential	nonessential	YciI-like protein
PA14_22820	PA3200		62	80	91	39	216	18	nonessential	nonessential	PHP domain-containing protein
PA14_22830	PA3199		55	637	399	196	287	739	nonessential	nonessential	SUA5/yciO/yrdC family:Sua5/YciO/YrdC/YwlC family protein
PA14_22840	PA3198		25	31	107	24	122	18	nonessential	nonessential	hypothetical protein
PA14_22860	PA3197		6	4	7	19	25	5	nonessential	nonessential	transcriptional regulator
PA14_22870	PA3196		13	23	76	17	62	14	nonessential	nonessential	hypothetical protein
PA14_22880			20	36	0	3	2	0	nonessential	nonessential	Fe-S protein
PA14_22890	PA3195	gapA	255	1725	980	602	944	952	nonessential	nonessential	glyceraldehyde-3-phosphate dehydrogenase
PA14_22910	PA3194	edd	0	0	0	0	0	0	essential	essential	phosphogluconate dehydratase
PA14_22930	PA3193	glk	26	137	122	70	74	55	nonessential	nonessential	glucokinase
PA14_22940	PA3192	gltR	24	185	15	22	86	156	nonessential	nonessential	two-component response regulator GltR
PA14_22960	PA3191	(gtrS)	1	603	19	18	1	5	nonessential	nonessential	two-component sensor
PA14_22980	PA3190		77	382	67	99	93	169	nonessential	nonessential	sugar ABC transporter substrate-binding protein
PA14_22990	PA3189		49	668	93	321	191	377	nonessential	nonessential	ABC sugar transporter permease
PA14_23000	PA3188		16	56	90	47	65	12	nonessential	nonessential	ABC sugar transporter permease
PA14_23010	PA3187	gltK	82	905	272	79	757	54	nonessential	nonessential	ABC transporter ATP-binding protein
PA14_23030	PA3186	oprB	271	1047	541	241	389	336	nonessential	nonessential	glucose/carbohydrate outer membrane porin OprB precursor
PA14_23050	PA3185		64	393	33	43	61	153	nonessential	nonessential	hypothetical protein
PA14_23060	PA3184	hexR	41	434	45	88	33	22	nonessential	nonessential	DNA-binding transcriptional regulator HexR
PA14_23070	PA3183	zwf	66	216	358	86	186	144	nonessential	nonessential	glucose-6-phosphate 1-dehydrogenase
PA14_23080	PA3182	pgl	4	5	22	0	3	0	nonessential	essential	6-phosphogluconolactonase
PA14_23100	PA3180		11	22	19	4	82	7	nonessential	nonessential	hypothetical protein
PA14_23110	PA3179		24	208	95	2	138	0	nonessential	nonessential	hypothetical protein
PA14_23120	PA3178		0	1	7	2	0	3	nonessential	nonessential	hypothetical protein
PA14_23130	PA3177		30	190	28	3	18	10	nonessential	nonessential	sensory box GGDEF domain-containing protein
PA14_23160	PA3176	gltS	21	182	19	4	5	149	nonessential	nonessential	sodium/glutamate symporter
PA14_23170	PA3175	(hutE)	12	243	71	42	44	65	nonessential	nonessential	formimidoylglutamase
PA14_23190	PA3174	(hutR)	12	26	10	7	4	0	nonessential	nonessential	transcriptional regulator
PA14_23200	PA3173		5	18	34	18	14	17	nonessential	nonessential	short chain dehydrogenase
PA14_23210	PA3172		71	678	514	120	615	157	nonessential	nonessential	phosphoglycolate phosphatase
PA14_23220	PA3171	ubiG	1	34	2	10	5	3	nonessential	nonessential	3-demethylubiquinone-9 3-methyltransferase
PA14_23240	PA3170		1865	8349	5879	2464	11460	7159	nonessential	nonessential	N-ethylammeline chlorohydrolase
PA14_23250	PA3169	mtnA	69	157	230	103	373	681	nonessential	nonessential	methylthioribose-1-phosphate isomerase
PA14_23280	PA3166	pheA	33	20	2	14	3	10	nonessential	nonessential	chorismate mutase
PA14_23290	PA3165	hisC2	4	0	8	2	45	17	nonessential	nonessential	histidinol-phosphate aminotransferase
PA14_23310			8	43	54	35	142	70	nonessential	nonessential	bifunctional cyclohexadienyl dehydrogenase/ 3-phosphoshikimate 1-carboxyvinyltransferase
PA14_23330	PA3162	rpsA	0	0	2	0	0	0	essential	essential	30S ribosomal protein S1
PA14_23350		(wbpA)	132	1239	711	303	2491	3842	nonessential	nonessential	hypothetical protein
PA14_23360	PA3160	wzz	32	453	449	469	1090	386	nonessential	nonessential	O-antigen chain length regulator
PA14_23370	PA3148	(wbpI)*	326	916	1378	139	429	122	nonessential	nonessential	UDP-N-acetylglucosamine 2-epimerase
PA14_23380	PA3159	(wbpA)*	8863	8367	1739	393	1418	1409	nonessential	nonessential	UDP-N-acetyl-D-mannosaminuronate dehydrogenase
PA14_23400			22	1086	75	22	35	35	nonessential	nonessential	hypothetical protein
PA14_23410		orfJ	0	0	82	0	0	0	essential	essential	glycosyl transferase family protein
PA14_23420		zbdP	35	99	24	15	13	1	nonessential	nonessential	ZbdP
PA14_23430		hepP	99	748	124	83	167	7	nonessential	nonessential	HepP
PA14_23440		orfL	37	78	88	10	6	4	nonessential	nonessential	group 1 glycosyl transferase
PA14_23450	PA3146	(wbpK)*	59	231	75	105	249	135	nonessential	nonessential	NAD dependent epimerase/dehydratase
PA14_23460	PA3145	(wbpL)*	162	529	503	41	297	74	nonessential	nonessential	group 4 glycosyl transferase
PA14_23470	PA3141	wbpM	220	300	465	118	74	240	nonessential	nonessential	nucleotide sugar epimerase/dehydratase WbpM
PA14_23480	PA3140		90	510	345	311	417	1215	nonessential	nonessential	hypothetical protein
PA14_23490			0	201	4	44	91	283	nonessential	nonessential	tRNA-Asn
PA14_23500	PA3139	tyrB	31	144	54	226	906	296	nonessential	nonessential	aromatic amino acid aminotransferase
PA14_23510	PA3138	uvrB	480	5236	2432	3066	8656	5142	nonessential	nonessential	excinuclease ABC subunit B
PA14_23520	PA3137		159	892	550	437	1562	729	nonessential	nonessential	MFS transporter
PA14_23530	PA3136		10	198	65	204	569	107	nonessential	nonessential	secretion protein
PA14_23540	PA3135	act	72	1222	569	437	1541	1772	nonessential	nonessential	transcriptional regulator
PA14_23570			17	53	20	18	298	34	nonessential	nonessential	tRNA-Ala
PA14_23580			0	0	11	9	5	3	essential	nonessential	tRNA-Glu
PA14_23590	PA3133	sawR	11	88	24	53	30	151	nonessential	nonessential	SawR
PA14_23610	PA3132		1	208	21	46	61	269	nonessential	nonessential	hydrolase
PA14_23620	PA3131	kdgA	4	33	11	13	7	5	nonessential	nonessential	aldolase
PA14_23630	PA3130		4	68	41	18	71	10	nonessential	nonessential	hypothetical protein
PA14_23640	PA3129		134	555	172	138	275	175	nonessential	nonessential	hypothetical protein
PA14_23650	PA3128		62	279	97	65	207	51	nonessential	nonessential	short chain dehydrogenase
PA14_23670	PA3127		21	405	25	67	74	55	nonessential	nonessential	hypothetical protein
PA14_23680	PA3126	ibpA	5	6	107	16	94	27	nonessential	nonessential	heat-shock protein IbpA
PA14_23690	PA3125		255	1470	375	572	712	723	nonessential	nonessential	secreted protein
PA14_23700	PA3124		21	240	103	73	153	32	nonessential	nonessential	LysR family transcriptional regulator
PA14_23720	PA3123		52	1188	178	156	24	75	nonessential	nonessential	translation initiation inhibitor
PA14_23730	PA3122		57	741	265	102	346	60	nonessential	nonessential	LysR family transcriptional regulator
PA14_23750	PA3121	leuC	16	50	77	60	112	111	nonessential	nonessential	isopropylmalate isomerase large subunit
PA14_23760	PA3120	leuD	2	112	9	38	83	1	nonessential	nonessential	isopropylmalate isomerase small subunit
PA14_23770	PA3119		3	12	1	9	10	45	nonessential	nonessential	biotin synthesis protein
PA14_23790	PA3118	leuB	34	500	179	109	142	350	nonessential	nonessential	3-isopropylmalate dehydrogenase
PA14_23810	PA3116		21	268	12	19	28	14	nonessential	nonessential	aspartate-semialdehyde dehydrogenase
PA14_23830	PA3115	fimV	396	4241	1440	311	2002	625	nonessential	nonessential	pilus assembly protein
PA14_23840	PA3114	truA	64	147	61	25	977	12	nonessential	nonessential	tRNA pseudouridine synthase A
PA14_23850	PA3113	trpF	58	301	176	43	27	163	nonessential	nonessential	N-(5'-phosphoribosyl)anthranilate isomerase
PA14_23890	PA3110		4	26	12	1	12	0	nonessential	nonessential	hypothetical protein
PA14_23900	PA3109	cvpA	29	62	3	2	15	42	nonessential	nonessential	hypothetical protein
PA14_23920	PA3108	purF	0	0	0	0	0	0	essential	essential	amidophosphoribosyltransferase
PA14_23930	PA3107	metZ	78	237	55	26	206	48	nonessential	nonessential	O-succinylhomoserine sulfhydrylase
PA14_23950	PA3106		6	92	12	8	1	11	nonessential	nonessential	oxidoreductase
PA14_23970	PA3105	xcpQ	52	238	126	57	645	191	nonessential	nonessential	general secretion pathway protein D
PA14_23980	PA3104	xcpP	158	1047	422	326	472	673	nonessential	nonessential	secretion protein XcpP
PA14_23990	PA3103	xcpR	85	285	231	144	150	155	nonessential	nonessential	general secretion pathway protein E
PA14_24010	PA3102	xcpS	10	49	11	15	3	22	nonessential	nonessential	general secretion pathway protein F
PA14_24020	PA3101	xcpT	69	751	594	242	759	906	nonessential	nonessential	general secretion pathway protein G
PA14_24040	PA3100	xcpU	0	4	0	1	54	0	essential	nonessential	general secretion pathway outer membrane protein H precursor
PA14_24060	PA3098	xcpW	6	5	3	4	43	3	nonessential	nonessential	general secretion pathway protein J
PA14_24070	PA3097	xcpX	349	1192	1042	382	771	1041	nonessential	nonessential	general secretion pathway protein K
PA14_24080	PA3096	xcpY	27	106	25	25	39	12	nonessential	nonessential	general secretion pathway protein L
PA14_24100	PA3095	xcpZ	48	220	58	122	69	17	nonessential	nonessential	general secretion pathway protein M
PA14_24110			0	0	2	0	0	0	essential	essential	tRNA-Val
PA14_24120			0	0	20	16	13	86	essential	nonessential	tRNA-Asp
PA14_24130			2	37	15	5	2	32	nonessential	nonessential	tRNA-Asp
PA14_24140	PA3094		81	963	153	151	152	295	nonessential	nonessential	AraC family transcriptional regulator
PA14_24150	PA3093		61	260	31	76	118	54	nonessential	nonessential	hypothetical protein
PA14_24170	PA3092	fadH1	12	98	22	19	7	12	nonessential	nonessential	2,4-dienoyl-CoA reductase
PA14_24180	PA3091		95	743	262	75	168	175	nonessential	nonessential	hypothetical protein
PA14_24190			10	145	0	0	0	7	nonessential	essential	1-aminocyclopropane-1-carboxylate deaminase
PA14_24210	PA3089		29	33	13	49	6	21	nonessential	nonessential	hypothetical protein
PA14_24230	PA3087		24	150	19	6	36	27	nonessential	nonessential	hypothetical protein
PA14_24240	PA3086		2	38	4	5	22	10	nonessential	nonessential	hypothetical protein
PA14_24245	PA3085		24	145	62	57	21	29	nonessential	nonessential	hypothetical protein
PA14_24260	PA3084		13	18	8	36	8	15	nonessential	nonessential	hypothetical protein
PA14_24270	PA3083	pepN	33	396	236	122	222	444	nonessential	nonessential	aminopeptidase
PA14_24290	PA3082	gbt	200	1064	401	394	557	615	nonessential	nonessential	glycine betaine transmethylase
PA14_24300	PA3081		351	1609	511	549	503	381	nonessential	nonessential	hypothetical protein
PA14_24310	PA3080		0	78	10	4	7	17	nonessential	nonessential	BNR/Asp-box repeat-containing protein
PA14_24330	PA3079		300	1511	1186	585	1209	1146	nonessential	nonessential	hypothetical protein
PA14_24340	PA3078	(cprS)	87	1543	366	177	263	183	nonessential	nonessential	two-component sensor
PA14_24350	PA3077	(cprR)	44	289	33	27	36	499	nonessential	nonessential	two-component response regulator
PA14_24360			405	3685	2236	376	1247	2295	nonessential	nonessential	hypothetical protein
PA14_24370	PA3076		17	194	75	5	95	518	nonessential	nonessential	hypothetical protein
PA14_24380	PA3075		206	1814	1164	75	561	168	nonessential	nonessential	hypothetical protein
PA14_24390	PA3074		4	37	26	1	0	2	nonessential	nonessential	hypothetical protein
PA14_24400	PA3073		3	70	173	6	8	0	nonessential	nonessential	von Willebrand factor A
PA14_24420	PA3071		47	304	52	73	35	21	nonessential	nonessential	hypothetical protein
PA14_24430	PA3070		2375	17342	7391	2007	3880	6361	nonessential	nonessential	hypothetical protein
PA14_24440	PA3069		56	1204	548	292	1121	661	nonessential	nonessential	lipoprotein
PA14_24445	PA3068	gdhtB	267	2033	1223	877	1900	3975	nonessential	nonessential	NAD-dependent glutamate dehydrogenase
PA14_24480	PA3064	pelA	161	2470	429	630	354	842	nonessential	nonessential	hypothetical protein
PA14_24490	PA3063	pelB	13	85	336	31	30	46	nonessential	nonessential	hypothetical protein
PA14_24500	PA3062	pelC	10	2	0	5	0	3	nonessential	nonessential	lipoprotein
PA14_24510	PA3061	pelD	148	1671	121	248	421	240	nonessential	nonessential	hypothetical protein
PA14_24530	PA3060	pelE	52	174	289	72	118	113	nonessential	nonessential	hypothetical protein
PA14_24550	PA3059	pelF	195	311	930	382	510	433	nonessential	nonessential	hypothetical protein
PA14_24560	PA3058	pelG	80	957	677	293	811	134	nonessential	nonessential	hypothetical protein
PA14_24570	PA3057		70	198	43	75	36	55	nonessential	nonessential	hypothetical protein
PA14_24580	PA3056		16	51	40	24	145	1	nonessential	nonessential	hypothetical protein
PA14_24590	PA3055		66	590	253	303	253	1629	nonessential	nonessential	hypothetical protein
PA14_24600	PA3054		496	3095	1582	1741	9695	2548	nonessential	nonessential	carboxypeptidase
PA14_24610	PA3053		272	1892	835	1299	2484	2407	nonessential	nonessential	hydrolytic enzyme
PA14_24620	PA3052		92	1212	267	322	336	522	nonessential	nonessential	hypothetical protein
PA14_24630	PA3051		58	56	154	153	640	370	nonessential	nonessential	hypothetical protein
PA14_24640	PA3050	pyrD	0	0	0	0	0	0	essential	essential	dihydroorotate dehydrogenase 2
PA14_24650	PA3049	rmf	42	131	22	54	207	22	nonessential	nonessential	ribosome modulation factor
PA14_24665			55	320	270	269	540	256	nonessential	nonessential	hypothetical protein
PA14_24675	PA3048		133	1463	900	903	3349	2565	nonessential	nonessential	hypothetical protein
PA14_24690	PA3047		274	1250	948	1037	4850	616	nonessential	nonessential	D-alanyl-D-alanine carboxypeptidase
PA14_24700	PA3046		46	231	33	204	216	53	nonessential	nonessential	hypothetical protein
PA14_24710	PA3045	(rocA2)	63	135	59	212	393	91	nonessential	nonessential	two-component response regulator
PA14_24720	PA3044	(rocsS2)	25	196	178	106	258	134	nonessential	nonessential	two-component sensor
PA14_24730	PA3043		82	874	140	248	445	467	nonessential	nonessential	deoxyguanosinetriphosphate triphosphohydrolase-like protein
PA14_24740	PA3042		18	155	66	62	267	371	nonessential	nonessential	hypothetical protein
PA14_24760	PA3041		4	273	303	231	240	750	nonessential	nonessential	hypothetical protein
PA14_24770	PA3040		1	1	6	6	6	3	nonessential	nonessential	hypothetical protein
PA14_24780	PA3039		20	196	50	151	132	191	nonessential	nonessential	transporter
PA14_24790	PA3038	(opdQ)	46	131	50	125	259	218	nonessential	nonessential	outer membrane porin
PA14_24810	PA3037		8	87	220	68	144	216	nonessential	nonessential	hypothetical protein
PA14_24820	PA3036		2	17	2	15	14	7	nonessential	nonessential	hypothetical protein
PA14_24830	PA3035		136	578	215	125	127	639	nonessential	nonessential	glutathione S-transferase
PA14_24840	PA3034		1086	4923	2125	2158	1936	2063	nonessential	nonessential	transcriptional regulator
PA14_24850	PA3033		22	89	11	57	43	7	nonessential	nonessential	hypothetical protein
PA14_24860	PA3032	snr1	12	286	140	84	268	15	nonessential	nonessential	cytochrome c Snr1
PA14_24880	PA3031		1	33	9	3	5	52	nonessential	nonessential	lipoprotein
PA14_24890	PA3030	mobA	110	199	87	51	128	229	nonessential	nonessential	molybdopterin-guanine dinucleotide biosynthesis protein MobA
PA14_24900	PA3029	moaB2	5	125	5	12	21	27	nonessential	nonessential	molybdopterin biosynthetic protein B2
PA14_24910	PA3028	moeA2	12	28	23	18	406	29	nonessential	nonessential	molybdenum cofactor biosynthesis protein A2
PA14_24920	PA3027		41	119	611	58	40	289	nonessential	nonessential	transcriptional regulator
PA14_24940	PA3026		62	578	337	56	197	386	nonessential	nonessential	hypothetical protein
PA14_24950	PA3025		7	37	92	5	8	29	nonessential	nonessential	FAD-dependent glycerol-3-phosphate dehydrogenase
PA14_24960	PA3024		49	143	159	28	12	3	nonessential	nonessential	carbohydrate kinase
PA14_24970	PA3023		3	55	15	5	1	9	nonessential	nonessential	lipid kinase
PA14_24980	PA3022		0	153	18	24	5	0	nonessential	nonessential	hypothetical protein
PA14_24990	PA3021		14	227	71	36	108	13	nonessential	nonessential	hypothetical protein
PA14_25000	PA3020		158	1493	742	143	964	948	nonessential	nonessential	lytic transglycosylase
PA14_25020	PA3019		101	200	432	67	40	78	nonessential	nonessential	ABC transporter ATP-binding protein
PA14_25030	PA3018		5	146	142	50	48	67	nonessential	nonessential	hypothetical protein
PA14_25040	PA3017		6	9	2	50	27	4	nonessential	nonessential	hypothetical protein
PA14_25060	PA3015		37	167	214	121	372	243	nonessential	nonessential	hypothetical protein
PA14_25100	PA3012		36	182	105	197	666	158	nonessential	nonessential	hypothetical protein
PA14_25110	PA3011	topA	23	48	22	18	169	21	nonessential	nonessential	DNA topoisomerase I
PA14_25130	PA3010		165	1159	716	514	1778	1142	nonessential	nonessential	hypothetical protein
PA14_25140	PA3009		0	0	0	1	4	1	essential	nonessential	hypothetical protein
PA14_25150	PA3008	(sulA)	28	73	20	91	80	61	nonessential	nonessential	hypothetical protein
PA14_25160	PA3007	lexA	2	26	0	4	2	3	nonessential	nonessential	LexA repressor
PA14_25180	PA3006	psrA	1	30	2	11	22	18	nonessential	nonessential	transcriptional regulator PsrA
PA14_25195	PA3005	nagZ	0	0	5	2	12	0	essential	nonessential	beta-hexosaminidase
PA14_25210	PA3004		12	214	119	87	810	344	nonessential	nonessential	5'-methylthioadenosine phosphorylase
PA14_25220	PA3003		3	17	53	10	28	38	nonessential	nonessential	hypothetical protein
PA14_25230	PA3002	mfd	177	782	476	764	903	1438	nonessential	nonessential	transcription-repair coupling factor
PA14_25270	PA3000	aroP1	48	1022	630	280	407	351	nonessential	nonessential	aromatic amino acid transport protein AroP1
PA14_25280	PA2999	nqrA	231	2582	1461	1619	3711	2306	nonessential	nonessential	Na(+)-translocating NADH-quinone reductase subunit A
PA14_25305	PA2998	nqrB	131	1190	539	544	1988	1765	nonessential	nonessential	Na(+)-translocating NADH-quinone reductase subunit B
PA14_25320	PA2997	nqrC	20	248	46	112	904	122	nonessential	nonessential	Na(+)-translocating NADH-quinone reductase subunit C
PA14_25330	PA2996	nqrD	12	247	9	67	212	220	nonessential	nonessential	Na(+)-translocating NADH-quinone reductase subunit D
PA14_25340	PA2995	nqrE	43	224	108	203	387	498	nonessential	nonessential	Na(+)-translocating NADH-quinone reductase subunit E
PA14_25350	PA2994	nqrF	78	1228	663	485	1286	1131	nonessential	nonessential	Na(+)-translocating NADH-quinone reductase subunit F
PA14_25360	PA2993		204	676	363	635	1118	434	nonessential	nonessential	thiamine biosynthesis lipoprotein
PA14_25370	PA2992		11	105	29	139	290	274	nonessential	nonessential	hypothetical protein
PA14_25390	PA2991	sth	0	0	0	1	3	0	essential	nonessential	soluble pyridine nucleotide transhydrogenase
PA14_25400	PA2990		179	1234	220	653	559	266	nonessential	nonessential	phosphodiesterase
PA14_25410			14	84	48	102	358	322	nonessential	nonessential	hypothetical protein
PA14_25420	PA2989		41	1105	323	260	486	326	nonessential	nonessential	hypothetical protein
PA14_25470	PA2985		18	71	17	27	22	67	nonessential	nonessential	hypothetical protein
PA14_25480	PA2984		129	315	144	91	508	227	nonessential	nonessential	competence protein
PA14_25490	PA2983		0	3	4	42	3	0	nonessential	nonessential	tolQ-type transport protein
PA14_25540	PA2978	ptpA	9	56	9	8	1	2	nonessential	nonessential	phosphotyrosine protein phosphatase
PA14_25560	PA2976	rne	0	48	52	0	1	4	nonessential	nonessential	ribonuclease E
PA14_25580	PA2975	rluC	20	477	26	43	187	87	nonessential	nonessential	ribosomal large subunit pseudouridine synthase C
PA14_25590	PA2974		16	58	14	28	3	130	nonessential	nonessential	hydrolase
PA14_25600	PA2973		1188	7489	3632	2516	5850	8108	nonessential	nonessential	peptidase
PA14_25610	PA2972		14	65	68	57	22	42	nonessential	nonessential	Maf-like protein
PA14_25620	PA2971		0	2	4	5	1	0	nonessential	nonessential	hypothetical protein
PA14_25630	PA2970	rpmF	57	0	0	0	0	1	essential	essential	50S ribosomal protein L32
PA14_25640	PA2969	plsX	64	344	342	162	582	678	nonessential	nonessential	glycerol-3-phosphate acyltransferase PlsX
PA14_25690	PA2965	fabF1	0	57	11	38	23	2	nonessential	nonessential	3-oxoacyl-ACP synthase
PA14_25710	PA2964	pabC	13	0	20	0	5	0	nonessential	essential	4-amino-4-deoxychorismate lyase
PA14_25730	PA2963		31	477	320	196	609	825	nonessential	nonessential	hypothetical protein
PA14_25760	PA2961	holB	6	12	0	10	104	0	nonessential	nonessential	DNA polymerase III subunit delta'
PA14_25770	PA2960	pilZ	1835	10700	3925	179	97	58	nonessential	nonessential	type 4 fimbrial biogenesis protein PilZ
PA14_25780	PA2959		186	80	161	94	499	347	nonessential	nonessential	TatD family deoxyribonuclease
PA14_25790	PA2958		153	1178	160	619	843	1100	nonessential	nonessential	hypothetical protein
PA14_25800	PA2957		31	228	194	158	242	344	nonessential	nonessential	TetR family transcriptional regulator
PA14_25810	PA2956		233	725	346	763	1159	1392	nonessential	nonessential	hypothetical protein
PA14_25820	PA2955		141	444	295	214	584	144	nonessential	nonessential	lipoprotein
PA14_25830	PA2954		177	577	285	519	1594	731	nonessential	nonessential	hypothetical protein
PA14_25910	PA2949		41	77	9	50	892	289	nonessential	nonessential	lipase
PA14_25920	PA2948	cobM	53	500	302	227	559	583	nonessential	nonessential	precorrin-3 methylase
PA14_25930	PA2947	(cobE)	5	3	3	16	2	19	nonessential	nonessential	hypothetical protein
PA14_25940	PA2946		64	273	374	115	313	158	nonessential	nonessential	hypothetical protein
PA14_25960	PA2945		0	6	5	1	9	0	nonessential	nonessential	cobalamin biosynthesis protein cobW
PA14_25970	PA2944	cobN	125	581	110	132	167	401	nonessential	nonessential	cobaltochelatase subunit CobN
PA14_25980	PA2943	aroF	13	172	29	12	7	116	nonessential	nonessential	phospho-2-dehydro-3-deoxyheptonate aldolase
PA14_25990	PA2942		64	236	109	79	331	204	nonessential	nonessential	magnesium chelatase
PA14_26000	PA2941		0	4	1	4	0	0	nonessential	essential	magnesium chelatase
PA14_26010	PA2940		84	719	526	163	311	567	nonessential	nonessential	acyl-CoA thiolase
PA14_26020	PA2939		129	1495	102	233	343	1373	nonessential	nonessential	aminopeptidase
PA14_26050	PA2938		34	368	243	135	308	143	nonessential	nonessential	transporter
PA14_26060	PA2937		2	0	10	1	0	0	nonessential	essential	hypothetical protein
PA14_26070	PA2936		9	282	115	63	208	51	nonessential	nonessential	hypothetical protein
PA14_26080	PA2935		25	122	2	199	112	16	nonessential	nonessential	hypothetical protein
PA14_26090	PA2934	(cif)	26	250	254	168	32	150	nonessential	nonessential	hydrolase
PA14_26110	PA2933		0	24	0	0	1	9	essential	nonessential	MFS transporter
PA14_26130	PA2932	morB	31	236	33	42	17	5	nonessential	nonessential	morphinone reductase
PA14_26140	PA2931	(cifR)	0	39	29	12	8	7	nonessential	nonessential	transcriptional regulator
PA14_26150	PA2930		4	20	2	12	1	11	nonessential	nonessential	transcriptional regulator
PA14_26160	PA2929		6	15	64	25	93	30	nonessential	nonessential	hypothetical protein
PA14_26165	PA2928		48	172	71	120	168	122	nonessential	nonessential	hypothetical protein
PA14_26190	PA2927		41	512	167	147	136	198	nonessential	nonessential	hypothetical protein
PA14_26210	PA2926	hisP	1	14	2	5	39	5	nonessential	nonessential	histidine transport
PA14_26220	PA2925	hisM	791	3738	1405	2422	3026	3278	nonessential	nonessential	histidine ABC transporter, inner membrane permease
PA14_26230	PA2924	hisQ	44	271	159	229	261	312	nonessential	nonessential	histidine transport system permease
PA14_26240	PA2923	hisJ	10	89	96	23	54	286	nonessential	nonessential	periplasmic histidine-binding protein HisJ
PA14_26260	PA2922		21	26	5	74	39	92	nonessential	nonessential	hydrolase
PA14_26270	PA2921		17	31	8	5	1	9	nonessential	nonessential	transcriptional regulator
PA14_26280	PA2920		1	16	2	4	9	8	nonessential	nonessential	chemotaxis transducer
PA14_26300	PA2919		0	0	0	0	0	0	essential	essential	hypothetical protein
PA14_26310	PA2918		59	169	163	42	33	43	nonessential	nonessential	short chain dehydrogenase
PA14_26330	PA2917		118	306	111	164	204	467	nonessential	nonessential	AraC family transcriptional regulator
PA14_26350	PA2915		19	61	70	10	28	229	nonessential	nonessential	hypothetical protein
PA14_26360	PA2914		1	9	0	0	14	0	nonessential	essential	ABC transporter permease
PA14_26390	PA2913		33	39	2	4	1	0	nonessential	nonessential	hypothetical protein
PA14_26400	PA2912		9	1	5	0	0	0	nonessential	essential	ABC transporter ATP-binding protein
PA14_26420	PA2911		527	2686	873	415	991	698	nonessential	nonessential	TonB-dependent receptor
PA14_26500	PA2905	cobH	7	142	0	1	0	2	nonessential	nonessential	precorrin-8X methylmutase
PA14_26510	PA2904	cobI	18	86	187	2	21	1	nonessential	nonessential	precorrin-2 C(20)-methyltransferase
PA14_26530	PA2903	cobJ	6	78	102	2	19	11	nonessential	nonessential	precorrin-3 methylase CobJ
PA14_26540	PA2902		73	3	1	8	4	0	nonessential	nonessential	hypothetical protein
PA14_26560	PA2900		6	8	14	1	0	0	nonessential	essential	outer membrane protein
PA14_26570	PA2899	atvR	79	524	223	22	211	24	nonessential	nonessential	atypical virulence-related response regulator AtvR
PA14_26590	PA2897		79	631	781	36	152	48	nonessential	nonessential	GntR family transcriptional regulator
PA14_26600	PA2896	sbrI	33	194	60	4	66	26	nonessential	nonessential	SbrI
PA14_26610	PA2895	sbrR	0	3	0	0	0	0	essential	essential	SbrR
PA14_26620	PA2894		0	1	5	6	66	25	nonessential	nonessential	hypothetical protein
PA14_26640	PA2893	(atuH)	156	665	313	112	125	169	nonessential	nonessential	long-chain-acyl-CoA synthetase
PA14_26650	PA2892	(atuG)	5	35	5	0	8	1	nonessential	nonessential	short chain dehydrogenase
PA14_26670	PA2891	(atuF)	164	626	266	103	111	406	nonessential	nonessential	biotin carboxylase
PA14_26700	PA2889	(atuD)	134	1321	238	140	254	350	nonessential	nonessential	acyl-CoA dehydrogenase
PA14_26720	PA2888	(atuC)	29	231	57	29	71	32	nonessential	nonessential	biotin-dependent carboxylase
PA14_26730	PA2887	(atuB)	87	226	38	42	203	26	nonessential	nonessential	short-chain dehydrogenase
PA14_26750	PA2886	(atuA)	152	180	75	40	88	90	nonessential	nonessential	hypothetical protein
PA14_26760	PA2885	(atuR)	143	640	119	21	4	332	nonessential	nonessential	transcriptional regulator
PA14_26770	PA2884		65	162	57	31	118	134	nonessential	nonessential	hypothetical protein
PA14_26780	PA2883		1	31	4	11	0	2	nonessential	nonessential	hypothetical protein
PA14_26810	PA2882		12	55	2	8	16	21	nonessential	nonessential	two-component sensor
PA14_26830	PA2881		0	1	1	1	1	0	nonessential	nonessential	two-component response regulator
PA14_26850	PA2880		30	162	374	21	144	568	nonessential	nonessential	hypothetical protein
PA14_26860	PA2879		1	24	3	4	84	15	nonessential	nonessential	LysR family transcriptional regulator
PA14_26870	PA2878		1	242	19	7	16	4	nonessential	nonessential	hypothetical protein
PA14_26880	PA2877	bvlR	702	6327	2876	1431	5803	4238	nonessential	nonessential	BvlR
PA14_26890	PA2876	pyrF	0	0	0	0	0	0	essential	essential	orotidine 5'-phosphate decarboxylase
PA14_26910	PA2875		1	1	4	6	0	0	nonessential	essential	hypothetical protein
PA14_26920	PA2874		14	26	16	8	0	174	nonessential	nonessential	hypothetical protein
PA14_26930	PA2873	(tgpA)	36	544	72	49	247	123	nonessential	nonessential	transglutaminase
PA14_26940	PA2872		1	3	11	2	16	0	nonessential	nonessential	hypothetical protein
PA14_26960	PA2871		65	892	111	67	33	166	nonessential	nonessential	hypothetical protein
PA14_26970	PA2870		20	105	199	36	8	224	nonessential	nonessential	hypothetical protein
PA14_26980	PA2869		25	52	151	11	39	38	nonessential	nonessential	hypothetical protein
PA14_27000	PA2867		8	130	49	21	5	37	nonessential	nonessential	chemotaxis transducer
PA14_27020	PA2866	mttC	367	1227	842	564	459	696	nonessential	nonessential	secretion protein MttC
PA14_27050	PA2865		42	359	53	51	64	36	nonessential	nonessential	Slt family transglycosylase
PA14_27070	PA2864		369	1493	371	353	347	768	nonessential	nonessential	hypothetical protein
PA14_27090	PA2863	lipH	25	34	80	15	43	7	nonessential	nonessential	lipase chaperone
PA14_27100	PA2862	lipA	355	1553	422	420	957	842	nonessential	nonessential	lactonizing lipase
PA14_27110	PA2861	ligT	0	14	0	2	0	0	essential	essential	2'-5' RNA ligase
PA14_27120	PA2860		3	31	3	36	1	6	nonessential	nonessential	hypothetical protein
PA14_27130	PA2859	greB	67	112	584	13	1	35	nonessential	nonessential	transcription elongation factor GreB
PA14_27140	PA2858		19	74	31	38	6	46	nonessential	nonessential	hypothetical protein
PA14_27150	PA2857		2	19	1	15	20	1	nonessential	nonessential	ABC transporter ATP-binding protein
PA14_27160	PA2856	tesA	43	4	48	8	4	5	nonessential	nonessential	acyl-CoA thioesterase
PA14_27170	PA2855		4	14	35	17	86	52	nonessential	nonessential	hypothetical protein
PA14_27180	PA2854		84	801	414	198	367	522	nonessential	nonessential	hypothetical protein
PA14_27200	PA2852	(earP)	0	4	2	0	0	0	nonessential	essential	hypothetical protein
PA14_27210	PA2851	efp	0	0	0	0	0	0	essential	essential	elongation factor P
PA14_27220	PA2850	ohr	4	28	15	13	27	13	nonessential	nonessential	organic hydroperoxide resistance protein
PA14_27230	PA2849	(ohrR)	76	1611	540	505	812	757	nonessential	nonessential	MarR family transcriptional regulator
PA14_27250	PA2848		153	1012	144	404	365	1599	nonessential	nonessential	LysR family transcriptional regulator
PA14_27270	PA2847		157	1008	175	155	1319	167	nonessential	nonessential	hypothetical protein
PA14_27280	PA2846		1	130	9	17	6	243	nonessential	nonessential	LysR family transcriptional regulator
PA14_27290	PA2845		1	12	6	0	0	0	nonessential	essential	hypothetical protein
PA14_27310	PA2844		31	123	93	42	14	39	nonessential	nonessential	hypothetical protein
PA14_27330	PA2843		80	653	309	90	106	207	nonessential	nonessential	phospho-2-dehydro-3-deoxyheptonate aldolase
PA14_27350	PA2842		151	797	215	204	390	382	nonessential	nonessential	hypothetical protein
PA14_27360	PA2841		9	5	5	1	0	0	nonessential	essential	enoyl-CoA hydratase
PA14_27370	PA2840		317	2209	1140	386	290	2528	nonessential	nonessential	ATP-dependent RNA helicase
PA14_27390	PA2839		6	88	34	6	40	4	nonessential	nonessential	hypothetical protein
PA14_27400	PA2838		84	21	44	30	145	29	nonessential	nonessential	LysR family transcriptional regulator
PA14_27410	PA2837		54	261	353	41	36	18	nonessential	nonessential	outer membrane protein
PA14_27420	PA2836		164	621	300	91	165	72	nonessential	nonessential	secretion protein
PA14_27430	PA2835		108	291	80	165	192	176	nonessential	nonessential	multidrug efflux MFS transporter
PA14_27440	PA2834		238	639	679	288	1675	414	nonessential	nonessential	transcriptional regulator
PA14_27450	PA2833		14	8	10	10	57	16	nonessential	nonessential	hypothetical protein
PA14_27460	PA2832	tpm	41	86	29	47	145	87	nonessential	nonessential	thiopurine S-methyltransferase
PA14_27470	PA2831		305	1274	228	137	286	1199	nonessential	nonessential	zinc carboxypeptidase
PA14_27480	PA2830	htpX	0	9	0	0	2	0	essential	essential	heat shock protein HtpX
PA14_27490	PA2829		23	112	4	13	34	3	nonessential	nonessential	hypothetical protein
PA14_27500	PA2828		116	308	500	188	486	633	nonessential	nonessential	aminotransferase
PA14_27510	PA2827		30	204	49	9	33	38	nonessential	nonessential	methionine sulfoxide reductase B
PA14_27520	PA2826		5	37	16	36	53	43	nonessential	nonessential	glutathione peroxidase
PA14_27530	PA2825	(ospR)	0	0	1	1	0	13	essential	nonessential	MarR family transcriptional regulator
PA14_27550	PA2824	(sagS)	180	695	273	167	369	239	nonessential	nonessential	sensor/response regulator hybrid
PA14_27560	PA2823		45	116	7	8	29	26	nonessential	nonessential	hypothetical protein
PA14_27570	PA2822		0	2	1	0	2	1	nonessential	nonessential	GAF domain-containing protein
PA14_27580	PA2821		6	118	64	26	155	59	nonessential	nonessential	glutathione S-transferase
PA14_27590	PA2820		125	72	118	85	20	5	nonessential	nonessential	hypothetical protein
PA14_27620			1	0	208	5	211	249	nonessential	nonessential	tRNA-Gly
PA14_27630			1	55	0	1	1	4	nonessential	nonessential	protein associated with synthesis and assembly of refractile inclusion bodies
PA14_27640			9	821	60	48	54	362	nonessential	nonessential	protein associated with synthesis and assembly of refractile inclusion bodies
PA14_27650			193	2301	2764	362	2382	1601	nonessential	nonessential	hypothetical protein
PA14_27660			5	5	9	12	32	62	nonessential	nonessential	hypothetical protein
PA14_27675			446	2195	836	487	1254	1569	nonessential	nonessential	hypothetical protein
PA14_27680			0	0	0	0	0	0	essential	essential	hypothetical protein
PA14_27690			3	34	11	0	0	59	nonessential	essential	RNA polymerase sigma factor
PA14_27700			11	203	220	61	9	116	nonessential	nonessential	transcriptional regulator
PA14_27710	PA2817		32	210	134	82	534	658	nonessential	nonessential	hypothetical protein
PA14_27720	PA2816		2	16	34	4	7	10	nonessential	nonessential	hypothetical protein
PA14_27730	PA2815	fadE	50	868	365	146	228	202	nonessential	nonessential	acyl-CoA dehydrogenase
PA14_27740	PA2814		123	1345	496	250	953	1031	nonessential	nonessential	hypothetical protein
PA14_27755	PA2813		5	100	29	8	36	66	nonessential	nonessential	glutathione S-transferase
PA14_27770	PA2812		20	94	78	36	168	21	nonessential	nonessential	ABC transporter ATP-binding protein
PA14_27780	PA2811		21	44	156	40	71	55	nonessential	nonessential	ABC transporter permease
PA14_27800	PA2810	(copS)	8	69	46	3	2	2	nonessential	nonessential	two-component sensor
PA14_27810	PA2809	(copR)	37	434	16	42	130	21	nonessential	nonessential	two-component response regulator
PA14_27830	PA2808	(ptrA)	0	34	7	1	4	12	nonessential	nonessential	hypothetical protein
PA14_27840	PA2807		2	6	12	8	4	2	nonessential	nonessential	hypothetical protein
PA14_27850	PA2806	queF	38	71	2	4	771	16	nonessential	nonessential	7-cyano-7-deazaguanine reductase
PA14_27880	PA2804		6	1	4	14	14	1	nonessential	nonessential	hypothetical protein
PA14_27890	PA2803		3	6	9	27	98	9	nonessential	nonessential	hypothetical protein
PA14_27900	PA2802		47	248	127	67	87	193	nonessential	nonessential	transcriptional regulator
PA14_27910	PA2801		10	14	48	46	243	645	nonessential	nonessential	hypothetical protein
PA14_27920	PA2800	(vacJ)	40	362	82	107	141	150	nonessential	nonessential	hypothetical protein
PA14_27930	PA2799		23	693	150	74	96	154	nonessential	nonessential	hypothetical protein
PA14_27940	PA2798		0	0	0	0	0	0	essential	essential	two-component response regulator
PA14_27960	PA2796	tal	243	845	356	535	947	475	nonessential	nonessential	transaldolase B
PA14_27980	PA2795	(dusA)	33	195	252	93	175	121	nonessential	nonessential	tRNA-dihydrouridine synthase A
PA14_27990	PA2794		84	449	160	289	204	74	nonessential	nonessential	sialidase
PA14_28000	PA2793		19	144	77	128	933	150	nonessential	nonessential	hypothetical protein
PA14_28010	PA2792		6	94	151	18	9	27	nonessential	nonessential	hypothetical protein
PA14_28020	PA2791		16	55	27	33	26	13	nonessential	nonessential	hypothetical protein
PA14_28030	PA2790		72	917	843	196	746	163	nonessential	nonessential	hypothetical protein
PA14_28040	PA2789		24	150	13	49	71	55	nonessential	nonessential	hypothetical protein
PA14_28050	PA2788		360	1184	527	707	1660	2227	nonessential	nonessential	chemotaxis transducer
PA14_28060	PA2787	cpg2	3	32	39	20	303	3	nonessential	nonessential	glutamate carboxypeptidase
PA14_28070	PA2786		3	0	5	14	53	2	nonessential	nonessential	hypothetical protein
PA14_28080	PA2785		4	5	2	5	54	1	nonessential	nonessential	transcriptional regulator
PA14_28090	PA2784		1	0	9	0	0	23	nonessential	essential	hypothetical protein
PA14_28100	PA2783	(mep72)	297	384	260	72	457	198	nonessential	nonessential	hypothetical protein
PA14_28110	PA2782	(bamI)	22	526	79	37	119	26	nonessential	nonessential	hypothetical protein
PA14_28120	PA2781		30	31	90	31	0	2	nonessential	nonessential	hypothetical protein
[truncated: 3,327 more rows]

## Sheet: C_TRANSIT_essentiality
Table S5C: TRANSIT essentiality results for biofilm and planktonic samples. Orthologs in the genome of P. aeruginosa PAO1 were obtained from the Ortholuge database release 2.11. Gene names and annotations were obtained from the genome of P. aeruginosa PA14 and PAO1 available on the Pseudomonas genome database v20.22. Shown are the gene names and functional annotations from the P. aeruginosa PA14 …
Locus tag		Name	Biofilm						Planktonic						Call		Product description PA14
PA14	PAO1		BR1		BR2		BR3		BR1		BR2		BR3		Biofilm	Planktonic
			zbar	Call	zbar	Call	zbar	Call	zbar	Call	zbar	Call	zbar	Call
PA14_00030	PA0003	recF	0	NE	0	NE	0	NE	0.2044	U	0.1432	U	0	NE	nonessential	nonessential	recombination protein F
PA14_00060	PA0005	(lptA)	0.962	U	0.9946	U	0.9773	U	0.999	E	0.9949	U	0.9837	U	nonessential	nonessential	acyltransferase
PA14_00080	PA0007		0.0663	U	0	NE	0	NE	0	NE	0	NE	0.0917	U	nonessential	nonessential	hypothetical protein
PA14_00110	PA0010	tag	0.3942	U	0.3418	U	0.3702	U	0.0009	NE	0.4225	U	0.4178	U	nonessential	nonessential	DNA-3-methyladenine glycosidase I
PA14_00120	PA0011	(htrB1)	0	NE	0	NE	0	NE	0	NE	0	NE	0	NE	nonessential	nonessential	lipid A biosynthesis lauroyl acyltransferase
PA14_00130	PA0012		0	NE	0	NE	0.0001	NE	0	NE	0	NE	0	NE	nonessential	nonessential	hypothetical protein
PA14_00140	PA0013		0.0004	NE	0	NE	0	NE	0	NE	0	NE	0	NE	nonessential	nonessential	hypothetical protein
PA14_00150	PA0014		0.753	U	0	NE	0	NE	0	NE	0	NE	0	NE	nonessential	nonessential	hypothetical protein
PA14_00160	PA0015		0	NE	0	NE	0.0069	NE	0	NE	0	NE	0	NE	nonessential	nonessential	hypothetical protein
PA14_00170	PA0016	trkA	0	NE	0	NE	0.9114	U	0.1446	U	0.8133	U	0.9565	U	nonessential	nonessential	potassium transporter peripheral membrane protein
PA14_00180	PA0017		0.4279	U	0.0004	NE	0.1799	U	0.149	U	0.1573	U	0	NE	nonessential	nonessential	tRNA and rRNA cytosine-C5-methylases
PA14_00190	PA0018	fmt	0.8494	U	0.9317	U	0.8777	U	0.9595	U	0.9254	U	0.8917	U	nonessential	nonessential	methionyl-tRNA formyltransferase
PA14_00200	PA0019	def	0.76	U	0.8534	U	0.7829	U	0.9256	U	0.8892	U	0.8394	U	nonessential	nonessential	peptide deformylase
PA14_00210	PA0020	(tsaP)	0	NE	0	NE	0	NE	0	NE	0	NE	0	NE	nonessential	nonessential	lysin domain-containing protein
PA14_00230	PA0021		0	NE	0	NE	0	NE	0.5224	U	0.4959	U	0.4573	U	nonessential	nonessential	Rossmann fold nucleotide-binding protein
PA14_00240	PA0022		0.8296	U	0.8939	U	0.8573	U	0.9363	U	0.9183	U	0.8836	U	nonessential	nonessential	hypothetical protein
PA14_00250	PA0023	qor	0	NE	0	NE	0	NE	0	NE	0	NE	0	NE	nonessential	nonessential	quinone oxidoreductase
PA14_00290	PA0025	aroE	0.6615	U	0.7761	U	0.8766	U	0.9672	U	0.9396	U	0.9113	U	nonessential	nonessential	shikimate 5-dehydrogenase
PA14_00300	PA0026	plcB	0	NE	0	NE	0	NE	0	NE	0	NE	0.0002	NE	nonessential	nonessential	phospholipase C, PlcB
PA14_00310	PA0027		0.0049	NE	0	NE	0	NE	0	NE	0	NE	0	NE	nonessential	nonessential	peptidyl-prolyl isomerase
PA14_00320	PA0028		0	NE	0	NE	0	NE	0	NE	0	NE	0	NE	nonessential	nonessential	hypothetical protein
PA14_00340	PA0029		0.6268	U	0	NE	0.465	U	0	NE	0.8777	U	0.0629	U	nonessential	nonessential	sulfate transporter
PA14_00360	PA0030	(cosX)	0.0286	NE	0	NE	0.0031	NE	0	NE	0.0339	U	0	NE	nonessential	nonessential	hypothetical protein
PA14_00380	PA0031	betC	0	NE	0	NE	0	NE	0	NE	0	NE	0	NE	nonessential	nonessential	choline sulfatase
PA14_00400	PA0032		0	NE	0	NE	0	NE	0	NE	0	NE	0	NE	nonessential	nonessential	LysR family transcriptional regulator
PA14_00410			0	NE	0	NE	0	NE	0.0004	NE	0	NE	0.0001	NE	nonessential	nonessential	dioxygenase
PA14_00430	PA0034		0	NE	0	NE	0	NE	0	NE	0	NE	0	NE	nonessential	nonessential	two-component response regulator
PA14_00440	PA0035	trpA	0	NE	0	NE	0	NE	0	NE	0	NE	0.0006	NE	nonessential	nonessential	tryptophan synthase subunit alpha
PA14_00450	PA0036	trpB	0.1442	U	0	NE	0.1417	U	0	NE	0	NE	0	NE	nonessential	nonessential	tryptophan synthase subunit beta
PA14_00460	PA0037	trpI	0.4116	U	0	NE	0.4277	U	0.7836	U	0.9639	U	0.9396	U	nonessential	nonessential	transcriptional regulator TrpI
PA14_00470	PA0038		0	NE	0	NE	0	NE	0	NE	0	NE	0	NE	nonessential	nonessential	hypothetical protein
PA14_00480	PA0039		-1	S	-1	S	-1	S	-1	S	-1	S	-1	S	nonessential	nonessential	hypothetical protein
PA14_00490	PA0040		0	NE	0	NE	0	NE	0	NE	0	NE	0	NE	nonessential	nonessential	hemolysin activation/secretion protein
PA14_00510	PA0041		0.0253	NE	0.4982	U	0.5022	U	0.4964	U	0.4738	U	0.9005	U	nonessential	nonessential	hemagglutinin
PA14_00520			-1	S	-1	S	-1	S	-1	S	-1	S	-1	S	nonessential	nonessential	hypothetical protein
PA14_00530	PA0042		0.0001	NE	0	NE	0	NE	0	NE	0	NE	0	NE	nonessential	nonessential	hypothetical protein
PA14_00550	PA0043		0.53	U	0	NE	0.3113	U	0	NE	0	NE	0	NE	nonessential	nonessential	hypothetical protein
PA14_00560	PA0044	exoT	0	NE	0	NE	0.1424	U	0	NE	0	NE	0	NE	nonessential	nonessential	exoenzyme T
PA14_00570	PA0045		0.5579	U	0	NE	0.0001	NE	0	NE	0	NE	0	NE	nonessential	nonessential	lipoprotein
PA14_00580	PA0046		0.0018	NE	0	NE	0	NE	0.0001	NE	0.0133	NE	0.0005	NE	nonessential	nonessential	lipoprotein
PA14_00590	PA0047		0	NE	0	NE	0	NE	0	NE	0	NE	0	NE	nonessential	nonessential	lipoprotein
PA14_00600	PA0048		0	NE	0.0009	NE	0	NE	0.0015	NE	0.0008	NE	0.0003	NE	nonessential	nonessential	transcriptional regulator
PA14_00620	PA0049		0	NE	0	NE	0	NE	0	NE	0	NE	0	NE	nonessential	nonessential	hypothetical protein
PA14_00640	PA0051	phzH	0	NE	0	NE	0	NE	0	NE	0	NE	0	NE	nonessential	nonessential	potential phenazine-modifying enzyme
PA14_00650	PA0052		0	NE	0	NE	0.9498	U	0	NE	0	NE	0	NE	nonessential	nonessential	hypothetical protein
PA14_00660	PA0054		0	NE	0	NE	0	NE	0	NE	0	NE	0	NE	nonessential	nonessential	RNA 2'-phosphotransferase-like protein
PA14_00670	PA0055		0	NE	0	NE	0	NE	0	NE	0	NE	0.0001	NE	nonessential	nonessential	hypothetical protein
PA14_00680	PA0056		0.2497	U	0	NE	0	NE	0	NE	0	NE	0.0011	NE	nonessential	nonessential	LysR family transcriptional regulator
PA14_00690	PA0057		0	NE	0	NE	0	NE	0	NE	0	NE	0	NE	nonessential	nonessential	hypothetical protein
PA14_00700	PA0058	(dsbM)	0	NE	0	NE	0	NE	0	NE	0	NE	0	NE	nonessential	nonessential	hypothetical protein
PA14_00710	PA0059	osmC	0.9501	U	0	NE	0.9503	U	0	NE	0.8528	U	0	NE	nonessential	nonessential	osmotically inducible protein OsmC
PA14_00720	PA0060		-1	S	-1	S	-1	S	-1	S	-1	S	-1	S	nonessential	nonessential	hypothetical protein
PA14_00730	PA0061		0	NE	0	NE	0	NE	0.0011	NE	0.9944	U	0	NE	nonessential	nonessential	hypothetical protein
PA14_00740	PA0062		0	NE	0	NE	0	NE	0	NE	0	NE	0	NE	nonessential	nonessential	lipoprotein
PA14_00750	PA0063		0	NE	0	NE	0	NE	0	NE	0.8234	U	0	NE	nonessential	nonessential	hypothetical protein
PA14_00760	PA0064		0.0001	NE	0.0022	NE	0	NE	0	NE	0.9449	U	0.0003	NE	nonessential	nonessential	hypothetical protein
PA14_00770	PA0065		0.875	U	0	NE	0	NE	0	NE	0	NE	0.0013	NE	nonessential	nonessential	hypothetical protein
PA14_00780	PA0066		0	NE	0	NE	0	NE	0	NE	0	NE	0.5055	U	nonessential	nonessential	hypothetical protein
PA14_00790	PA0067	prlC	0.0936	U	0	NE	0.0679	U	0	NE	0.3886	U	0.1779	U	nonessential	nonessential	oligopeptidase A
PA14_00800	PA0068		-1	S	-1	S	-1	S	-1	S	-1	S	-1	S	nonessential	nonessential	hypothetical protein
PA14_00810	PA0069		0	NE	0	NE	0.4677	U	0	NE	0	NE	0	NE	nonessential	nonessential	DNA repair photolyase
PA14_00820	PA0070	tagQ1	0	NE	0	NE	0	NE	0	NE	0	NE	0	NE	nonessential	nonessential	TagQ1
PA14_00830	PA0071	tagR1	0	NE	0	NE	0.057	U	0	NE	0.1547	U	0.8486	U	nonessential	nonessential	TagR1
PA14_00850	PA0072	tagS1	0.1497	U	0	NE	0.1454	U	0.9989	E	0.8269	U	0.9956	U	nonessential	nonessential	TagS1
PA14_00860	PA0073	tagT1	-1	S	-1	S	-1	S	-1	S	-1	S	-1	S	nonessential	nonessential	TagT1
PA14_00875	PA0074	ppkA	0	NE	0	NE	0.5777	U	0.9578	U	0.9873	U	0.9786	U	nonessential	nonessential	serine/threonine protein kinase PpkA
PA14_00890	PA0075	pppA	0.4396	U	0.5542	U	0	NE	0.9534	U	0.9564	U	0.9519	U	nonessential	nonessential	PppA
PA14_00900	PA0076	tagF1	0.2356	U	0	NE	0.0007	NE	0.0008	NE	0.2255	U	0.7535	U	nonessential	nonessential	TagF1
PA14_00910	PA0077	icmF1	0.0381	U	0	NE	0	NE	0	NE	0.0114	NE	0.2731	U	nonessential	nonessential	IcmF1
PA14_00925	PA0078	tssL1	0.7458	U	0.9906	U	0.2048	U	0.9392	U	0.9975	E	0.712	U	nonessential	nonessential	TssL1
PA14_00960	PA0080	tssJ1	0	NE	0	NE	0	NE	0.9479	U	0.947	U	0.1731	U	nonessential	nonessential	TssJ1
PA14_00970			0	NE	0	NE	0	NE	0.7493	U	0	NE	0.6989	U	nonessential	nonessential	hypothetical protein
PA14_00980	PA0081	fha1	0	NE	0	NE	0	NE	0.005	NE	0	NE	0	NE	nonessential	nonessential	Fha1
PA14_00990	PA0082	tssA1	0.3501	U	0	NE	0.1442	U	0.8672	U	0.7959	U	0.4044	U	nonessential	nonessential	TssA1
PA14_01010	PA0083	hsiB1*	0	NE	0	NE	0	NE	0	NE	0	NE	0	NE	nonessential	nonessential	HsiB1
PA14_01020	PA0084	hsiC1*	0	NE	0	NE	0	NE	0	NE	0	NE	0	NE	nonessential	nonessential	HsiC1
PA14_01030	PA0085	hcp1	0.0002	NE	0	NE	0	NE	0	NE	0	NE	0.0005	NE	nonessential	nonessential	Hcp1
PA14_01040	PA0086	tagJ1	0	NE	0	NE	0	NE	0	NE	0.9439	U	0	NE	nonessential	nonessential	TagJ1
PA14_01060	PA0087	tssE1	-1	S	-1	S	-1	S	-1	S	-1	S	-1	S	nonessential	nonessential	TssE1
PA14_01070	PA0088	tssF1	0	NE	0	NE	0.0001	NE	0	NE	0	NE	0.0069	NE	nonessential	nonessential	TssF1
PA14_01080	PA0089	tssG1	0	NE	0	NE	0	NE	0	NE	0	NE	0	NE	nonessential	nonessential	TssG1
PA14_01100	PA0090	clpV1	0.9853	U	0.0346	NE	0.0447	U	0.9744	U	0.9878	U	0.988	U	nonessential	nonessential	ClpV1
PA14_01110	PA0091	vgrG1a*	0.0412	U	0	NE	0.1192	U	0	NE	0.2195	U	0	NE	nonessential	nonessential	VgrG1a
PA14_01120	PA0092	tsi6	0	NE	0	NE	0	NE	0	NE	0	NE	0	NE	nonessential	nonessential	Tsi6
PA14_01130			0.9654	U	0.9777	U	0.9714	U	0.9883	U	0.9845	U	0.9779	U	nonessential	nonessential	hypothetical protein
PA14_01140	PA0093	tse6	0	NE	0	NE	0	NE	0	NE	0.2478	U	0	NE	nonessential	nonessential	Tse6
PA14_01150	PA0094	eagT6	0	NE	0	NE	0	NE	0	NE	0	NE	0	NE	nonessential	nonessential	EagT6
PA14_01160	PA0095		0	NE	0.0004	NE	0	NE	0	NE	0	NE	0	NE	nonessential	nonessential	hypothetical protein
PA14_01170	PA0096		0	NE	0	NE	0	NE	0	NE	0	NE	0	NE	nonessential	nonessential	hypothetical protein
PA14_01180	PA0097		0.0002	NE	0.0004	NE	0.1371	U	0.0007	NE	0.3929	U	0.6538	U	nonessential	nonessential	hypothetical protein
PA14_01190	PA0098		0.0008	NE	0.0014	NE	0.0002	NE	0	NE	0.0833	U	0.0749	U	nonessential	nonessential	3-oxoacyl-ACP synthase
PA14_01200	PA0099		0.4593	U	0	NE	0	NE	0.0007	NE	0	NE	0	NE	nonessential	nonessential	hypothetical protein
PA14_01220	PA0100		0.0002	NE	0	NE	0	NE	0	NE	0	NE	0.0005	NE	nonessential	nonessential	hypothetical protein
PA14_01230	PA0101		0.2739	U	0.2935	U	0.383	U	0.8079	U	0.8826	U	0.9361	U	nonessential	nonessential	hypothetical protein
PA14_01240	PA0102		0.3085	U	0.5248	U	0	NE	0.4359	U	0	NE	0	NE	nonessential	nonessential	carbonic anhydrase
PA14_01250	PA0103		0.0047	NE	0	NE	0	NE	0	NE	0	NE	0	NE	nonessential	nonessential	sulfate transporter
PA14_01270	PA0104		0	NE	0	NE	0	NE	0.0191	NE	0	NE	0	NE	nonessential	nonessential	hypothetical protein
PA14_01290	PA0105	coxB	0.0027	NE	0.1801	U	0.0002	NE	0.2369	U	0	NE	0.294	U	nonessential	nonessential	cytochrome c oxidase subunit II
PA14_01300	PA0106	coxA	0.0259	NE	0.092	U	0.0655	U	0	NE	0.0263	NE	0	NE	nonessential	nonessential	cytochrome c oxidase subunit I
PA14_01310	PA0107		0	NE	0	NE	0	NE	0	NE	0	NE	0	NE	nonessential	nonessential	cytochrome C oxidase assembly protein
PA14_01320	PA0108	coIII	0	NE	0	NE	0	NE	0.0001	NE	0	NE	0.0003	NE	nonessential	nonessential	cytochrome c oxidase subunit III
PA14_01330	PA0109		-1	S	-1	S	-1	S	-1	S	-1	S	-1	S	nonessential	nonessential	hypothetical protein
PA14_01340	PA0110		0	NE	0	NE	0	NE	0	NE	0.0044	NE	0	NE	nonessential	nonessential	hypothetical protein
PA14_01350	PA0111		0	NE	0	NE	0	NE	0	NE	0.9458	U	0	NE	nonessential	nonessential	hypothetical protein
PA14_01360	PA0112		0.2537	U	0.2821	U	0.3329	U	0.7366	U	0.9645	U	0.942	U	nonessential	nonessential	hypothetical protein
PA14_01380	PA0113		0.002	NE	0	NE	0	NE	0	NE	0	NE	0	NE	nonessential	nonessential	protoheme IX farnesyltransferase
PA14_01390	PA0114	(senC)	0	NE	0	NE	0	NE	0	NE	0	NE	0.0123	NE	nonessential	nonessential	hypothetical protein
PA14_01400	PA0115		0.0002	NE	0.0006	NE	0	NE	0	NE	0	NE	0.0009	NE	nonessential	nonessential	hypothetical protein
PA14_01410	PA0116		0	NE	0	NE	0	NE	0	NE	0	NE	0	NE	nonessential	nonessential	hypothetical protein
PA14_01430	PA0117		0.7509	U	0	NE	0	NE	0.0764	U	0.0516	U	0	NE	nonessential	nonessential	short chain dehydrogenase
PA14_01440	PA0118		0	NE	0	NE	0	NE	0	NE	0	NE	0.7642	U	nonessential	nonessential	hypothetical protein
PA14_01460	PA0119		0.0799	U	0.0983	U	0	NE	0	NE	0	NE	0.1239	U	nonessential	nonessential	C4-dicarboxylate transporter DctA
PA14_01470	PA0120		0.9381	U	0	NE	0	NE	0	NE	0	NE	0.947	U	nonessential	nonessential	transcriptional regulator
PA14_01480	PA0121		0	NE	0	NE	0	NE	0	NE	0	NE	0	NE	nonessential	nonessential	hypothetical protein
PA14_01490	PA0122	(rahU)	0.8326	U	0	NE	0	NE	0	NE	0	NE	0	NE	nonessential	nonessential	hemolysin
PA14_01500	PA0123		0	NE	0	NE	0	NE	0	NE	0	NE	0	NE	nonessential	nonessential	transcriptional regulator
PA14_01510	PA0124		0.0026	NE	0	NE	0	NE	0	NE	0	NE	0	NE	nonessential	nonessential	hypothetical protein
PA14_01520	PA0125		-1	S	-1	S	-1	S	-1	S	-1	S	-1	S	nonessential	nonessential	hypothetical protein
PA14_01540	PA0126		0	NE	0	NE	0.0001	NE	0	NE	0	NE	0	NE	nonessential	nonessential	hypothetical protein
PA14_01550	PA0127		0	NE	0	NE	0	NE	0	NE	0	NE	0	NE	nonessential	nonessential	lipoprotein
PA14_01560	PA0128		-1	S	-1	S	-1	S	-1	S	-1	S	-1	S	nonessential	nonessential	hypothetical protein
PA14_01580	PA0129	gabP*	0.0001	NE	0	NE	0	NE	0	NE	0	NE	0	NE	nonessential	nonessential	gamma-aminobutyrate permease
PA14_01600	PA0130	(bauC)	0.0006	NE	0	NE	0	NE	0	NE	0	NE	0	NE	nonessential	nonessential	aldehyde dehydrogenase
PA14_01610	PA0131	(bauB)	0	NE	0	NE	0	NE	0	NE	0	NE	0.0001	NE	nonessential	nonessential	hypothetical protein
PA14_01620	PA0132	aptA*	0	NE	0	NE	0	NE	0	NE	0	NE	0	NE	nonessential	nonessential	beta alanine--pyruvate transaminase
PA14_01640	PA0133	(bauR)	0	NE	0	NE	0	NE	0	NE	0	NE	0.2442	U	nonessential	nonessential	LysR family transcriptional regulator
PA14_01660	PA0134		0.0116	NE	0	NE	0	NE	0	NE	0	NE	0.0033	NE	nonessential	nonessential	guanine deaminase
PA14_01670	PA0136		0.9929	U	0.9982	E	0.745	U	0.9972	E	0.9956	U	0.8561	U	nonessential	nonessential	ABC transporter ATP-binding protein
PA14_01680	PA0137		0.1963	U	0	NE	0	NE	0.1474	U	0	NE	0	NE	nonessential	nonessential	ABC transporter permease
PA14_01690	PA0138		0	NE	0	NE	0.0001	NE	0	NE	0.8442	U	0.0001	NE	nonessential	nonessential	ABC transporter permease
PA14_01710	PA0139	ahpC	0	NE	0	NE	0	NE	0.4338	U	0	NE	0	NE	nonessential	nonessential	alkyl hydroperoxide reductase
PA14_01720	PA0140	ahpF	0	NE	0	NE	0.0001	NE	0.0064	NE	0	NE	0.5215	U	nonessential	nonessential	alkyl hydroperoxide reductase
PA14_01730	PA0141		0.301	U	0.0065	NE	0.6374	U	0.8635	U	0.7554	U	0.9924	U	nonessential	nonessential	hypothetical protein
PA14_01750	PA0142		0	NE	0	NE	0.0015	NE	0.0002	NE	0.0002	NE	0.0704	U	nonessential	nonessential	hydroxydechloroatrazine ethylaminohydrolase
PA14_01760	PA0143	nuh	0.0031	NE	0.1865	U	0	NE	0	NE	0.5132	U	0.3159	U	nonessential	nonessential	nonspecific ribonucleoside hydrolase
PA14_01770			0	NE	0	NE	0	NE	0.0001	NE	0.0001	NE	0	NE	nonessential	nonessential	nucleoside-binding outer membrane protein
PA14_01780	PA0144		0	NE	0	NE	0	NE	0.0682	U	0	NE	0	NE	nonessential	nonessential	nucleoside 2-deoxyribosyltransferase
PA14_01790	PA0145		0	NE	0	NE	0	NE	0	NE	0	NE	0	NE	nonessential	nonessential	nucleoside 2-deoxyribosyltransferase
PA14_01800	PA0146		0	NE	0	NE	0	NE	0	NE	0	NE	0	NE	nonessential	nonessential	hypothetical protein
PA14_01810	PA0147		0	NE	0	NE	0	NE	0	NE	0	NE	0	NE	nonessential	nonessential	oxidoreductase
PA14_01830	PA0148		0.1634	U	0	NE	0.2597	U	0.432	U	0.4062	U	0.3785	U	nonessential	nonessential	adenosine deaminase
PA14_01840	PA0149		0	NE	0	NE	0	NE	0.9467	U	0	NE	0.9483	U	nonessential	nonessential	RNA polymerase ECF-subfamily sigma-70 factor
PA14_01860	PA0150		0.7866	U	0.0763	U	0.973	U	0.9769	U	0.8918	U	0.0002	NE	nonessential	nonessential	transmembrane sensor
PA14_01870	PA0151		0.0691	U	0.0494	U	0.1579	U	0.3769	U	0.056	U	0.0719	U	nonessential	nonessential	TonB-dependent receptor
PA14_01890	PA0152	pcaQ	0.0028	NE	0	NE	0	NE	0	NE	0.0025	NE	0.0047	NE	nonessential	nonessential	transcriptional regulator PcaQ
PA14_01900	PA0153	pcaH	0	NE	0	NE	0	NE	0	NE	0	NE	0	NE	nonessential	nonessential	protocatechuate 3,4-dioxygenase subunit beta
PA14_01910	PA0154	pcaG	0	NE	0	NE	0	NE	0	NE	0	NE	0	NE	nonessential	nonessential	protocatechuate 3,4-dioxygenase subunit alpha
PA14_01930	PA0155	pcaR	0.0001	NE	0	NE	0	NE	0	NE	0.0003	NE	0	NE	nonessential	nonessential	transcriptional regulator PcaR
PA14_01940	PA0156	(triA)	0	NE	0.0004	NE	0.2715	U	0.9855	U	0	NE	0.4873	U	nonessential	nonessential	RND efflux membrane fusion protein
PA14_01960	PA0157	(triB)	0.3009	U	0	NE	0.1839	U	0	NE	0.2059	U	0.5041	U	nonessential	nonessential	RND efflux membrane fusion protein
PA14_01970	PA0158	(triC)	0.0586	U	0	NE	0	NE	0	NE	0	NE	0.0487	U	nonessential	nonessential	RND efflux transporter
PA14_01980	PA0159		0.3396	U	0.395	U	0.3528	U	0.4899	U	0.4479	U	0.3996	U	nonessential	nonessential	LysR family transcriptional regulator
PA14_01990	PA0160		-1	S	-1	S	-1	S	-1	S	-1	S	-1	S	nonessential	nonessential	hypothetical protein
PA14_02010	PA0161		-1	S	-1	S	-1	S	-1	S	-1	S	-1	S	nonessential	nonessential	hypothetical protein
PA14_02020	PA0162	(opdC)	0	NE	0	NE	0	NE	0	NE	0	NE	0	NE	nonessential	nonessential	outer membrane porin
PA14_02030	PA0163		0	NE	0	NE	0	NE	0	NE	0	NE	0.0001	NE	nonessential	nonessential	AraC family transcriptional regulator
PA14_02050	PA0164		0.4519	U	0	NE	0.2002	U	0.6233	U	0.6382	U	0	NE	nonessential	nonessential	gamma-glutamyltranspeptidase
PA14_02060	PA0165		0	NE	0	NE	0	NE	0	NE	0	NE	0	NE	nonessential	nonessential	hypothetical protein
PA14_02070	PA0166		0.4138	U	0.2067	U	0.2107	U	0.6066	U	0.8172	U	0.3425	U	nonessential	nonessential	transporter
PA14_02090	PA0167		0	NE	0	NE	0	NE	0	NE	0	NE	0.9767	U	nonessential	nonessential	TetR family transcriptional regulator
PA14_02100	PA0168		0	NE	0.7043	U	0	NE	0.7711	U	0	NE	0	NE	nonessential	nonessential	hypothetical protein
PA14_02110	PA0169	(siaD)	0	NE	0	NE	0	NE	0	NE	0	NE	0	NE	nonessential	nonessential	diguanylate cyclase
PA14_02130	PA0170		0	NE	0	NE	0	NE	0	NE	0	NE	0	NE	nonessential	nonessential	hypothetical protein
PA14_02140	PA0171		0	NE	0	NE	0	NE	0.9952	U	0.9879	U	0.9809	U	nonessential	nonessential	hypothetical protein
PA14_02150	PA0172	(siaA)	0.131	U	0	NE	0.0587	U	0	NE	0.9975	E	0.1582	U	nonessential	nonessential	hypothetical protein
PA14_02180	PA0173	cheB	0	NE	0	NE	0	NE	0	NE	0.0001	NE	0.3018	U	nonessential	nonessential	chemotaxis-specific methylesterase
PA14_02190	PA0174		0	NE	0	NE	0	NE	0	NE	0	NE	0	NE	nonessential	nonessential	hypothetical protein
PA14_02200	PA0175	(cheR2)	0	NE	0	NE	0	NE	0	NE	0	NE	0.293	U	nonessential	nonessential	chemotaxis protein methyltransferase
PA14_02220	PA0176		0.7063	U	0.7677	U	0.0859	U	0.7595	U	0.699	U	0.6923	U	nonessential	nonessential	chemotaxis transducer
PA14_02230	PA0177	cheW	0.1194	U	0.0001	NE	0.1269	U	0	NE	0.9631	U	0	NE	nonessential	nonessential	purine-binding chemotaxis protein
PA14_02250	PA0178	cheA	0	NE	0	NE	0	NE	0.498	U	0	NE	0.0092	NE	nonessential	nonessential	two-component sensor
PA14_02260	PA0179		0	NE	0	NE	0	NE	0	NE	0	NE	0	NE	nonessential	nonessential	two-component response regulator
PA14_02270	PA0180	(cttP)	0	NE	0.5209	U	0.365	U	0.6166	U	0.4632	U	0.5632	U	nonessential	nonessential	chemotaxis transducer
PA14_02290	PA0181		0	NE	0	NE	0	NE	0	NE	0	NE	0	NE	nonessential	nonessential	LysR family transcriptional regulator
PA14_02300	PA0182	fabG	0	NE	0	NE	0	NE	0.788	U	0	NE	0	NE	nonessential	nonessential	3-ketoacyl-ACP reductase
PA14_02310	PA0183	atsA	0	NE	0.0482	U	0.09	U	0.1639	U	0.3736	U	0.4232	U	nonessential	nonessential	arylsulfatase
PA14_02330	PA0184		0	NE	0	NE	0	NE	0	NE	0	NE	0	NE	nonessential	nonessential	ABC transporter ATP-binding protein
PA14_02340	PA0185		0.0617	U	0.49	U	0.4194	U	0.0644	U	0.5054	U	0.4623	U	nonessential	nonessential	ABC transporter permease
PA14_02360	PA0186		0	NE	0	NE	0	NE	0	NE	0	NE	0	NE	nonessential	nonessential	ABC transporter substrate-binding protein
PA14_02370	PA0189		0	NE	0	NE	0	NE	0	NE	0.0177	NE	0	NE	nonessential	nonessential	porin
PA14_02380	PA0190		0	NE	0	NE	0.7069	U	0	NE	0.0007	NE	0.6278	U	nonessential	nonessential	acid phosphatase
PA14_02390	PA0191		0	NE	0	NE	0	NE	0	NE	0	NE	0	NE	nonessential	nonessential	transcriptional regulator
PA14_02410	PA0192		0.0652	U	0.0019	NE	0.0502	U	0.013	NE	0.0471	U	0.9802	U	nonessential	nonessential	TonB-dependent receptor
PA14_02420	PA0193		0.3989	U	0	NE	0.2672	U	0	NE	0.7477	U	0.1568	U	nonessential	nonessential	hypothetical protein
PA14_02435	PA0194		0	NE	0	NE	0	NE	0	NE	0	NE	0	NE	nonessential	nonessential	hypothetical protein
PA14_02450	PA0195	(pntAA)	0.0001	NE	0.6019	U	0.5051	U	0.5343	U	0.8851	U	0.7282	U	nonessential	nonessential	NAD(P) transhydrogenase subunit alpha part 1
PA14_02460	PA0195.1	(pntAB)	-1	S	-1	S	-1	S	-1	S	-1	S	-1	S	nonessential	nonessential	NAD(P) transhydrogenase subunit alpha part 2
PA14_02470	PA0196	pntB	0.1169	U	0	NE	0	NE	0.1553	U	0.2508	U	0.1536	U	nonessential	nonessential	pyridine nucleotide transhydrogenase subunit beta
PA14_02490	PA0197	tonB2	0.9382	U	0.9263	U	0.9388	U	0.9461	U	0.9501	U	0.5017	U	nonessential	nonessential	hypothetical protein
PA14_02500	PA0198	exbB1	0	NE	0.338	U	0.4722	U	0.518	U	0.7098	U	0.5109	U	nonessential	nonessential	transport protein ExbB
PA14_02510	PA0199	exbD1	-1	S	-1	S	-1	S	-1	S	-1	S	-1	S	nonessential	nonessential	transport protein ExbD
PA14_02520	PA0200		-1	S	-1	S	-1	S	-1	S	-1	S	-1	S	nonessential	nonessential	hypothetical protein
PA14_02530	PA0201		0	NE	0	NE	0	NE	0	NE	0	NE	0	NE	nonessential	nonessential	hypothetical protein
PA14_02550	PA0208	mdcA	0.0003	NE	0.0005	NE	0	NE	0.2962	U	0	NE	0.0005	NE	nonessential	nonessential	malonate decarboxylase subunit alpha
PA14_02560	PA0209		0.8362	U	0	NE	0.8474	U	0.8951	U	0.8892	U	0.8733	U	nonessential	nonessential	triphosphoribosyl-dephospho-CoA synthase
PA14_02570	PA0210	mdcC	-1	S	-1	S	-1	S	-1	S	-1	S	-1	S	nonessential	nonessential	malonate decarboxylase subunit delta
PA14_02580	PA0211	mdcD	0.0053	NE	0	NE	0	NE	0.9922	U	0.9832	U	0.7355	U	nonessential	nonessential	malonate decarboxylase subunit beta
PA14_02590	PA0212	mdcE	0.8766	U	0.0359	NE	0.7231	U	0.9798	U	0.9605	U	0.9287	U	nonessential	nonessential	malonate decarboxylase subunit gamma
PA14_02620	PA0214		0.2469	U	0.4951	U	0.4287	U	0.6037	U	0.5374	U	0.4932	U	nonessential	nonessential	epsilon subunit of malonate decarboxylase
PA14_02630	PA0215		0	NE	0	NE	0	NE	0.5525	U	0.9862	U	0	NE	nonessential	nonessential	malonate carrier protein
PA14_02640	PA0216		0	NE	0	NE	0.3079	U	0	NE	0.4191	U	0.3678	U	nonessential	nonessential	malonate transporter subunit MadM
PA14_02650	PA0217		0	NE	0.0035	NE	0.726	U	0.9512	U	0.8396	U	0.8635	U	nonessential	nonessential	malonate utilization transcriptional regulator
PA14_02660	PA0218		0	NE	0	NE	0	NE	0	NE	0	NE	0	NE	nonessential	nonessential	LysR family transcriptional regulator
PA14_02680	PA0219		0	NE	0.0003	NE	0	NE	0.4561	U	0.4028	U	0.3522	U	nonessential	nonessential	aldehyde dehydrogenase
PA14_02690	PA0220		0	NE	0	NE	0	NE	0	NE	0	NE	0	NE	nonessential	nonessential	amino acid permease
PA14_02700	PA0221		0.0002	NE	0	NE	0	NE	0	NE	0	NE	0	NE	nonessential	nonessential	aminotransferase
PA14_02720	PA0222		0	NE	0.0001	NE	0	NE	0	NE	0	NE	0	NE	nonessential	nonessential	hypothetical protein
PA14_02730	PA0223		0	NE	0.1925	U	0.1876	U	0	NE	0.3953	U	0	NE	nonessential	nonessential	dihydrodipicolinate synthetase
PA14_02740	PA0224		0	NE	0	NE	0.0015	NE	0	NE	0	NE	0	NE	nonessential	nonessential	class II aldolase/adducin domain-containing protein
PA14_02750	PA0225		0.0001	NE	0	NE	0	NE	0	NE	0	NE	0	NE	nonessential	nonessential	transcriptional regulator
PA14_02760	PA0226		0.5114	U	0	NE	0	NE	0.1566	U	0	NE	0	NE	nonessential	nonessential	CoA transferase, subunit A
PA14_02770	PA0227		0	NE	0	NE	0	NE	0	NE	0	NE	0	NE	nonessential	nonessential	CoA transferase subunit B
PA14_02790	PA0228	pcaF	0	NE	0.0076	NE	0.0067	NE	0	NE	0.2686	U	0.1926	U	nonessential	nonessential	beta-ketoadipyl CoA thiolase
PA14_02810	PA0229	pcaT	0	NE	0	NE	0	NE	0	NE	0.0636	U	0.0995	U	nonessential	nonessential	dicarboxylic acid transporter PcaT
PA14_02830	PA0230	pcaB	0	NE	0.0867	U	0.103	U	0.0888	U	0.1949	U	0.1154	U	nonessential	nonessential	3-carboxy-cis,cis-muconate cycloisomerase
PA14_02840	PA0231	pcaD	0.4791	U	0.003	NE	0	NE	0	NE	0	NE	0.0195	NE	nonessential	nonessential	beta-ketoadipate enol-lactone hydrolase
PA14_02850	PA0232	pcaC	-1	S	-1	S	-1	S	-1	S	-1	S	-1	S	nonessential	nonessential	gamma-carboxymuconolactone decarboxylase
PA14_02870	PA0233		0.3998	U	0.4756	U	0	NE	0	NE	0	NE	0	NE	nonessential	nonessential	transcriptional regulator
PA14_02890	PA0234		0	NE	0	NE	0	NE	0	NE	0	NE	0	NE	nonessential	nonessential	hypothetical protein
PA14_02900	PA0235	pcaK	0	NE	0	NE	0	NE	0	NE	0	NE	0	NE	nonessential	nonessential	4-hydroxybenzoate transporter PcaK
PA14_02910	PA0236		0	NE	0	NE	0	NE	0	NE	0	NE	0.0201	NE	nonessential	nonessential	IclR family transcriptional regulator
PA14_02930	PA0237		0.0852	U	0.005	NE	0.0042	NE	0.2842	U	0.8385	U	0.6495	U	nonessential	nonessential	oxidoreductase
PA14_02960	PA0238		0.0174	NE	0	NE	0.6574	U	0	NE	0.7323	U	0	NE	nonessential	nonessential	hypothetical protein
PA14_02970	PA0239		0.0026	NE	0	NE	0.6018	U	0.6226	U	0.7233	U	0.0064	NE	nonessential	nonessential	hypothetical protein
PA14_02980	PA0240		0.1295	U	0.0023	NE	0	NE	0.1018	U	0	NE	0	NE	nonessential	nonessential	porin
PA14_02990	PA0241		0.1292	U	0	NE	0	NE	0	NE	0	NE	0	NE	nonessential	nonessential	MFS transporter
PA14_03000	PA0242		0	NE	0	NE	0	NE	0	NE	0.0876	U	0	NE	nonessential	nonessential	hypothetical protein
PA14_03010	PA0243	(pip)	0.5884	U	0.0902	U	0.9481	U	0.884	U	0.8266	U	0.3235	U	nonessential	nonessential	TetR family transcriptional regulator
PA14_03020	PA0244		0	NE	0.3092	U	0	NE	0.5937	U	0.4747	U	0.5779	U	nonessential	nonessential	shikimate 5-dehydrogenase
PA14_03030	PA0245	aroQ2	0	NE	0	NE	0	NE	0	NE	0.8199	U	0	NE	nonessential	nonessential	3-dehydroquinate dehydratase
PA14_03040	PA0246		0.6186	U	0	NE	0.6716	U	0.9955	U	0.9891	U	0.8788	U	nonessential	nonessential	MFS transporter
PA14_03050	PA0247	pobA	0	NE	0	NE	0	NE	0	NE	0.1792	U	0.3914	U	nonessential	nonessential	4-hydroxybenzoate 3-monooxygenase
PA14_03070	PA0248		0.0002	NE	0	NE	0	NE	0.5461	U	0	NE	0.0003	NE	nonessential	nonessential	transcriptional regulator
PA14_03080	PA0249		0	NE	0	NE	0	NE	0	NE	0	NE	0.7914	U	nonessential	nonessential	acetyltransferase
PA14_03090	PA0250		0	NE	0	NE	0	NE	0.0153	NE	0	NE	0	NE	nonessential	nonessential	hypothetical protein
PA14_03100	PA0251		0	NE	0	NE	0	NE	0	NE	0	NE	0	NE	nonessential	nonessential	hypothetical protein
PA14_03110	PA0252		-1	S	-1	S	-1	S	-1	S	-1	S	-1	S	nonessential	nonessential	hypothetical protein
PA14_03120	PA0253	(hudR)	-1	S	-1	S	-1	S	-1	S	-1	S	-1	S	nonessential	nonessential	transcriptional regulator
PA14_03130	PA0254	(hudA)	0	NE	0	NE	0.0005	NE	0	NE	0.4257	U	0	NE	nonessential	nonessential	hypothetical protein
PA14_03150	PA0255		0	NE	0	NE	0	NE	0	NE	0.004	NE	0	NE	nonessential	nonessential	hypothetical protein
PA14_03160	PA0256		0.3675	U	0	NE	0	NE	0	NE	0	NE	0	NE	nonessential	nonessential	hypothetical protein
PA14_03163			0.5406	U	0.6611	U	0.5766	U	0.7726	U	0.7071	U	0.6323	U	nonessential	nonessential	hypothetical protein
PA14_03166			0	NE	0	NE	0	NE	0	NE	0	NE	0	NE	nonessential	nonessential	hypothetical protein
PA14_03170	PA0987		0	NE	0.013	NE	0.0037	NE	0	NE	0.0053	NE	0	NE	nonessential	nonessential	hypothetical protein
PA14_03180	PA0986		-1	S	-1	S	-1	S	-1	S	-1	S	-1	S	nonessential	nonessential	hypothetical protein
PA14_03190	PA0259	tli3*	0.0849	U	0	NE	0	NE	0	NE	0	NE	0	NE	nonessential	nonessential	Tli3
PA14_03200	PA0260	tle3	0.04	U	0	NE	0	NE	0	NE	0	NE	0.0245	NE	nonessential	nonessential	Type VI effector Tle3
PA14_03210	PA0261	(tli3)	0	NE	0	NE	0.0014	NE	0	NE	0	NE	0	NE	nonessential	nonessential	hypothetical protein
PA14_03220	PA0262	vgrG2b	0	NE	0	NE	0	NE	0	NE	0	NE	0.0251	NE	nonessential	nonessential	VgrG2b
PA14_03240	PA0263 PA1512 PA5267	hcpC	0	NE	0	NE	0	NE	0	NE	0	NE	0	NE	nonessential	nonessential	secreted protein Hcp
PA14_03250			0	NE	0	NE	0	NE	0	NE	0	NE	0	NE	nonessential	nonessential	hypothetical protein
PA14_03265			0.0048	NE	0	NE	0.0037	NE	0	NE	0	NE	0	NE	nonessential	nonessential	hypothetical protein
PA14_03270			0	NE	0	NE	0.0011	NE	0.0001	NE	0	NE	0	NE	nonessential	nonessential	hypothetical protein
PA14_03285			0	NE	0	NE	0	NE	0	NE	0	NE	0	NE	nonessential	nonessential	hypothetical protein
PA14_03290	PA0979		0.9785	U	0.0439	U	0.9837	U	0	NE	0	NE	0	NE	nonessential	nonessential	hypothetical protein
PA14_03300	PA0978 PA1938		0	NE	0	NE	0.257	U	0	NE	0	NE	0	NE	nonessential	nonessential	hypothetical protein
PA14_03310			0.0001	NE	0	NE	0	NE	0	NE	0	NE	0	NE	nonessential	nonessential	hypothetical protein
PA14_03320			0	NE	0	NE	0.0014	NE	0	NE	0	NE	0	NE	nonessential	nonessential	hypothetical protein
PA14_03330			0.7442	U	0	NE	0.0005	NE	0	NE	0	NE	0	NE	nonessential	nonessential	hypothetical protein
PA14_03340			0	NE	0	NE	0	NE	0.0009	NE	0	NE	0	NE	nonessential	nonessential	hypothetical protein
PA14_03350			0.2074	U	0	NE	0	NE	0	NE	0	NE	0	NE	nonessential	nonessential	hypothetical protein
PA14_03360			0	NE	0	NE	0	NE	0	NE	0	NE	0	NE	nonessential	nonessential	hypothetical protein
PA14_03370			0	NE	0	NE	0.0118	NE	0	NE	0	NE	0	NE	nonessential	nonessential	hypothetical protein
PA14_03380			0.0001	NE	0	NE	0	NE	0.0001	NE	0.0002	NE	0	NE	nonessential	nonessential	hypothetical protein
PA14_03390			0	NE	0	NE	0	NE	0	NE	0	NE	0	NE	nonessential	nonessential	hypothetical protein
PA14_03400			0	NE	0	NE	0	NE	0	NE	0	NE	0	NE	nonessential	nonessential	hypothetical protein
PA14_03420	PA0264		0.1833	U	0	NE	0.9694	U	0.0002	NE	0.2488	U	0.216	U	nonessential	nonessential	hypothetical protein
PA14_03430	PA0265	gabD*	0.1113	U	0.0097	NE	0	NE	0	NE	0.1736	U	0	NE	nonessential	nonessential	succinate-semialdehyde dehydrogenase I
PA14_03450	PA0266	gabT*	0	NE	0	NE	0	NE	0	NE	0	NE	0	NE	nonessential	nonessential	4-aminobutyrate aminotransferase
PA14_03470	PA0267		0.6714	U	0	NE	0.6687	U	0	NE	0	NE	0.3174	U	nonessential	nonessential	hypothetical protein
PA14_03480	PA0268		0.0897	U	0	NE	0.1144	U	0.9668	U	0.3097	U	0.9996	E	nonessential	nonessential	GntR family transcriptional regulator
PA14_03490	PA0269		0	NE	0	NE	0	NE	0	NE	0.0001	NE	0	NE	nonessential	nonessential	hypothetical protein
PA14_03510	PA0270		-1	S	-1	S	-1	S	-1	S	-1	S	-1	S	nonessential	nonessential	hypothetical protein
PA14_03520	PA0271		0.0011	NE	0.0002	NE	0.9464	U	0.9647	U	0.0013	NE	0.9598	U	nonessential	nonessential	hypothetical protein
PA14_03530	PA0272		0	NE	0	NE	0	NE	0.964	U	0	NE	0.6584	U	nonessential	nonessential	transcriptional regulator
PA14_03550	PA0273		0.2628	U	0	NE	0.2702	U	0.8164	U	0.7175	U	0.0425	U	nonessential	nonessential	MFS transporter
PA14_03560	PA0274		0	NE	0	NE	0	NE	0	NE	0.0004	NE	0	NE	nonessential	nonessential	hypothetical protein
PA14_03580	PA0275		0	NE	0.1899	U	0	NE	0	NE	0.8106	U	0.7297	U	nonessential	nonessential	transcriptional regulator
PA14_03590	PA0276		0	NE	0	NE	0	NE	0	NE	0.8853	U	0	NE	nonessential	nonessential	hypothetical protein
PA14_03610	PA0277		0.049	U	0	NE	0	NE	0.0745	U	0	NE	0.0617	U	nonessential	nonessential	Zn-dependent protease with chaperone function
PA14_03620	PA0278		0	NE	0	NE	0	NE	0.9176	U	0	NE	0	NE	nonessential	nonessential	hypothetical protein
PA14_03630	PA0279		-1	S	-1	S	-1	S	-1	S	-1	S	-1	S	nonessential	nonessential	ArsR family transcriptional regulator
PA14_03650	PA0280	cysA	0.9245	U	0.0004	NE	0.9415	U	0.9856	U	0.9715	U	0.9474	U	nonessential	nonessential	sulfate transport protein CysA
PA14_03670	PA0281	cysW	0	NE	0	NE	0	NE	0	NE	0	NE	0	NE	nonessential	nonessential	sulfate transport protein CysW
PA14_03680	PA0282	cysT	0	NE	0	NE	0.2354	U	0	NE	0.4679	U	0	NE	nonessential	nonessential	sulfate transport protein CysT
PA14_03700	PA0283	sbp	0	NE	0	NE	0	NE	0	NE	0	NE	0	NE	nonessential	nonessential	sulfate-binding protein
PA14_03720	PA0285		0	NE	0.0355	NE	0.0517	U	0.041	U	0.5046	U	0.055	U	nonessential	nonessential	sensory box GGDEF domain-containing protein
PA14_03730	PA0286	(desA)	0.8083	U	0	NE	0.1232	U	0	NE	0.0004	NE	0.1455	U	nonessential	nonessential	fatty acid desaturase
PA14_03760	PA0287	(gpuP)	0	NE	0	NE	0	NE	0	NE	0	NE	0	NE	nonessential	nonessential	sodium:solute symporter
PA14_03770	PA0288	speB1*	0.0006	NE	0	NE	0	NE	0	NE	0	NE	0.0005	NE	nonessential	nonessential	agmatinase
PA14_03780	PA0289	(gpuR)	0	NE	0	NE	0	NE	0	NE	0	NE	0	NE	nonessential	nonessential	transcriptional regulator
PA14_03790	PA0290		0.0889	U	0.1642	U	0	NE	0	NE	0.204	U	0.5157	U	nonessential	nonessential	sensory box GGDEF domain-containing protein
PA14_03800	PA0291	oprE	0	NE	0	NE	0	NE	0	NE	0	NE	0	NE	nonessential	nonessential	anaerobically-induced outer membrane porin OprE precursor
PA14_03810	PA0292	aguA	0	NE	0	NE	0	NE	0	NE	0	NE	0	NE	nonessential	nonessential	agmatine deiminase
PA14_03830	PA0293	aguB	0	NE	0	NE	0	NE	0	NE	0	NE	0	NE	nonessential	nonessential	N-carbamoylputrescine amidohydrolase
PA14_03840	PA0294	aguR	0.9427	U	0.579	U	0	NE	0	NE	0.0001	NE	0.0001	NE	nonessential	nonessential	transcriptional regulator AguR
PA14_03855	PA0295		0	NE	0	NE	0	NE	0	NE	0	NE	0	NE	nonessential	nonessential	periplasmic polyamine binding protein
PA14_03860	PA0296	(spuI)	0	NE	0	NE	0	NE	0	NE	0	NE	0.0001	NE	nonessential	nonessential	glutamine synthetase
PA14_03870	PA0297	spuA	0.0001	NE	0	NE	0	NE	0	NE	0	NE	0	NE	nonessential	nonessential	glutamine amidotransferase
PA14_03880	PA0298	spuB	0.9938	U	0.9181	U	0.997	U	0.9986	E	0.9993	E	0.5717	U	nonessential	essential	glutamine synthetase
PA14_03900	PA0299	spuC	0.6692	U	0	NE	0.1936	U	0	NE	0	NE	0	NE	nonessential	nonessential	aminotransferase
PA14_03920	PA0300	spuD	0	NE	0	NE	0	NE	0	NE	0	NE	0	NE	nonessential	nonessential	polyamine transport protein
PA14_03930	PA0301	spuE	0	NE	0	NE	0	NE	0	NE	0	NE	0	NE	nonessential	nonessential	polyamine transport protein
PA14_03940	PA0302	spuF	0	NE	0	NE	0	NE	0	NE	0	NE	0	NE	nonessential	nonessential	polyamine transport protein PotG
PA14_03950	PA0303	spuG	0	NE	0	NE	0	NE	0	NE	0	NE	0	NE	nonessential	nonessential	polyamine transport protein PotH
PA14_03960	PA0304	spuH	0	NE	0	NE	0	NE	0	NE	0	NE	0	NE	nonessential	nonessential	polyamine transport protein PotI
PA14_03980	PA0305	(hacB)	0	NE	0	NE	0	NE	0	NE	0	NE	0	NE	nonessential	nonessential	hypothetical protein
PA14_04000	PA0306		0	NE	0	NE	0	NE	0	NE	0	NE	0	NE	nonessential	nonessential	transcriptional regulator
PA14_04010			0	NE	0	NE	0	NE	0	NE	0	NE	0	NE	nonessential	nonessential	hypothetical protein
PA14_04020	PA0307		0	NE	0	NE	0	NE	0	NE	0	NE	0	NE	nonessential	nonessential	hypothetical protein
PA14_04030	PA0308		0.0008	NE	0	NE	0	NE	0	NE	0	NE	0	NE	nonessential	nonessential	hypothetical protein
PA14_04040	PA0309		0	NE	0	NE	0	NE	0	NE	0	NE	0	NE	nonessential	nonessential	hypothetical protein
PA14_04050	PA0310		0	NE	0	NE	0	NE	0	NE	0	NE	0	NE	nonessential	nonessential	proline hydroxylase
PA14_04060	PA0311		-1	S	-1	S	-1	S	-1	S	-1	S	-1	S	nonessential	nonessential	hypothetical protein
PA14_04070	PA0312		-1	S	-1	S	-1	S	-1	S	-1	S	-1	S	nonessential	nonessential	hypothetical protein
PA14_04080	PA0313		0	NE	0	NE	0	NE	0	NE	0	NE	0	NE	nonessential	nonessential	ABC transporter permease
PA14_04090	PA0314		0	NE	0	NE	0	NE	0	NE	0	NE	0	NE	nonessential	nonessential	ABC transporter substrate-binding protein
PA14_04100	PA0315		0	NE	0	NE	0.0003	NE	0	NE	0	NE	0.0001	NE	nonessential	nonessential	hypothetical protein
PA14_04110	PA0316	serA	0.8931	U	0.9997	E	0.9965	U	0.9874	U	0.9991	E	0.9965	U	nonessential	nonessential	D-3-phosphoglycerate dehydrogenase
PA14_04140	PA0317		0.5417	U	0	NE	0.4999	U	0	NE	0	NE	0	NE	nonessential	nonessential	hypothetical protein
PA14_04150	PA0318		0	NE	0	NE	0	NE	0	NE	0	NE	0	NE	nonessential	nonessential	hypothetical protein
PA14_04160	PA0319		0.2457	U	0.2413	U	0.2382	U	0	NE	0.2948	U	0.2784	U	nonessential	nonessential	transcriptional regulator
PA14_04180	PA0320	(carO)	-1	S	-1	S	-1	S	-1	S	-1	S	-1	S	nonessential	nonessential	hypothetical protein
PA14_04190	PA0321		0	NE	0	NE	0	NE	0	NE	0	NE	0	NE	nonessential	nonessential	acetylpolyamine aminohydrolase
PA14_04210	PA0322		0	NE	0	NE	0	NE	0	NE	0	NE	0	NE	nonessential	nonessential	transporter
PA14_04220	PA0323		0	NE	0	NE	0	NE	0	NE	0	NE	0	NE	nonessential	nonessential	ABC transporter substrate-binding protein
PA14_04230	PA0324		0	NE	0	NE	0	NE	0.0001	NE	0	NE	0	NE	nonessential	nonessential	ABC transporter permease
PA14_04240	PA0325		0	NE	0	NE	0.2495	U	0	NE	0	NE	0	NE	nonessential	nonessential	ABC transporter permease
PA14_04250	PA0326		0.0004	NE	0	NE	0	NE	0	NE	0	NE	0.0001	NE	nonessential	nonessential	ABC transporter ATP-binding protein
PA14_04270	PA0327	(carP)	0	NE	0	NE	0	NE	0	NE	0	NE	0	NE	nonessential	nonessential	transcriptional regulator
PA14_04290	PA0328	(aaaA)	0.5605	U	0.193	U	0.2121	U	0.3618	U	0.7094	U	0.2035	U	nonessential	nonessential	hypothetical protein
PA14_04300	PA0329		-1	S	-1	S	-1	S	-1	S	-1	S	-1	S	nonessential	nonessential	hypothetical protein
PA14_04310	PA0330	rpiA	0.9538	U	0.9658	U	0.9566	U	0.979	U	0.9741	U	0.9616	U	nonessential	nonessential	ribose-5-phosphate isomerase A
PA14_04320	PA0331	ilvA1	0	NE	0	NE	0	NE	0	NE	0	NE	0	NE	nonessential	nonessential	threonine dehydratase
PA14_04330	PA0332		0.7624	U	0.7345	U	0.7414	U	0.7894	U	0.7971	U	0.7831	U	nonessential	nonessential	hypothetical protein
PA14_04340	PA0333		0.8752	U	0.898	U	0.4426	U	0.6585	U	0.9803	U	0.8389	U	nonessential	nonessential	hypothetical protein
PA14_04350			0	NE	0	NE	0	NE	0	NE	0	NE	0	NE	nonessential	nonessential	integral membrane protein
PA14_04370	PA0334		0.1935	U	0	NE	0.0017	NE	0.0008	NE	0.2825	U	0	NE	nonessential	nonessential	MFS transporter
PA14_04380	PA0335		0.4283	U	0	NE	0.0073	NE	0	NE	0.3871	U	0.0092	NE	nonessential	nonessential	hypothetical protein
PA14_04390	PA0336	ygdP*	0	NE	0.0665	U	0	NE	0.0914	U	0.0911	U	0.9457	U	nonessential	nonessential	dinucleoside polyphosphate hydrolase
PA14_04410	PA0337	ptsP	0	NE	0	NE	0	NE	0	NE	0	NE	0	NE	nonessential	nonessential	phosphoenolpyruvate-protein phosphotransferase PtsP
PA14_04420	PA0338		0	NE	0	NE	0	NE	0	NE	0	NE	0.0002	NE	nonessential	nonessential	hypothetical protein
PA14_04430	PA0339		0.0373	U	0.0004	NE	0	NE	0.0069	NE	0.2171	U	0.1581	U	nonessential	nonessential	hypothetical protein
PA14_04440	PA0340		0.0002	NE	0	NE	0	NE	0	NE	0	NE	0.1954	U	nonessential	nonessential	permease
PA14_04490	PA0343		0.8105	U	0.9365	U	0.8665	U	0.9086	U	0.9407	U	0.6464	U	nonessential	nonessential	hypothetical protein
PA14_04510	PA0344		0.2188	U	0.2244	U	0.9731	U	0.1964	U	0.9858	U	0.9736	U	nonessential	nonessential	hypothetical protein
PA14_04520	PA0345		0.1195	U	0	NE	0.424	U	0.8568	U	0.9903	U	0.9809	U	nonessential	nonessential	hypothetical protein
PA14_04530	PA0346		0	NE	0	NE	0	NE	0	NE	0.9319	U	0.9102	U	nonessential	nonessential	hypothetical protein
PA14_04550	PA0347	glpQ	0.0975	U	0	NE	0	NE	0	NE	0	NE	0	NE	nonessential	nonessential	glycerophosphoryl diester phosphodiesterase, periplasmic
PA14_04560	PA0348		0	NE	0	NE	0	NE	0	NE	0	NE	0	NE	nonessential	nonessential	hypothetical protein
PA14_04570	PA0349		0.0567	U	0	NE	0	NE	0	NE	0	NE	0	NE	nonessential	nonessential	hypothetical protein
PA14_04580	PA0350	folA	0.9467	U	0.9419	U	0.9502	U	0.9675	U	0.9643	U	0.9546	U	nonessential	nonessential	dihydrofolate reductase
PA14_04590	PA0351		-1	S	-1	S	-1	S	-1	S	-1	S	-1	S	nonessential	nonessential	hypothetical protein
PA14_04610	PA0352		0	NE	0	NE	0	NE	0	NE	0	NE	0	NE	nonessential	nonessential	transporter
PA14_04630	PA0353	ilvD	0	NE	0.0338	NE	0.0002	NE	0	NE	0	NE	0.0014	NE	nonessential	nonessential	dihydroxy-acid dehydratase
PA14_04640	PA0354		0	NE	0	NE	0	NE	0	NE	0	NE	0	NE	nonessential	nonessential	hypothetical protein
PA14_04650	PA0355	pfpI	0	NE	0	NE	0	NE	0	NE	0	NE	0	NE	nonessential	nonessential	protease PfpI
PA14_04660	PA0356		0	NE	0	NE	0	NE	0	NE	0	NE	0	NE	nonessential	nonessential	hypothetical protein
PA14_04670	PA0357	mutM	0	NE	0	NE	0.2217	U	0	NE	0	NE	0	NE	nonessential	nonessential	formamidopyrimidine-DNA glycosylase
PA14_04680	PA0358		0	NE	0	NE	0	NE	0	NE	0	NE	0	NE	nonessential	nonessential	hypothetical protein
PA14_04690	PA0359		0	NE	0	NE	0	NE	0	NE	0	NE	0	NE	nonessential	nonessential	hypothetical protein
PA14_04700	PA0360		0.0078	NE	0	NE	0	NE	0	NE	0	NE	0	NE	nonessential	nonessential	hypothetical protein
PA14_04710			0	NE	0	NE	0	NE	0	NE	0	NE	0	NE	nonessential	nonessential	hypothetical protein
PA14_04730	PA0361		0.0001	NE	0.0425	U	0.1819	U	0	NE	0.1287	U	0.1122	U	nonessential	nonessential	gamma-glutamyltranspeptidase
PA14_04750	PA0362	fdx1	-1	S	-1	S	-1	S	-1	S	-1	S	-1	S	nonessential	nonessential	ferredoxin (4Fe-4S)
PA14_04760	PA0363	coaD	0.7185	U	0.7437	U	0.7255	U	0.8015	U	0.7957	U	0.7646	U	nonessential	nonessential	phosphopantetheine adenylyltransferase
PA14_04780	PA0364	laoA	0	NE	0	NE	0	NE	0	NE	0	NE	0	NE	nonessential	nonessential	LaoA
PA14_04790	PA0365	laoB	0	NE	0	NE	0	NE	0	NE	0	NE	0	NE	nonessential	nonessential	LaoB
PA14_04810	PA0366	laoC	0.2678	U	0	NE	0.0266	NE	0	NE	0.2036	U	0	NE	nonessential	nonessential	LaoC
PA14_04820	PA0367	laoR	0	NE	0	NE	0.1553	U	0.1686	U	0.5089	U	0	NE	nonessential	nonessential	LaoR
PA14_04830			0	NE	0.4001	U	0	NE	0	NE	0.497	U	0	NE	nonessential	nonessential	acetyltransferase
PA14_04840	PA0368		0	NE	0	NE	0	NE	0	NE	0	NE	0	NE	nonessential	nonessential	hypothetical protein
PA14_04850	PA0369		-1	S	-1	S	-1	S	-1	S	-1	S	-1	S	nonessential	nonessential	hypothetical protein
PA14_04860	PA0370		0	NE	0	NE	0.4816	U	0	NE	0.0002	NE	0.38	U	nonessential	nonessential	methyltransferase
PA14_04870	PA0371		0.3341	U	0.4538	U	0.9102	U	0.5896	U	0.5674	U	0.0001	NE	nonessential	nonessential	hypothetical protein
PA14_04890	PA0372		0.2851	U	0.0126	NE	0.0195	NE	0	NE	0	NE	0	NE	nonessential	nonessential	zinc protease
PA14_04900	PA0373	ftsY	0.9385	U	0.9798	U	0.9515	U	0.9866	U	0.9718	U	0.9589	U	nonessential	nonessential	signal recognition particle receptor FtsY
PA14_04910	PA0374	ftsE	0	NE	0	NE	0	NE	0	NE	0.3297	U	0	NE	nonessential	nonessential	cell division ATP-binding protein FtsE
PA14_04920	PA0375	ftsX	0.2361	U	0	NE	0	NE	0	NE	0	NE	0	NE	nonessential	nonessential	cell division protein FtsX
PA14_04940	PA0377		0.4308	U	0	NE	0.4043	U	0.3854	U	0.4267	U	0.447	U	nonessential	nonessential	hypothetical protein
PA14_04950	PA0378	mtgA	0.0003	NE	0	NE	0.0876	U	0	NE	0.0001	NE	0	NE	nonessential	nonessential	monofunctional biosynthetic peptidoglycan transglycosylase
PA14_04960	PA0379		0.9439	U	0.2213	U	0	NE	0.2559	U	0.3098	U	0	NE	nonessential	nonessential	hypothetical protein
PA14_04970	PA0380		-1	S	-1	S	-1	S	-1	S	-1	S	-1	S	nonessential	nonessential	sulfur carrier protein ThiS
PA14_04980	PA0381	thiG	0	NE	0	NE	0	NE	0.0071	NE	0.8806	U	0	NE	nonessential	nonessential	thiazole synthase
PA14_05000	PA0382	trmB*	0	NE	0	NE	0	NE	0	NE	0	NE	0	NE	nonessential	nonessential	tRNA (guanine-N(7)-)-methyltransferase
PA14_05010	PA0383		0	NE	0	NE	0	NE	0	NE	0	NE	0	NE	nonessential	nonessential	hypothetical protein
PA14_05020	PA0384		0.9465	U	0	NE	0.0032	NE	0.0044	NE	0.9642	U	0.9544	U	nonessential	nonessential	hypothetical protein
PA14_05030	PA0385		0	NE	0	NE	0.0001	NE	0	NE	0	NE	0	NE	nonessential	nonessential	hypothetical protein
PA14_05040	PA0386		0	NE	0	NE	0	NE	0	NE	0.3245	U	0	NE	nonessential	nonessential	coproporphyrinogen III oxidase
PA14_05050	PA0387		0.7531	U	0.6909	U	0.7352	U	0.728	U	0.7623	U	0	NE	nonessential	nonessential	deoxyribonucleotide triphosphate pyrophosphatase
PA14_05060	PA0388		0	NE	0	NE	0	NE	0	NE	0	NE	0	NE	nonessential	nonessential	hypothetical protein
PA14_05070	PA0389		0	NE	0	NE	0	NE	0	NE	0	NE	0	NE	nonessential	nonessential	methionine biosynthesis protein
PA14_05080	PA0390	metX	0	NE	0	NE	0	NE	0	NE	0	NE	0	NE	nonessential	nonessential	homoserine O-acetyltransferase
PA14_05110	PA0391		0	NE	0	NE	0	NE	0	NE	0	NE	0.0001	NE	nonessential	nonessential	hypothetical protein
PA14_05130	PA0392		0	NE	0	NE	0.0001	NE	0	NE	0	NE	0	NE	nonessential	nonessential	hypothetical protein
PA14_05150	PA0393	proC	0	NE	0.0819	U	0.8138	U	0.4532	U	0.4817	U	0	NE	nonessential	nonessential	pyrroline-5-carboxylate reductase
PA14_05160	PA0394		0	NE	0	NE	0	NE	0	NE	0	NE	0	NE	nonessential	nonessential	hypothetical protein
PA14_05180	PA0395	pilT	0	NE	0	NE	0	NE	0	NE	0	NE	0	NE	nonessential	nonessential	twitching motility protein PilT
PA14_05190	PA0396	pilU	0	NE	0	NE	0	NE	0.3446	U	0.9071	U	0.9774	U	nonessential	nonessential	twitching motility protein PilU
PA14_05200	PA0397		0.0001	NE	0.6019	U	0.2664	U	0.3505	U	0.3476	U	0.4525	U	nonessential	nonessential	cation efflux system protein
PA14_05210	PA0398		0	NE	0	NE	0	NE	0	NE	0	NE	0	NE	nonessential	nonessential	hypothetical protein
PA14_05220	PA0399		0	NE	0	NE	0.0001	NE	0	NE	0	NE	0	NE	nonessential	nonessential	cystathionine beta-synthase
PA14_05230	PA0400		0	NE	0	NE	0	NE	0	NE	0	NE	0	NE	nonessential	nonessential	cystathionine gamma-lyase
PA14_05250	PA0401	pyrC	0.9928	U	0.9988	E	0.995	U	0.9996	E	0.9969	E	0.9949	U	nonessential	essential	dihydroorotase
PA14_05260	PA0402	pyrB	0.9093	U	0.9707	U	0.9331	U	0.987	U	0.9703	U	0.9486	U	nonessential	nonessential	aspartate carbamoyltransferase
PA14_05270	PA0403	pyrR	0	NE	0	NE	0	NE	0	NE	0	NE	0	NE	nonessential	nonessential	bifunctional pyrimidine regulatory protein PyrR/uracil phosphoribosyltransferase
PA14_05280	PA0404	yqgF	0.9233	U	0.9414	U	0.9297	U	0.9625	U	0.9536	U	0.9445	U	nonessential	nonessential	Holliday junction resolvase-like protein
PA14_05290	PA0405	(algH)	0	NE	0	NE	0	NE	0	NE	0.1002	U	0.8557	U	nonessential	nonessential	hypothetical protein
PA14_05300	PA0406	(tonB3)	0	NE	0.0207	NE	0	NE	0.3774	U	0.3211	U	0.5289	U	nonessential	nonessential	TonB domain-containing protein
PA14_05310	PA0407	gshB	0.2554	U	0.6011	U	0.7027	U	0.9801	U	0	NE	0.7612	U	nonessential	nonessential	glutathione synthetase
PA14_05320	PA0408	pilG	0	NE	0	NE	0.0435	U	0	NE	0	NE	0	NE	nonessential	nonessential	twitching motility protein PilG
PA14_05330	PA0409	pilH	0	NE	0	NE	0	NE	0	NE	0	NE	0	NE	nonessential	nonessential	twitching motility protein PilH
PA14_05340	PA0410	pilI	0	NE	0	NE	0	NE	0	NE	0	NE	0	NE	nonessential	nonessential	twitching motility protein PilI
PA14_05360	PA0411	pilJ	0	NE	0.0004	NE	0.0005	NE	0.0006	NE	0.0005	NE	0.0004	NE	nonessential	nonessential	twitching motility protein PilJ
PA14_05380	PA0412	pilK	0	NE	0	NE	0	NE	0	NE	0.0001	NE	0	NE	nonessential	nonessential	methyltransferase PilK
PA14_05390	PA0413	chpA	0.0141	NE	0.0066	NE	0.1202	U	0.9947	U	0.6483	U	0.9987	E	nonessential	nonessential	ChpA
PA14_05400	PA0414	(chpB)	0	NE	0	NE	0	NE	0	NE	0	NE	0	NE	nonessential	nonessential	methylesterase
PA14_05410	PA0415	(chpC)	-1	S	-1	S	-1	S	-1	S	-1	S	-1	S	nonessential	nonessential	chemotaxis protein
PA14_05420	PA0416	(chpD)	0.6221	U	0	NE	0	NE	0.306	U	0.4837	U	0	NE	nonessential	nonessential	transcriptional regulator
PA14_05430	PA0417	(chpE)	0.8463	U	0.8758	U	0.855	U	0.9205	U	0.9069	U	0	NE	nonessential	nonessential	chemotaxis protein
PA14_05440	PA0418		0	NE	0	NE	0.4214	U	0.6342	U	0.543	U	0	NE	nonessential	nonessential	hypothetical protein
PA14_05450	PA0419		0	NE	0	NE	0	NE	0	NE	0	NE	0	NE	nonessential	nonessential	16S ribosomal RNA methyltransferase RsmE
PA14_05460	PA0420	bioA	0.9654	U	0.9943	U	0.9998	E	0.9999	E	1	E	0.9996	E	nonessential	essential	adenosylmethionine-8-amino-7-oxononanoate aminotransferase
PA14_05480	PA0421		0	NE	0	NE	0	NE	0	NE	0	NE	0	NE	nonessential	nonessential	hypothetical protein
PA14_05500	PA0422		0	NE	0	NE	0	NE	0	NE	0	NE	0	NE	nonessential	nonessential	hypothetical protein
PA14_05510	PA0423	(pasP)	0.5159	U	0	NE	0	NE	0	NE	0	NE	0	NE	nonessential	nonessential	hypothetical protein
PA14_05520	PA0424	mexR	0	NE	0	NE	0	NE	0	NE	0	NE	0	NE	nonessential	nonessential	multidrug resistance operon repressor MexR
PA14_05530	PA0425	mexA	0.5435	U	0.6781	U	0.6788	U	0.1597	U	0.1606	U	0.028	NE	nonessential	nonessential	RND multidrug efflux membrane fusion protein MexA
PA14_05540	PA0426	mexB	0.2362	U	0.3265	U	0.9731	U	0.2874	U	0.0891	U	0.3659	U	nonessential	nonessential	RND multidrug efflux transporter MexB
PA14_05560	PA0428		0.5874	U	0.9216	U	0.995	U	0.2139	U	0.6483	U	0.1927	U	nonessential	nonessential	ATP-dependent RNA helicase
PA14_05580	PA0429		0	NE	0	NE	0	NE	0	NE	0	NE	0	NE	nonessential	nonessential	hypothetical protein
PA14_05590	PA0430	metF	0.3729	U	0	NE	0	NE	0	NE	0	NE	0	NE	nonessential	nonessential	5,10-methylenetetrahydrofolate reductase
PA14_05600	PA0431		0	NE	0	NE	0	NE	0	NE	0	NE	0	NE	nonessential	nonessential	hypothetical protein
PA14_05620	PA0432	sahH	0.9985	U	0.9999	E	0.9992	E	0.9999	E	0.9998	E	0.9996	E	essential	essential	S-adenosyl-L-homocysteine hydrolase
PA14_05630	PA0433		0	NE	0	NE	0.0001	NE	0	NE	0	NE	0	NE	nonessential	nonessential	hypothetical protein
PA14_05640	PA0434		0.074	U	0	NE	0.0023	NE	0	NE	0	NE	0.0348	U	nonessential	nonessential	hypothetical protein
PA14_05650	PA0435		0.0238	NE	0	NE	0.1029	U	0	NE	0	NE	0	NE	nonessential	nonessential	hypothetical protein
PA14_05660	PA0436		0	NE	0	NE	0	NE	0	NE	0	NE	0	NE	nonessential	nonessential	transcriptional regulator
PA14_05690	PA0437	codA	0.1688	U	0.2059	U	0	NE	0	NE	0.2584	U	0.9879	U	nonessential	nonessential	cytosine deaminase
PA14_05700	PA0438	codB	0.1049	U	0	NE	0	NE	0	NE	0.0001	NE	0	NE	nonessential	nonessential	cytosine permease
PA14_05740	PA0439		0	NE	0	NE	0	NE	0	NE	0	NE	0	NE	nonessential	nonessential	dihydropyrimidine dehydrogenase
PA14_05750	PA0440		0.3695	U	0.1357	U	0	NE	0.0024	NE	0.2228	U	0.3113	U	nonessential	nonessential	oxidoreductase
PA14_05770	PA0441	dht*	0.0615	U	0.054	U	0	NE	0	NE	0	NE	0	NE	nonessential	nonessential	phenylhydantoinase
PA14_05775	PA0442		-1	S	-1	S	-1	S	-1	S	-1	S	-1	S	nonessential	nonessential	hypothetical protein
PA14_05790	PA0443		0	NE	0	NE	0	NE	0	NE	0	NE	0	NE	nonessential	nonessential	transporter
PA14_05810	PA0444	amaB	0	NE	0	NE	0.3793	U	0	NE	0.5244	U	0.7295	U	nonessential	nonessential	allantoate amidohydrolase
PA14_05820	PA0446		0	NE	0	NE	0	NE	0	NE	0	NE	0	NE	nonessential	nonessential	hypothetical protein
PA14_05840	PA0447	gcdH	0	NE	0.082	U	0	NE	0.1031	U	0	NE	0.1156	U	nonessential	nonessential	glutaryl-CoA dehydrogenase
PA14_05850	PA0448	(gcdR)	0	NE	0.5917	U	0.0038	NE	0	NE	0.2919	U	0.2762	U	nonessential	nonessential	LysR family transcriptional regulator
PA14_05860	PA0449		0	NE	0	NE	0	NE	0	NE	0	NE	0	NE	nonessential	nonessential	hypothetical protein
PA14_05870	PA0450		0	NE	0	NE	0	NE	0.0007	NE	0	NE	0	NE	nonessential	nonessential	phosphate transporter
PA14_05880	PA0451		0.0209	NE	0.0024	NE	0.0025	NE	0	NE	0.6425	U	0.5397	U	nonessential	nonessential	membrane-bound protease
PA14_05890	PA0452		0.2013	U	0.1719	U	0	NE	0.0001	NE	0	NE	0.002	NE	nonessential	nonessential	stomatin-like protein
PA14_05910			0.9033	U	0	NE	0	NE	0.9824	U	0.0004	NE	0.9738	U	nonessential	nonessential	periplasmic transport system
PA14_05920	PA0454		0.0166	NE	0.0328	NE	0.0558	U	0	NE	0.0489	U	0.0125	NE	nonessential	nonessential	hypothetical protein
PA14_05950	PA0455	dbpA	0	NE	0	NE	0	NE	0	NE	0	NE	0	NE	nonessential	nonessential	ATP-dependent RNA helicase DbpA
PA14_05960	PA0456		-1	S	-1	S	-1	S	-1	S	-1	S	-1	S	nonessential	nonessential	cold-shock protein
PA14_05970	PA0457		0	NE	0	NE	0	NE	0	NE	0	NE	0	NE	nonessential	nonessential	hypothetical protein
PA14_05990	PA0458		0	NE	0	NE	0.1876	U	0.0749	U	0	NE	0.1451	U	nonessential	nonessential	EmrB/QacA family drug resistance transporter
PA14_06000	PA0459		0	NE	0.0565	U	0	NE	0	NE	0	NE	0	NE	nonessential	nonessential	ClpA/B protease ATP binding subunit
PA14_06010	PA0460		0.7224	U	0	NE	0	NE	0.0001	NE	0	NE	0.7969	U	nonessential	nonessential	hypothetical protein
PA14_06030	PA0461		0	NE	0	NE	0	NE	0	NE	0	NE	0	NE	nonessential	nonessential	acyltransferase
PA14_06040	PA0462		0	NE	0	NE	0	NE	0	NE	0	NE	0	NE	nonessential	nonessential	hypothetical protein
PA14_06060	PA0463	creB	0.0002	NE	0	NE	0	NE	0	NE	0.0007	NE	0	NE	nonessential	nonessential	DNA-binding response regulator CreB
PA14_06070	PA0464	creC	0.4391	U	0.0008	NE	0.0017	NE	0	NE	0.5515	U	0.3125	U	nonessential	nonessential	sensory histidine kinase CreC
PA14_06080	PA0465	creD	0.0165	NE	0	NE	0	NE	0	NE	0.637	U	0	NE	nonessential	nonessential	hypothetical protein
PA14_06090	PA0466		-1	S	-1	S	-1	S	-1	S	-1	S	-1	S	nonessential	nonessential	hypothetical protein
PA14_06120	PA0467		0.3786	U	0	NE	0.3731	U	0.941	U	0.905	U	0.8656	U	nonessential	nonessential	hypothetical protein
PA14_06130	PA0468		0.5523	U	0.2615	U	0.2692	U	0.3442	U	0.9812	U	0.5002	U	nonessential	nonessential	hypothetical protein
PA14_06150	PA0469		0.0002	NE	0	NE	0	NE	0	NE	0	NE	0	NE	nonessential	nonessential	hypothetical protein
PA14_06160	PA0470	(fiuA)	0.0178	NE	0	NE	0	NE	0	NE	0	NE	0	NE	nonessential	nonessential	hydroxamate-type ferrisiderophore receptor
PA14_06170	PA0471	(fiuR)	0	NE	0	NE	0	NE	0	NE	0	NE	0	NE	nonessential	nonessential	transmembrane sensor
PA14_06180	PA0472	(fiuI)	0	NE	0	NE	0	NE	0	NE	0	NE	0	NE	nonessential	nonessential	RNA polymerase sigma factor
PA14_06190	PA0473		0	NE	0	NE	0	NE	0	NE	0	NE	0	NE	nonessential	nonessential	glutathione S-transferase
PA14_06200	PA0474		-1	S	-1	S	-1	S	-1	S	-1	S	-1	S	nonessential	nonessential	hypothetical protein
PA14_06210	PA0475		0	NE	0	NE	0	NE	0	NE	0	NE	0	NE	nonessential	nonessential	transcriptional regulator
PA14_06230	PA0476		0	NE	0	NE	0	NE	0	NE	0	NE	0	NE	nonessential	nonessential	permease
PA14_06240	PA0477		0.0001	NE	0	NE	0	NE	0	NE	0.0002	NE	0	NE	nonessential	nonessential	LysR family transcriptional regulator
PA14_06250	PA0478		0	NE	0	NE	0	NE	0	NE	0	NE	0	NE	nonessential	nonessential	GNAT family acetyltransferase
PA14_06260	PA0479		0	NE	0	NE	0	NE	0	NE	0	NE	0	NE	nonessential	nonessential	LysR family transcriptional regulator
PA14_06270	PA0480		0	NE	0	NE	0	NE	0	NE	0	NE	0	NE	nonessential	nonessential	hydrolase
PA14_06280	PA0481		0	NE	0	NE	0	NE	0	NE	0	NE	0	NE	nonessential	nonessential	hypothetical protein
PA14_06290	PA0482	glcB	0	NE	0	NE	0	NE	0	NE	0	NE	0	NE	nonessential	nonessential	malate synthase G
PA14_06300	PA0483		0	NE	0	NE	0	NE	0	NE	0	NE	0	NE	nonessential	nonessential	GNAT family acetyltransferase
PA14_06310	PA0484		0.0004	NE	0.0001	NE	0.0915	U	0	NE	0	NE	0.0001	NE	nonessential	nonessential	ACT domain-containing protein
PA14_06320	PA0485		0	NE	0	NE	0	NE	0	NE	0	NE	0	NE	nonessential	nonessential	hypothetical protein
PA14_06330	PA0486		0.2449	U	0	NE	0	NE	0	NE	0	NE	0	NE	nonessential	nonessential	serine/threonine protein kinase
PA14_06340	PA0487		0.4922	U	0.0018	NE	0.4065	U	0.3505	U	0.3855	U	0.6034	U	nonessential	nonessential	molybdenum transport regulator
PA14_06350	PA0488		0	NE	0	NE	0	NE	0	NE	0	NE	0	NE	nonessential	nonessential	hypothetical protein
PA14_06360	PA0489		0.6043	U	0.2888	U	0	NE	0.376	U	0.3704	U	0.3269	U	nonessential	nonessential	phosphoribosyl transferase
PA14_06390	PA0490		0.948	U	0	NE	0.2135	U	0	NE	0.9675	U	0	NE	nonessential	nonessential	hypothetical protein
PA14_06400	PA0491		0	NE	0	NE	0.0001	NE	0.9178	U	0	NE	0.9236	U	nonessential	nonessential	LysR family transcriptional regulator
PA14_06420	PA0492		0	NE	0	NE	0	NE	0	NE	0	NE	0	NE	nonessential	nonessential	hypothetical protein
PA14_06430	PA0493		0	NE	0	NE	0	NE	0	NE	0	NE	0	NE	nonessential	nonessential	hypothetical protein
PA14_06450	PA0494		0.2782	U	0.0015	NE	0.9703	U	0.5779	U	0.1166	U	0.1488	U	nonessential	nonessential	acetyl-CoA carboxylase biotin carboxylase subunit
PA14_06460	PA0495		0	NE	0	NE	0	NE	0	NE	0	NE	0.2958	U	nonessential	nonessential	hypothetical protein
PA14_06480	PA0496		0	NE	0	NE	0	NE	0	NE	0	NE	0	NE	nonessential	nonessential	hydrolase
PA14_06500	PA0500	bioB	0	NE	0.9884	U	0.5025	U	0.995	U	0.9883	U	0.9648	U	nonessential	nonessential	biotin synthase
PA14_06510	PA0501	bioF	0.988	U	0.9985	E	0.9926	U	0.9995	E	0.9973	E	0.995	U	nonessential	essential	8-amino-7-oxononanoate synthase
PA14_06530	PA0502		0	NE	0	NE	0	NE	0.8669	U	0	NE	0.8638	U	nonessential	nonessential	biotin biosynthesis protein bioH
PA14_06540	PA0503		0.7608	U	0.8516	U	0.8017	U	0.9014	U	0.8634	U	0.8283	U	nonessential	nonessential	biotin synthesis protein BioC
PA14_06570	PA0504	bioD	0.8502	U	0.9394	U	0.8778	U	0.9689	U	0.9398	U	0.8993	U	nonessential	nonessential	dithiobiotin synthetase
PA14_06580	PA0505		-1	S	-1	S	-1	S	-1	S	-1	S	-1	S	nonessential	nonessential	hypothetical protein
PA14_06600	PA0506		0.9623	U	0.1142	U	0.614	U	0.9899	U	0.8761	U	0.8192	U	nonessential	nonessential	acyl-CoA dehydrogenase
PA14_06620	PA0507		0	NE	0	NE	0	NE	0.1026	U	0.0289	NE	0	NE	nonessential	nonessential	acyl-CoA dehydrogenase
PA14_06640	PA0508		0	NE	0.0003	NE	0	NE	0	NE	0	NE	0.0003	NE	nonessential	nonessential	acyl-CoA dehydrogenase
PA14_06650	PA0509	nirN	0.1699	U	0	NE	0.0371	U	0	NE	0.0414	U	0	NE	nonessential	nonessential	c-type cytochrome
PA14_06660	PA0510	nirE	0.0006	NE	0.0001	NE	0.2498	U	0.9134	U	0	NE	0.4053	U	nonessential	nonessential	uroporphyrin-III c-methyltransferase
PA14_06670	PA0511	nirJ	0	NE	0	NE	0	NE	0	NE	0	NE	0	NE	nonessential	nonessential	heme d1 biosynthesis protein NirJ
PA14_06680	PA0512	nirH	0.9553	U	0.0016	NE	0.0021	NE	0.0018	NE	0	NE	0.0025	NE	nonessential	nonessential	hypothetical protein
PA14_06690	PA0513	nirG	0	NE	0.7941	U	0	NE	0	NE	0	NE	0.8233	U	nonessential	nonessential	transcriptional regulator
PA14_06700	PA0514	nirL	0	NE	0	NE	0	NE	0	NE	0	NE	0	NE	nonessential	nonessential	heme d1 biosynthesis protein NirL
PA14_06710	PA0515		0.0005	NE	0.0007	NE	0.0007	NE	0.0009	NE	0.0015	NE	0.0011	NE	nonessential	nonessential	transcriptional regulator
PA14_06720	PA0516	nirF	0	NE	0	NE	0	NE	0	NE	0	NE	0	NE	nonessential	nonessential	heme d1 biosynthesis protein NirF
PA14_06740	PA0518	nirM	-1	S	-1	S	-1	S	-1	S	-1	S	-1	S	nonessential	nonessential	cytochrome c-551
PA14_06750	PA0519	nirS	0	NE	0	NE	0	NE	0	NE	0	NE	0	NE	nonessential	nonessential	nitrite reductase
PA14_06770	PA0520	nirQ	0	NE	0	NE	0	NE	0	NE	0	NE	0	NE	nonessential	nonessential	regulatory protein NirQ
PA14_06790	PA0521		0	NE	0	NE	0	NE	0	NE	0	NE	0.0005	NE	nonessential	nonessential	cytochrome c oxidase subunit
PA14_06800	PA0522		-1	S	-1	S	-1	S	-1	S	-1	S	-1	S	nonessential	nonessential	hypothetical protein
PA14_06810	PA0523	norC	0.5772	U	0	NE	0	NE	0	NE	0.0001	NE	0	NE	nonessential	nonessential	nitric-oxide reductase subunit C
PA14_06830	PA0524	norB	0	NE	0	NE	0.0032	NE	0	NE	0.0721	U	0	NE	nonessential	nonessential	nitric-oxide reductase subunit B
PA14_06840	PA0525		0.9194	U	0.1919	U	0.7618	U	0.9649	U	0.5844	U	0.9924	U	nonessential	nonessential	dinitrification protein NorD
PA14_06860	PA0526		-1	S	-1	S	-1	S	-1	S	-1	S	-1	S	nonessential	nonessential	hypothetical protein
PA14_06870	PA0527	dnr	0	NE	0	NE	0	NE	0	NE	0	NE	0	NE	nonessential	nonessential	transcriptional regulator Dnr
PA14_06880	PA0528		0	NE	0	NE	0	NE	0	NE	0	NE	0	NE	nonessential	nonessential	LysR family transcriptional regulator
PA14_06890	PA0529		0.0018	NE	0	NE	0	NE	0	NE	0	NE	0	NE	nonessential	nonessential	hypothetical protein
PA14_06900			-1	S	-1	S	-1	S	-1	S	-1	S	-1	S	nonessential	nonessential	hypothetical protein
PA14_06920	PA0530		0.0014	NE	0.597	U	0.0019	NE	0.0003	NE	0	NE	0.6827	U	nonessential	nonessential	class III pyridoxal phosphate-dependent aminotransferase
PA14_06930	PA0531		0	NE	0	NE	0	NE	0	NE	0.0024	NE	0	NE	nonessential	nonessential	glutamine amidotransferase
PA14_06940	PA0532		0	NE	0	NE	0	NE	0	NE	0	NE	0	NE	nonessential	nonessential	hypothetical protein
PA14_06950	PA0533		0.4601	U	0.4267	U	0	NE	0.9289	U	0	NE	0.7574	U	nonessential	nonessential	LuxR family transcriptional regulator
PA14_06960	PA0534	(pauB1)	0	NE	0	NE	0	NE	0	NE	0	NE	0	NE	nonessential	nonessential	hypothetical protein
PA14_06970	PA0535		0	NE	0	NE	0	NE	0	NE	0	NE	0	NE	nonessential	nonessential	Cro/CI family transcriptional regulator
PA14_06980	PA0536		0.4314	U	0	NE	0.0065	NE	0	NE	0.0226	NE	0.0006	NE	nonessential	nonessential	hypothetical protein
PA14_06990	PA0537		0	NE	0	NE	0	NE	0	NE	0	NE	0	NE	nonessential	nonessential	hypothetical protein
PA14_07000	PA0538	dsbB1*	0	NE	0	NE	0	NE	0	NE	0	NE	0	NE	nonessential	nonessential	DsbB1
PA14_07010	PA0539		0	NE	0	NE	0.4099	U	0	NE	0	NE	0.3808	U	nonessential	nonessential	hypothetical protein
PA14_07020	PA0540		0.0301	NE	0.0004	NE	0.0011	NE	0.0009	NE	0.0008	NE	0.0012	NE	nonessential	nonessential	hypothetical protein
PA14_07030	PA0541		0	NE	0	NE	0	NE	0	NE	0	NE	0	NE	nonessential	nonessential	cytochrome c'
PA14_07050	PA0543		0.0001	NE	0	NE	0	NE	0	NE	0	NE	0	NE	nonessential	nonessential	hypothetical protein
PA14_07060	PA0544		0	NE	0	NE	0.5786	U	0	NE	0.3787	U	0.35	U	nonessential	nonessential	hypothetical protein
PA14_07070	PA0545		0.3139	U	0.0626	U	0	NE	0	NE	0	NE	0	NE	nonessential	nonessential	hypothetical protein
PA14_07110	PA0547		0	NE	0	NE	0	NE	0	NE	0	NE	0	NE	nonessential	nonessential	ArsR family transcriptional regulator
PA14_07140	PA0549		0.9502	U	0.8503	U	0.9181	U	0.6215	U	0.9825	U	0.9715	U	nonessential	nonessential	hypothetical protein
PA14_07150	PA0550		0	NE	0	NE	0	NE	0	NE	0	NE	0	NE	nonessential	nonessential	hypothetical protein
PA14_07170	PA0551	epd	0.4694	U	0.2699	U	0.6138	U	0.9991	E	0.5781	U	0.9925	U	nonessential	nonessential	D-erythrose 4-phosphate dehydrogenase
PA14_07200	PA0553		-1	S	-1	S	-1	S	-1	S	-1	S	-1	S	nonessential	nonessential	hypothetical protein
PA14_07210	PA0554		0	NE	0	NE	0	NE	0	NE	0	NE	0	NE	nonessential	nonessential	hypothetical protein
PA14_07240	PA0556		0	NE	0	NE	0.0051	NE	0	NE	0.0001	NE	0.3854	U	nonessential	nonessential	hypothetical protein
PA14_07250	PA0557		0	NE	0	NE	0	NE	0	NE	0	NE	0	NE	nonessential	nonessential	hypothetical protein
PA14_07260	PA0558		0	NE	0	NE	0.2417	U	0	NE	0	NE	0	NE	nonessential	nonessential	hypothetical protein
PA14_07280	PA0559		0	NE	0.0003	NE	0	NE	0	NE	0.1832	U	0.0004	NE	nonessential	nonessential	hypothetical protein
PA14_07290	PA0560		0	NE	0	NE	0	NE	0	NE	0	NE	0	NE	nonessential	nonessential	hypothetical protein
PA14_07300	PA0561		0	NE	0	NE	0	NE	0	NE	0	NE	0	NE	nonessential	nonessential	hypothetical protein
PA14_07310	PA0562		0.2574	U	0	NE	0	NE	0	NE	0	NE	0.2593	U	nonessential	nonessential	hydrolase
PA14_07330	PA0563		0	NE	0	NE	0	NE	0	NE	0	NE	0	NE	nonessential	nonessential	hypothetical protein
PA14_07340	PA0564		0	NE	0	NE	0	NE	0	NE	0	NE	0	NE	nonessential	nonessential	transcriptional regulator
PA14_07355	PA0565		0	NE	0	NE	0	NE	0	NE	0	NE	0	NE	nonessential	nonessential	hypothetical protein
PA14_07360	PA0566		0	NE	0	NE	0	NE	0	NE	0	NE	0	NE	nonessential	nonessential	hypothetical protein
PA14_07370	PA0567		-1	S	-1	S	-1	S	-1	S	-1	S	-1	S	nonessential	nonessential	hypothetical protein
PA14_07380	PA0568		0	NE	0	NE	0	NE	0	NE	0	NE	0	NE	nonessential	nonessential	hypothetical protein
PA14_07400	PA0569		0	NE	0	NE	0	NE	0	NE	0	NE	0	NE	nonessential	nonessential	hypothetical protein
PA14_07410	PA0570		0	NE	0	NE	0	NE	0	NE	0	NE	0	NE	nonessential	nonessential	hypothetical protein
PA14_07420	PA0571		0	NE	0	NE	0	NE	0	NE	0	NE	0	NE	nonessential	nonessential	hypothetical protein
PA14_07430	PA0572		0	NE	0	NE	0.1291	U	0	NE	0	NE	0	NE	nonessential	nonessential	hypothetical protein
PA14_07440	PA0573		0	NE	0	NE	0	NE	0	NE	0	NE	0	NE	nonessential	nonessential	hypothetical protein
PA14_07450	PA0574		0	NE	0	NE	0.0005	NE	0	NE	0	NE	0	NE	nonessential	nonessential	hypothetical protein
PA14_07460			-1	S	-1	S	-1	S	-1	S	-1	S	-1	S	nonessential	nonessential	hypothetical protein
PA14_07480			0	NE	0.0001	NE	0	NE	0	NE	0.0002	NE	0.0003	NE	nonessential	nonessential	reverse transcriptase
PA14_07500	PA0575	rmcA	0	NE	0	NE	0	NE	0	NE	0	NE	0	NE	nonessential	nonessential	redox regulator of c_di_GMP, RmcA
PA14_07560	PA0579	rpsU	0.9685	U	0.979	U	0.9755	U	0.9884	U	0.9836	U	0.9818	U	nonessential	nonessential	30S ribosomal protein S21
PA14_07580	PA0581		0.0021	NE	0	NE	0	NE	0	NE	0	NE	0	NE	nonessential	nonessential	glycerol-3-phosphate acyltransferase PlsY
PA14_07590	PA0582	folB	0.9596	U	0.9698	U	0.9646	U	0.984	U	0.9804	U	0.9717	U	nonessential	nonessential	dihydroneopterin aldolase
PA14_07600	PA0583		0	NE	0.0001	NE	0.0001	NE	0	NE	0	NE	0.8128	U	nonessential	nonessential	2-amino-4-hydroxy-6- hydroxymethyldihydropteridine pyrophosphokinase
PA14_07620	PA0584	cca	0.9949	U	0.9999	E	0.9967	U	0.9999	E	0.9998	E	0.9988	E	nonessential	essential	multifunctional tRNA nucleotidyl transferase/2'3'-cyclic phosphodiesterase/2'nucleotidase/phosphatase
PA14_07630	PA0585		0	NE	0	NE	0	NE	0	NE	0	NE	0	NE	nonessential	nonessential	hypothetical protein
PA14_07650	PA0586		0	NE	0	NE	0	NE	0	NE	0	NE	0	NE	nonessential	nonessential	SpoVR family protein
PA14_07660	PA0587		0.1997	U	0.1942	U	0.1865	U	0.2395	U	0.1472	U	0.2279	U	nonessential	nonessential	hypothetical protein
PA14_07680	PA0588		0.0507	U	0	NE	0	NE	0.0001	NE	0.0002	NE	0.0002	NE	nonessential	nonessential	hypothetical protein
PA14_07690	PA0589	glpE	0	NE	0	NE	0	NE	0	NE	0	NE	0	NE	nonessential	nonessential	thiosulfate sulfurtransferase
PA14_07700	PA0590	apaH	0	NE	0.4387	U	0.4309	U	0	NE	0.2986	U	0.0156	NE	nonessential	nonessential	diadenosine tetraphosphatase
PA14_07710	PA0591	apaG	0	NE	0	NE	0	NE	0	NE	0	NE	0	NE	nonessential	nonessential	ApaG protein
PA14_07730	PA0592	ksgA	0	NE	0	NE	0	NE	0	NE	0	NE	0	NE	nonessential	nonessential	dimethyladenosine transferase
PA14_07740	PA0593	pdxA	0.8582	U	0.9986	E	0.9907	U	0.9995	E	0.9976	E	0.9913	U	nonessential	essential	4-hydroxythreonine-4-phosphate dehydrogenase
PA14_07770	PA0595	ostA*	0.5012	U	0.4897	U	0.4964	U	0.4914	U	0.5054	U	0.5003	U	nonessential	nonessential	organic solvent tolerance protein OstA
PA14_07780	PA0596		0.3326	U	0	NE	0	NE	0	NE	0	NE	0.4831	U	nonessential	nonessential	hypothetical protein
PA14_07790	PA0597		0.8737	U	0	NE	0	NE	0	NE	0	NE	0.921	U	nonessential	nonessential	nucleotidyl transferase
PA14_07800	PA0598		0	NE	0	NE	0	NE	0	NE	0	NE	0	NE	nonessential	nonessential	hypothetical protein
PA14_07810	PA0599		0.1371	U	0.05	U	0.1265	U	0	NE	0.0737	U	0.0888	U	nonessential	nonessential	hypothetical protein
PA14_07820	PA0600	(agtS)	0.1015	U	0.0901	U	0.0839	U	0.0616	U	0.1045	U	0.0809	U	nonessential	nonessential	histidine kinase
PA14_07840	PA0601	(agtR)	0	NE	0	NE	0	NE	0	NE	0	NE	0	NE	nonessential	nonessential	two-component response regulator
PA14_07850	PA0602		0	NE	0	NE	0	NE	0	NE	0	NE	0	NE	nonessential	nonessential	ABC transporter substrate-binding protein
PA14_07860	PA0603	(agtA)	0	NE	0	NE	0	NE	0	NE	0	NE	0	NE	nonessential	nonessential	ABC transporter ATP-binding protein
PA14_07870	PA0604	(agtB)	0	NE	0	NE	0	NE	0	NE	0	NE	0	NE	nonessential	nonessential	ABC transporter substrate-binding protein
PA14_07890	PA0605	(agtC)	0.1074	U	0	NE	0	NE	0	NE	0	NE	0	NE	nonessential	nonessential	ABC transporter permease
PA14_07900	PA0606	(agtD)	0	NE	0	NE	0	NE	0	NE	0	NE	0	NE	nonessential	nonessential	ABC transporter permease
PA14_07910	PA0607	rpe	0.8072	U	0.8929	U	0.8342	U	0.9441	U	0.9172	U	0.8676	U	nonessential	nonessential	ribulose-phosphate 3-epimerase
PA14_07930	PA0608		0	NE	0	NE	0	NE	0	NE	0	NE	0	NE	nonessential	nonessential	phosphoglycolate phosphatase
PA14_07940	PA0609	trpE	0.1701	U	0	NE	0.0103	NE	0	NE	0	NE	0	NE	nonessential	nonessential	anthranilate synthase component I
PA14_07950	PA0610	prtN	0	NE	0	NE	0	NE	0	NE	0	NE	0	NE	nonessential	nonessential	transcriptional regulator PrtN
PA14_07960	PA0611	prtR	0.9319	U	0.9802	U	0.9555	U	0.9929	U	0.9856	U	0.9685	U	nonessential	nonessential	transcriptional regulator PrtR
PA14_07980	PA0613		0	NE	0	NE	0	NE	0	NE	0	NE	0	NE	nonessential	nonessential	hypothetical protein
PA14_07990	PA0614		0.8245	U	0	NE	0.0041	NE	0	NE	0.0047	NE	0	NE	nonessential	nonessential	hypothetical protein
PA14_08000	PA0615		0	NE	0	NE	0	NE	0	NE	0	NE	0	NE	nonessential	nonessential	hypothetical protein
PA14_08010	PA0616		0	NE	0	NE	0	NE	0	NE	0	NE	0	NE	nonessential	nonessential	hypothetical protein
PA14_08020	PA0617		0	NE	0	NE	0	NE	0	NE	0	NE	0	NE	nonessential	nonessential	bacteriophage protein
PA14_08030	PA0618		0	NE	0	NE	0	NE	0	NE	0	NE	0	NE	nonessential	nonessential	phage baseplate assembly protein
PA14_08040	PA0619		0.6222	U	0	NE	0	NE	0	NE	0	NE	0.6854	U	nonessential	nonessential	phage tail protein
PA14_08050	PA0620		0.0948	U	0	NE	0	NE	0	NE	0	NE	0.0001	NE	nonessential	nonessential	tail fiber protein
PA14_08060	PA0621		0	NE	0	NE	0	NE	0	NE	0	NE	0	NE	nonessential	nonessential	tail fiber assembly protein
PA14_08070	PA0622		0.0285	NE	0	NE	0.0217	NE	0	NE	0	NE	0	NE	nonessential	nonessential	phage tail sheath protein
PA14_08090	PA0623		0.1183	U	0	NE	0.7978	U	0	NE	0.0018	NE	0.465	U	nonessential	nonessential	phage tail tube protein
PA14_08100	PA0624		0	NE	0	NE	0	NE	0	NE	0	NE	0	NE	nonessential	nonessential	hypothetical protein
PA14_08120	PA0625		0.1033	U	0	NE	0.1351	U	0	NE	0.0707	U	0	NE	nonessential	nonessential	tail length determinator protein
PA14_08130	PA0626		0	NE	0	NE	0	NE	0	NE	0	NE	0	NE	nonessential	nonessential	hypothetical protein
PA14_08140	PA0627		-1	S	-1	S	-1	S	-1	S	-1	S	-1	S	nonessential	nonessential	hypothetical protein
PA14_08150	PA0628		0.0867	U	0	NE	0	NE	0	NE	0	NE	0	NE	nonessential	nonessential	phage late control gene D protein
PA14_08160	PA0629		0	NE	0	NE	0	NE	0	NE	0	NE	0	NE	nonessential	nonessential	lytic enzyme
PA14_08180	PA0630		0.0013	NE	0	NE	0	NE	0	NE	0	NE	0.0018	NE	nonessential	nonessential	hypothetical protein
PA14_08190	PA0631		-1	S	-1	S	-1	S	-1	S	-1	S	-1	S	nonessential	nonessential	hypothetical protein
PA14_08200	PA0632		0	NE	0	NE	0	NE	0	NE	0	NE	0.0078	NE	nonessential	nonessential	hypothetical protein
PA14_08210	PA0633		0	NE	0	NE	0	NE	0	NE	0	NE	0	NE	nonessential	nonessential	hypothetical protein
PA14_08220	PA0634		0	NE	0	NE	0	NE	0	NE	0.0178	NE	0.0164	NE	nonessential	nonessential	hypothetical protein
PA14_08230	PA0635		0	NE	0.0001	NE	0.9473	U	0.8376	U	0.8544	U	0	NE	nonessential	nonessential	hypothetical protein
PA14_08240	PA0636		0.1448	U	0	NE	0.4648	U	0.0552	U	0.0437	U	0.4927	U	nonessential	nonessential	hypothetical protein
PA14_08250	PA0637		0	NE	0	NE	0.0066	NE	0	NE	0	NE	0	NE	nonessential	nonessential	hypothetical protein
PA14_08260	PA0638		0	NE	0	NE	0	NE	0	NE	0	NE	0	NE	nonessential	nonessential	minor tail protein L
PA14_08270	PA0639		0.0327	U	0.626	U	0	NE	0	NE	0	NE	0.6189	U	nonessential	nonessential	hypothetical protein
PA14_08280	PA0640		0	NE	0	NE	0	NE	0	NE	0	NE	0	NE	nonessential	nonessential	bacteriophage protein
PA14_08300	PA0641		0	NE	0	NE	0.0002	NE	0	NE	0	NE	0	NE	nonessential	nonessential	phage-related protein, tail component
PA14_08310	PA0646		0	NE	0	NE	0	NE	0	NE	0	NE	0	NE	nonessential	nonessential	hypothetical protein
PA14_08320	PA0647		0	NE	0	NE	0	NE	0	NE	0	NE	0	NE	nonessential	nonessential	hypothetical protein
PA14_08330	PA0648		-1	S	-1	S	-1	S	-1	S	-1	S	-1	S	nonessential	nonessential	hypothetical protein
PA14_08340	PA0649	trpG	0.6661	U	0	NE	0.3872	U	0	NE	0.131	U	0.6063	U	nonessential	nonessential	anthranilate synthase component II
PA14_08350	PA0650	trpD	0	NE	0	NE	0	NE	0	NE	0	NE	0	NE	nonessential	nonessential	anthranilate phosphoribosyltransferase
PA14_08360	PA0651	trpC	0	NE	0	NE	0	NE	0	NE	0	NE	0	NE	nonessential	nonessential	indole-3-glycerol-phosphate synthase
PA14_08370	PA0652	vfr	0	NE	0	NE	0	NE	0	NE	0	NE	0	NE	nonessential	nonessential	cAMP-regulatory protein
PA14_08380	PA0653		0	NE	0	NE	0	NE	0	NE	0	NE	0	NE	nonessential	nonessential	hypothetical protein
PA14_08390	PA0654	speD	0.0001	NE	0	NE	0	NE	0	NE	0	NE	0	NE	nonessential	nonessential	S-adenosylmethionine decarboxylase
PA14_08400	PA0655		0.7523	U	0.8456	U	0.771	U	0.9009	U	0.8576	U	0.8131	U	nonessential	nonessential	hypothetical protein
PA14_08420	PA0656		-1	S	-1	S	-1	S	-1	S	-1	S	-1	S	nonessential	nonessential	HIT family protein
PA14_08430	PA0657		0	NE	0	NE	0.0001	NE	0	NE	0	NE	0	NE	nonessential	nonessential	ATPase
PA14_08440	PA0658		0.013	NE	0.0001	NE	0.0007	NE	0.2269	U	0	NE	0	NE	nonessential	nonessential	short chain alcohol dehydrogenase
PA14_08450	PA0659		0	NE	0.1227	U	0	NE	0	NE	0	NE	0	NE	nonessential	nonessential	hypothetical protein
PA14_08460	PA0660		0	NE	0	NE	0	NE	0	NE	0	NE	0	NE	nonessential	nonessential	hypothetical protein
PA14_08480	PA0662	argC	0.0162	NE	0	NE	0	NE	0	NE	0	NE	0.0182	NE	nonessential	nonessential	N-acetyl-gamma-glutamyl-phosphate reductase
PA14_08490	PA0663		0	NE	0	NE	0	NE	0	NE	0	NE	0	NE	nonessential	nonessential	hypothetical protein
PA14_08500	PA0664		-1	S	-1	S	-1	S	-1	S	-1	S	-1	S	nonessential	nonessential	hypothetical protein
PA14_08510	PA0665		0.9748	U	0.989	U	0.9802	U	0.9937	U	0.9906	U	0.9868	U	nonessential	nonessential	iron-sulfur cluster insertion protein ErpA
PA14_08520	PA0666	anmK	0.1852	U	0.0015	NE	0.181	U	0.0981	U	0	NE	0.0032	NE	nonessential	nonessential	anhydro-N-acetylmuramic acid kinase
PA14_08540	PA0667	(mepM)	0.3261	U	0	NE	0	NE	0	NE	0	NE	0.6177	U	nonessential	nonessential	hypothetical protein
PA14_08560	PA0668	tyrZ	0	NE	0	NE	0	NE	0.0064	NE	0	NE	0	NE	nonessential	nonessential	tyrosyl-tRNA synthetase
PA14_08640	PA4278		0	NE	0	NE	0	NE	0	NE	0	NE	0	NE	nonessential	nonessential	hypothetical protein
PA14_08680	PA4265 PA4277	tufB	0.8001	U	0.2494	U	0.7555	U	0	NE	0	NE	0.8727	U	nonessential	nonessential	elongation factor Tu
PA14_08720	PA4274	rplK	0.9305	U	0.9748	U	0.9515	U	0.9897	U	0.9814	U	0.9645	U	nonessential	nonessential	50S ribosomal protein L11
PA14_08750	PA4271	rplL	0.9502	U	0.9523	U	0.9508	U	0.9686	U	0.9677	U	0.959	U	nonessential	nonessential	50S ribosomal protein L7/L12
PA14_08760	PA4270	rpoB	0.9994	E	0.9996	E	0.9967	U	0.992	U	0.9846	U	0.9954	U	essential	nonessential	DNA-directed RNA polymerase subunit beta
PA14_08810	PA4267	rpsG	0.9001	U	0.9622	U	0.9245	U	0.9822	U	0.9707	U	0.9462	U	nonessential	nonessential	30S ribosomal protein S7
PA14_08820	PA4266	fusA1	0.9435	U	0.9258	U	0.8678	U	0.5913	U	0.617	U	0.7671	U	nonessential	nonessential	elongation factor G
PA14_08830	PA4265 PA4277	tufA	0.5604	U	0.9697	U	0.7302	U	0	NE	0.0026	NE	0	NE	nonessential	nonessential	elongation factor Tu
PA14_08840	PA4264	rpsJ	0.9767	U	0.9861	U	0.9802	U	0.9941	U	0.9914	U	0.9848	U	nonessential	nonessential	30S ribosomal protein S10
PA14_08860	PA4262	rplD	0.9091	U	0.9684	U	0.9312	U	0.9878	U	0.9763	U	0.9503	U	nonessential	nonessential	50S ribosomal protein L4
PA14_08870	PA4261	rplW	0.9772	U	0.9866	U	0.9811	U	0.9935	U	0.9922	U	0.9884	U	nonessential	nonessential	50S ribosomal protein L23
PA14_08880	PA4260	rplB	0.9877	U	0.9984	E	0.9953	U	0.9977	E	0.998	E	0.9973	U	nonessential	essential	50S ribosomal protein L2
PA14_08890	PA4259	rpsS	0.9595	U	0.9692	U	0.9612	U	0.984	U	0.9786	U	0.9696	U	nonessential	nonessential	30S ribosomal protein S19
PA14_08900	PA4258	rplV	0.9521	U	0.9674	U	0.9571	U	0.9764	U	0.9769	U	0.9659	U	nonessential	nonessential	50S ribosomal protein L22
PA14_08930	PA4255	rpmC	-1	S	-1	S	-1	S	-1	S	-1	S	-1	S	nonessential	nonessential	50S ribosomal protein L29
PA14_08940	PA4254	rpsQ	0.9592	U	0.9687	U	0.965	U	0.9822	U	0.9774	U	0.9731	U	nonessential	nonessential	30S ribosomal protein S17
PA14_08950	PA4253	rplN	0.9517	U	0.9481	U	0.9463	U	0.9665	U	0.9671	U	0.9591	U	nonessential	nonessential	50S ribosomal protein L14
PA14_08960	PA4252	rplX	0.9589	U	0.9657	U	0.962	U	0.9838	U	0.9768	U	0.9724	U	nonessential	nonessential	50S ribosomal protein L24
PA14_08970	PA4251	rplE	0.924	U	0.9819	U	0.9481	U	0.9922	U	0.986	U	0.9669	U	nonessential	nonessential	50S ribosomal protein L5
PA14_09000	PA4248	rplF	0.9268	U	0.9803	U	0.9542	U	0.9939	U	0.9828	U	0.9688	U	nonessential	nonessential	50S ribosomal protein L6
PA14_09010	PA4247	rplR	0.9492	U	0.9522	U	0.9524	U	0.9654	U	0.9653	U	0.9607	U	nonessential	nonessential	50S ribosomal protein L18
PA14_09020	PA4246	rpsE	0.9228	U	0.9781	U	0.9479	U	0.9923	U	0.981	U	0.9614	U	nonessential	nonessential	30S ribosomal protein S5
PA14_09030	PA4245	rpmD	-1	S	-1	S	-1	S	-1	S	-1	S	-1	S	nonessential	nonessential	50S ribosomal protein L30
PA14_09040	PA4244	rplO	0.8654	U	0.8916	U	0.8713	U	0.9306	U	0.9155	U	0.8926	U	nonessential	nonessential	50S ribosomal protein L15
PA14_09070	PA4242	rpmJ	-1	S	-1	S	-1	S	-1	S	-1	S	-1	S	nonessential	nonessential	50S ribosomal protein L36
PA14_09090	PA4240	rpsK	0.9433	U	0.9727	U	0.9548	U	0.9855	U	0.9782	U	0.9655	U	nonessential	nonessential	30S ribosomal protein S11
PA14_09130	PA4237	rplQ	0.897	U	0.9501	U	0.9132	U	0.9711	U	0.9586	U	0.9332	U	nonessential	nonessential	50S ribosomal protein L17
PA14_09150	PA4236	katA	0.1868	U	0	NE	0	NE	0	NE	0	NE	0	NE	nonessential	nonessential	catalase
PA14_09160	PA4235	bfrA*	0.0042	NE	0	NE	0	NE	0	NE	0	NE	0	NE	nonessential	nonessential	bacterioferritin
PA14_09180	PA4234	uvrA	0	NE	0	NE	0	NE	0	NE	0	NE	0	NE	nonessential	nonessential	excinuclease ABC subunit A
PA14_09195	PA4233		0.6128	U	0	NE	0.1849	U	0	NE	0.1911	U	0.2032	U	nonessential	nonessential	major facilitator transporter
PA14_09200	PA4232	ssb	0.8248	U	0.0002	NE	0.8605	U	0.949	U	0.9201	U	0.885	U	nonessential	nonessential	single-stranded DNA-binding protein
PA14_09210	PA4231	pchA	0.0037	NE	0	NE	0.609	U	0.0193	NE	0.9184	U	0.6853	U	nonessential	nonessential	salicylate biosynthesis isochorismate synthase
PA14_09220	PA4230	pchB	0	NE	0	NE	0	NE	0	NE	0	NE	0	NE	nonessential	nonessential	isochorismate-pyruvate lyase
PA14_09230	PA4229	pchC	0.4472	U	0	NE	0	NE	0	NE	0.8795	U	0.7192	U	nonessential	nonessential	pyochelin biosynthetic protein PchC
PA14_09240	PA4228	pchD	0.0983	U	0	NE	0	NE	0	NE	0	NE	0	NE	nonessential	nonessential	pyochelin biosynthesis protein PchD
PA14_09260	PA4227	pchR	0.6299	U	0	NE	0	NE	0.0055	NE	0	NE	0	NE	nonessential	nonessential	transcriptional regulator PchR
PA14_09270	PA4226	pchE	0.5998	U	0.1657	U	0.9992	E	0.9816	U	0.9959	U	1	E	nonessential	nonessential	dihydroaeruginoic acid synthetase
PA14_09290	PA4224	pchG	0	NE	0.8226	U	0.3689	U	0.8672	U	0.8223	U	0.4138	U	nonessential	nonessential	pyochelin biosynthetic protein PchG
PA14_09300	PA4223		0.8413	U	0.9499	U	0.8783	U	0.9999	E	0.9999	E	0.8998	U	nonessential	essential	ABC transporter ATP-binding protein
PA14_09320	PA4222		0.991	U	0.3191	U	0.9958	U	0.9491	U	0.9898	U	0.9926	U	nonessential	nonessential	ABC transporter ATP-binding protein
PA14_09340	PA4221	fptA	0.6274	U	0	NE	0	NE	0.9991	E	0.7819	U	0.9919	U	nonessential	nonessential	Fe(III)-pyochelin outer membrane receptor
PA14_09350	PA4220		-1	S	-1	S	-1	S	-1	S	-1	S	-1	S	nonessential	nonessential	hypothetical protein
PA14_09370	PA4219	(ampO)	0.4258	U	0.5433	U	0	NE	0.9865	U	0.6914	U	0.9482	U	nonessential	nonessential	hypothetical protein
PA14_09380	PA4218	(ampP)	0.9755	U	0.9291	U	0.6552	U	0.9958	U	0.1956	U	0.9857	U	nonessential	nonessential	transporter
PA14_09400	PA4217	phzS	0	NE	0	NE	0	NE	0.1202	U	0	NE	0.2599	U	nonessential	nonessential	hypothetical protein
PA14_09410	PA1905	phzG1*	0.0012	NE	0	NE	0.0011	NE	0	NE	0.0018	NE	0.0014	NE	nonessential	nonessential	pyrodoxamine 5'-phosphate oxidase
PA14_09420	PA1904 PA4215	phzF1	0	NE	0	NE	0	NE	0.1858	U	0.4777	U	0.4116	U	nonessential	nonessential	phenazine biosynthesis protein
PA14_09440	PA1903 PA4214	phzE1	0.1188	U	0.0021	NE	0.1216	U	0	NE	0.6126	U	0.3822	U	nonessential	nonessential	phenazine biosynthesis protein PhzE
PA14_09450	PA1902 PA4213	phzD1	0	NE	0	NE	0	NE	0	NE	0	NE	0	NE	nonessential	nonessential	phenazine biosynthesis protein PhzD
PA14_09460		phzC1	0.0002	NE	0.5392	U	0	NE	0.6614	U	0.0001	NE	0.7043	U	nonessential	nonessential	phenazine biosynthesis protein PhzC
PA14_09470	PA4211	phzB1	0.0002	NE	0.9865	U	0.0004	NE	0	NE	0.0002	NE	0	NE	nonessential	nonessential	phenazine biosynthesis protein
PA14_09480	PA4210	phzA1	0	NE	0.5707	U	0	NE	0	NE	0	NE	0.0016	NE	nonessential	nonessential	phenazine biosynthesis protein
PA14_09490	PA4209	phzM	0	NE	0	NE	0	NE	0	NE	0	NE	0	NE	nonessential	nonessential	phenazine-specific methyltransferase
PA14_09500	PA4208	opmD	0.6587	U	0.0866	U	0.9	U	0.1166	U	0.9997	E	0.5224	U	nonessential	nonessential	outer membrane protein
PA14_09520	PA4207	mexI	0.0003	NE	0	NE	0	NE	0	NE	0	NE	0	NE	nonessential	nonessential	RND efflux transporter
PA14_09530	PA4206	mexH	0	NE	0	NE	0	NE	0	NE	0.4396	U	0.7886	U	nonessential	nonessential	RND efflux membrane fusion protein
PA14_09540	PA4205	mexG	0	NE	0	NE	0	NE	0	NE	0.6079	U	0	NE	nonessential	nonessential	hypothetical protein
PA14_09550	PA4204	(ppgL)	0.1564	U	0.1408	U	0.1767	U	0.1743	U	0.1753	U	0.0165	NE	nonessential	nonessential	hypothetical protein
PA14_09570	PA4203	(nmoR)	0	NE	0	NE	0.3189	U	0.3448	U	0	NE	0	NE	nonessential	nonessential	LysR family transcriptional regulator
PA14_09580	PA4202	(nmoA)	0.3439	U	0.8399	U	0.0225	NE	0.7724	U	0.9732	U	0.4058	U	nonessential	nonessential	hypothetical protein
PA14_09600	PA4201	ddlA	0.9233	U	0.6733	U	0.9481	U	0.7725	U	0.8671	U	0.9598	U	nonessential	nonessential	D-alanine--D-alanine ligase
PA14_09610	PA4200		0	NE	0	NE	0	NE	0	NE	0	NE	0	NE	nonessential	nonessential	hypothetical protein
PA14_09630	PA4199		0	NE	0	NE	0	NE	0	NE	0	NE	0	NE	nonessential	nonessential	acyl-CoA dehydrogenase
PA14_09660	PA4198		0.0191	NE	0	NE	0.2319	U	0.5078	U	0.019	NE	0.181	U	nonessential	nonessential	acyl-CoA synthetase
PA14_09680	PA4197	(bfiS)	0.5023	U	0.7122	U	0.4368	U	1	E	0.9999	E	1	E	nonessential	essential	two-component sensor
PA14_09690	PA4196	(bfiR)	0	NE	0	NE	0.1517	U	0.1332	U	0.4598	U	0.1695	U	nonessential	nonessential	two-component response regulator
PA14_09700	PA4190	(pqsL)	0	NE	0	NE	0.0879	U	0.0072	NE	0.0052	NE	0	NE	nonessential	nonessential	monooxygenase
PA14_09730	PA4188		0	NE	0	NE	0	NE	0.9919	U	0.9866	U	0.5557	U	nonessential	nonessential	dihydrodipicolinate synthase
PA14_09740	PA4187		0	NE	0	NE	0.1214	U	1	E	0.9701	U	0.7206	U	nonessential	nonessential	MFS transporter
PA14_09750	PA4186		0	NE	0	NE	0	NE	0	NE	0.7079	U	0.1327	U	nonessential	nonessential	oxidoreductase
PA14_09760	PA4185		0	NE	0	NE	0	NE	0	NE	0.8618	U	0.0001	NE	nonessential	nonessential	GntR family transcriptional regulator
PA14_09770	PA4184	souR	0	NE	0	NE	0	NE	0	NE	0	NE	0	NE	nonessential	nonessential	sarcosine oxidation and utilization regulator SouR
PA14_09780	PA4183		0	NE	0	NE	0	NE	0	NE	0	NE	0	NE	nonessential	nonessential	hypothetical protein
PA14_09790	PA4182		0	NE	0	NE	0	NE	0	NE	0	NE	0	NE	nonessential	nonessential	transcriptional regulator
PA14_09810	PA4181		0.4207	U	0	NE	0.4102	U	0.4423	U	0.7796	U	0.4472	U	nonessential	nonessential	hypothetical protein
PA14_09820	PA4180		0.0035	NE	0	NE	0	NE	0	NE	0.0061	NE	0	NE	nonessential	nonessential	acetolactate synthase
PA14_09850	PA4179		0	NE	0	NE	0	NE	0.4543	U	0.0003	NE	0.4171	U	nonessential	nonessential	porin
PA14_09870	PA4178	eftM	0	NE	0.0041	NE	0.0046	NE	0.0089	NE	0.0072	NE	0	NE	nonessential	nonessential	SAM-dependent methyltransferase , EftM
PA14_09880	PA4177		0.9019	U	0	NE	0	NE	0	NE	0	NE	0	NE	nonessential	nonessential	hypothetical protein
PA14_09890	PA4176	ppiC2	-1	S	-1	S	-1	S	-1	S	-1	S	-1	S	nonessential	nonessential	peptidyl-prolyl cis-trans isomerase C2
PA14_09900	PA4175	(piv)*	0	NE	0	NE	0	NE	0	NE	0.4603	U	0	NE	nonessential	nonessential	Pvds-regulated endoprotease, lysyl class
PA14_09910	PA4174		0.0001	NE	0	NE	0.0003	NE	0	NE	0	NE	0.0001	NE	nonessential	nonessential	transcriptional regulator
PA14_09920	PA4173		0	NE	0	NE	0	NE	0	NE	0.0256	NE	0.0232	NE	nonessential	nonessential	translation initiation inhibitor
PA14_09930	PA4172		0	NE	0	NE	0	NE	0	NE	0	NE	0	NE	nonessential	nonessential	exonuclease III
PA14_09940	PA4171		0	NE	0	NE	0	NE	0	NE	0	NE	0.9431	U	nonessential	nonessential	protease
PA14_09950	PA4170		0.0005	NE	0	NE	0	NE	0	NE	0.4461	U	0.8552	U	nonessential	nonessential	oxidoreductase
PA14_09960	PA4169		0.8284	U	0.0615	U	0	NE	0	NE	0.0855	U	0	NE	nonessential	nonessential	hypothetical protein
PA14_09970	PA4168	fpvB	0.0607	U	0	NE	0	NE	0.0387	U	0.1427	U	0	NE	nonessential	nonessential	type I ferripyoverdine receptor, FpvB
PA14_09980	PA4167	dkgB	0	NE	0	NE	0	NE	0	NE	0.9253	U	0.681	U	nonessential	nonessential	2,5-diketo-D-gluconate reductase B
PA14_09990	PA4166		0	NE	0	NE	0.0029	NE	0	NE	0	NE	0	NE	nonessential	nonessential	acetyltransferase
PA14_10010	PA4165		0.0019	NE	0.2502	U	0.0013	NE	1	E	0.9996	E	0.855	U	nonessential	essential	transcriptional regulator
PA14_10020	PA4164		0.9553	U	0.9686	U	0.9016	U	0.9816	U	0.9752	U	0.9682	U	nonessential	nonessential	hypothetical protein
PA14_10040	PA4163		0.5932	U	0	NE	0.8584	U	0.989	U	0.9685	U	0.9456	U	nonessential	nonessential	amidase
PA14_10050			0	NE	0	NE	0.0013	NE	0	NE	0	NE	0.0079	NE	nonessential	nonessential	hypothetical protein
PA14_10070			0.0015	NE	0	NE	0.0019	NE	0	NE	0	NE	0.0001	NE	nonessential	nonessential	zinc-dependent oxidoreductase
PA14_10080			0	NE	0	NE	0	NE	0	NE	0	NE	0.0003	NE	nonessential	nonessential	hypothetical protein
PA14_10090			0	NE	0	NE	0	NE	0	NE	0	NE	0	NE	nonessential	nonessential	LysR family transcriptional regulator
PA14_10110			0.2701	U	0	NE	0	NE	0	NE	0.2361	U	0	NE	nonessential	nonessential	transporter
PA14_10120			0	NE	0.0001	NE	0	NE	0	NE	0	NE	0	NE	nonessential	nonessential	LysR family transcriptional regulator
PA14_10130	PA4162		0	NE	0	NE	0	NE	0	NE	0	NE	0.6234	U	nonessential	nonessential	short chain dehydrogenase
PA14_10140	PA4161	fepG	0	NE	0.0832	U	0.3184	U	0.093	U	0.4004	U	0.356	U	nonessential	nonessential	ferric enterobactin transport protein FepG
PA14_10160	PA4160	fepD	0	NE	0	NE	0.0022	NE	0.7919	U	0.7825	U	0.0031	NE	nonessential	nonessential	ferric enterobactin transport protein FepD
PA14_10170	PA4159	fepB	0.0006	NE	0	NE	0.746	U	0	NE	0.8807	U	0.8215	U	nonessential	nonessential	iron-enterobactin transporter periplasmic binding protein
PA14_10180	PA4158	fepC	0.8465	U	0.9362	U	0.8829	U	0.9742	U	0.9473	U	0.9135	U	nonessential	nonessential	ferric enterobactin transport protein FepC
PA14_10190	PA4157		0	NE	0.0002	NE	0.0001	NE	0.0003	NE	0	NE	0	NE	nonessential	nonessential	transcriptional regulator
PA14_10200	PA4156	(fvbA)	0.0002	NE	0	NE	0	NE	0	NE	0	NE	0	NE	nonessential	nonessential	TonB-dependent receptor protein
PA14_10210	PA4155		0.6996	U	0.7499	U	0.215	U	0.9482	U	0.8116	U	0.4636	U	nonessential	nonessential	oxidoreductase
PA14_10220	PA4154		0	NE	0	NE	0	NE	0	NE	0	NE	0	NE	nonessential	nonessential	SH3 domain-containing protein
PA14_10230	PA4153	adht	0.0017	NE	0.0518	U	0.4363	U	0.6506	U	0.4092	U	0.9866	U	nonessential	nonessential	2,3-butanediol dehydrogenase
PA14_10240	PA4152		0	NE	0.155	U	0.571	U	0.6321	U	0.1966	U	0.0382	U	nonessential	nonessential	branched-chain alpha-keto acid dehydrogenase subunit E2
PA14_10250	PA4151	acoB	0.5184	U	0	NE	0	NE	0	NE	0.266	U	0.0754	U	nonessential	nonessential	acetoin catabolism protein AcoB
PA14_10260	PA4150		0	NE	0	NE	0.2687	U	0	NE	0.86	U	0.0002	NE	nonessential	nonessential	dehydrogenase E1 component
PA14_10270	PA4149		0.836	U	0.8883	U	0.4132	U	0.8917	U	0.8571	U	0.8404	U	nonessential	nonessential	hypothetical protein
PA14_10280	PA4148		0.4327	U	0	NE	0.2885	U	0.5511	U	0.0001	NE	0.0002	NE	nonessential	nonessential	short-chain dehydrogenase
PA14_10290	PA4147	acoR	0	NE	0	NE	0	NE	0.1941	U	0.9999	E	0.9989	E	nonessential	essential	transcriptional regulator AcoR
PA14_10300			0	NE	0.0058	NE	0	NE	0	NE	0.9607	U	0.6526	U	nonessential	nonessential	efflux protein
PA14_10320	PA4145		0.737	U	0	NE	0	NE	0.6138	U	0.8866	U	0.0003	NE	nonessential	nonessential	transcriptional regulator
PA14_10330	PA4144		0.1028	U	0.095	U	0.2452	U	0.1356	U	0.8629	U	0.2868	U	nonessential	nonessential	outer membrane protein
PA14_10340	PA4143		0.3651	U	0.0001	NE	0.182	U	0.3125	U	0.2586	U	0.2048	U	nonessential	nonessential	toxin transporter
PA14_10350	PA4142		0	NE	0	NE	0	NE	0	NE	0	NE	0	NE	nonessential	nonessential	secretion protein
PA14_10360	PA4141		0	NE	0	NE	0	NE	0	NE	0.977	U	0.971	U	nonessential	nonessential	hypothetical protein
PA14_10370	PA4140		0.0005	NE	0.0001	NE	0.0002	NE	0	NE	0.0001	NE	0.0001	NE	nonessential	nonessential	hypothetical protein
PA14_10380	PA4139		0.9691	U	0.9374	U	0	NE	0.5386	U	0.0046	NE	0	NE	nonessential	nonessential	hypothetical protein
PA14_10400			0.9845	U	0.9935	U	0.9902	U	0.9975	E	0.9968	E	0.9934	U	nonessential	essential	hypothetical protein
PA14_10410			0.0001	NE	0.0003	NE	0	NE	0.5346	U	0.0001	NE	0.0001	NE	nonessential	nonessential	hypothetical protein
PA14_10420	PA4138	tyrS	0.9368	U	0.6652	U	0.8991	U	0.3321	U	0.3929	U	0.2791	U	nonessential	nonessential	tyrosyl-tRNA synthetase
PA14_10440	PA4137		0	NE	0	NE	0	NE	0	NE	0.0012	NE	0	NE	nonessential	nonessential	porin
PA14_10470	PA4136		0.0003	NE	0.0002	NE	0.4209	U	0.6426	U	0.9727	U	0.4816	U	nonessential	nonessential	MFS transporter
PA14_10480	PA4135		0	NE	0	NE	0	NE	0	NE	0	NE	0	NE	nonessential	nonessential	transcriptional regulator
PA14_10500	PA4133		0.1449	U	0.0017	NE	0	NE	0.0009	NE	0.0062	NE	0	NE	nonessential	nonessential	cbb3-type cytochrome c oxidase subunit I
PA14_10530	PA4132	(mpaR)	0.9933	U	0.5386	U	0.7101	U	0	NE	0.9958	U	0.9947	U	nonessential	nonessential	GntR family transcriptional regulator
PA14_10540	PA4131		0	NE	0	NE	0.1593	U	0	NE	0	NE	0	NE	nonessential	nonessential	iron-sulfur cluster-binding protein
PA14_10550	PA4130		0.9937	U	0	NE	0.0571	U	0.1612	U	0	NE	0.0663	U	nonessential	nonessential	sulfite or nitrite reductas
PA14_10560	PA4129		0	NE	0	NE	0	NE	0	NE	0	NE	0	NE	nonessential	nonessential	hypothetical protein
PA14_10570	PA4128		0.8169	U	0.4094	U	0.0037	NE	0.8511	U	0.9126	U	0.7356	U	nonessential	nonessential	2,4-dihydroxyhept-2-ene-1,7-dioic acid aldolase
PA14_10590	PA4127	hpcG	0.0011	NE	0	NE	0	NE	0	NE	0	NE	0	NE	nonessential	nonessential	2-oxo-hepta-3-ene-1,7-dioic acid hydratase
PA14_10600	PA4126		0	NE	0.1159	U	0	NE	0	NE	0	NE	0	NE	nonessential	nonessential	MFS transporter
PA14_10610	PA4125	hpcD	0	NE	0	NE	0	NE	0	NE	0	NE	0	NE	nonessential	nonessential	5-carboxymethyl-2-hydroxymuconate isomerase
PA14_10620	PA4124	hpcB	0	NE	0	NE	0	NE	0	NE	0	NE	0	NE	nonessential	nonessential	homoprotocatechuate 2,3-dioxygenase
PA14_10630	PA4123	hpcC	0	NE	0	NE	0.0004	NE	0	NE	0	NE	0.138	U	nonessential	nonessential	5-carboxy-2-hydroxymuconate semialdehyde dehydrogenase
PA14_10640	PA4122		0	NE	0	NE	0	NE	0	NE	0	NE	0	NE	nonessential	nonessential	hypothetical protein
PA14_10650	PA4121		0	NE	0	NE	0	NE	0	NE	0	NE	0	NE	nonessential	nonessential	hypothetical protein
PA14_10660	PA4120		0.1927	U	0.1385	U	0	NE	0	NE	0	NE	0	NE	nonessential	nonessential	transcriptional regulator
PA14_10670	PA4119	aph	0.7471	U	0.8535	U	0.7669	U	0	NE	0.852	U	0.8089	U	nonessential	nonessential	aminoglycoside 3'-phosphotransferase type IIB
PA14_10680	PA4118		0	NE	0	NE	0.0045	NE	0.001	NE	0	NE	0	NE	nonessential	nonessential	hypothetical protein
PA14_10700	PA4117	(bphP)	0	NE	0.0037	NE	0.0057	NE	0.0035	NE	0.0062	NE	0.0515	U	nonessential	nonessential	bacteriophytochrome
PA14_10710	PA4116	(bphO)	0.0901	U	0.0005	NE	0.2931	U	0	NE	0.9341	U	0.9451	U	nonessential	nonessential	hypothetical protein
PA14_10730	PA4115		0	NE	0	NE	0	NE	0	NE	0	NE	0.0312	U	nonessential	nonessential	hypothetical protein
PA14_10740	PA4114		0.0001	NE	0	NE	0	NE	0	NE	0	NE	0	NE	nonessential	nonessential	spermidine acetyltransferase
PA14_10750	PA4113		0.1262	U	0	NE	0	NE	0	NE	0.4666	U	0.2169	U	nonessential	nonessential	sugar efflux transporter
PA14_10770	PA4112		0.5944	U	0.9955	U	0.9969	U	0	NE	0.9902	U	0.087	U	nonessential	nonessential	sensor/response regulator hybrid
PA14_10780	PA4111		-1	S	-1	S	-1	S	-1	S	-1	S	-1	S	nonessential	nonessential	hypothetical protein
PA14_10790	PA4110	ampC	0.2875	U	0.0659	U	0.3569	U	0	NE	0.0901	U	0.9371	U	nonessential	nonessential	beta-lactamase
PA14_10800	PA4109	ampR	0.0001	NE	0.7543	U	0.7095	U	0.8269	U	0.6732	U	0.6375	U	nonessential	nonessential	transcriptional regulator AmpR
PA14_10820	PA4108		0.1157	U	0	NE	0	NE	0	NE	0.111	U	0.1196	U	nonessential	nonessential	HDIG domain-containing protein
PA14_10830			0.605	U	0	NE	0	NE	0	NE	0	NE	0	NE	nonessential	nonessential	LysR family transcriptional regulator
PA14_10840			0	NE	0	NE	0.3995	U	0	NE	0	NE	0	NE	nonessential	nonessential	dehydrogenase
PA14_10850	PA4100		0.0772	U	0	NE	0.0001	NE	0	NE	0	NE	0	NE	nonessential	nonessential	dehydrogenase
PA14_10870	PA4099		0	NE	0	NE	0	NE	0	NE	0	NE	0	NE	nonessential	nonessential	hypothetical protein
PA14_10890	PA4098		0	NE	0.5336	U	0	NE	0.647	U	0.9151	U	0	NE	nonessential	nonessential	short-chain dehydrogenase
PA14_10900	PA4097		0.0004	NE	0	NE	0	NE	0.001	NE	0.0012	NE	0	NE	nonessential	nonessential	alcohol dehydrogenase
PA14_10910	PA4096		0.4137	U	0	NE	0.0117	NE	0.0001	NE	0.9979	E	0.5345	U	nonessential	nonessential	major facilitator transporter
PA14_10920	PA4095		0	NE	0.003	NE	0.0024	NE	0	NE	0.0829	U	0.4926	U	nonessential	nonessential	hypothetical protein
PA14_10940	PA4094		0	NE	0	NE	0.0001	NE	0	NE	0	NE	0.3847	U	nonessential	nonessential	AraC family transcriptional regulator
PA14_10950	PA4093		0.9317	U	0.0009	NE	0.9388	U	0.0002	NE	0.957	U	0.9449	U	nonessential	nonessential	hypothetical protein
PA14_10960			0	NE	0	NE	0	NE	0	NE	0	NE	0	NE	nonessential	nonessential	ferredoxin oxidoreductase subunit
PA14_10970			0	NE	0	NE	0	NE	0.0022	NE	0.4693	U	0	NE	nonessential	nonessential	flavodoxin reductase
PA14_10980			0.3589	U	0.2624	U	0.0001	NE	0	NE	0.6755	U	0.0283	NE	nonessential	nonessential	hypothetical protein
PA14_10990	PA4092	hpaC	-1	S	-1	S	-1	S	-1	S	-1	S	-1	S	nonessential	nonessential	4-hydroxyphenylacetate 3-monooxygenase small subunit
PA14_11000	PA4091	hpaA	0	NE	0	NE	0	NE	0	NE	0	NE	0.1386	U	nonessential	nonessential	4-hydroxyphenylacetate 3-monooxygenase large chain
PA14_11010	PA4090		-1	S	-1	S	-1	S	-1	S	-1	S	-1	S	nonessential	nonessential	hypothetical protein
PA14_11020	PA4089		0.331	U	0	NE	0.3008	U	0	NE	0.3387	U	0.3422	U	nonessential	nonessential	3-ketoacyl-ACP reductase
PA14_11030	PA4088		0.1034	U	0	NE	0.0003	NE	0.1393	U	0.8848	U	0	NE	nonessential	nonessential	aminotransferase
PA14_11050	PA4087		0	NE	0	NE	0	NE	0	NE	0.0895	U	0	NE	nonessential	nonessential	hypothetical protein
PA14_11060	PA4086	cupB1	0	NE	0	NE	0	NE	0	NE	0	NE	0	NE	nonessential	nonessential	fimbrial subunit CupB1
PA14_11070	PA4085	cupB2	0	NE	0.0003	NE	0.0002	NE	0	NE	0	NE	0	NE	nonessential	nonessential	chaperone CupB2
PA14_11080	PA4084	cupB3	0.0502	U	0.0713	U	0.193	U	0.111	U	0	NE	0	NE	nonessential	nonessential	usher CupB3
PA14_11090	PA4083	cupB4	0.7529	U	0.9344	U	0.793	U	0	NE	0.887	U	0	NE	nonessential	nonessential	chaperone CupB4
PA14_11100	PA4082	cupB5	0.3281	U	0	NE	0	NE	0	NE	0	NE	0	NE	nonessential	nonessential	adhesive protein CupB5
PA14_11110	PA4081	cupB6	0	NE	0	NE	0	NE	0	NE	0	NE	0	NE	nonessential	nonessential	fimbrial protein cupB6
PA14_11120	PA4080		0	NE	0	NE	0	NE	0	NE	0	NE	0	NE	nonessential	nonessential	response regulator
PA14_11130	PA4079		0.2195	U	0.2664	U	0	NE	0.0001	NE	0	NE	0	NE	nonessential	nonessential	short chain dehydrogenase
PA14_11140	PA4078		0	NE	0	NE	0	NE	0	NE	0.0373	U	0	NE	nonessential	nonessential	nonribosomal peptide synthetase
PA14_11150	PA4077		-1	S	-1	S	-1	S	-1	S	-1	S	-1	S	nonessential	nonessential	transcriptional regulator
PA14_11160	PA4076		0	NE	0	NE	0	NE	0	NE	0	NE	0	NE	nonessential	nonessential	hypothetical protein
PA14_11170	PA4075		0	NE	0	NE	0.9208	U	0	NE	0.3214	U	0.3029	U	nonessential	nonessential	hypothetical protein
PA14_11180	PA4074		0	NE	0	NE	0	NE	0	NE	0	NE	0	NE	nonessential	nonessential	transcriptional regulator
PA14_11190	PA4073		0.1116	U	0	NE	0	NE	0	NE	0	NE	0.1858	U	nonessential	nonessential	aldehyde dehydrogenase
PA14_11210	PA4072		0	NE	0	NE	0	NE	0	NE	0	NE	0	NE	nonessential	nonessential	amino acid permease
PA14_11230	PA4071		0.5551	U	0	NE	0	NE	0	NE	0	NE	0	NE	nonessential	nonessential	hypothetical protein
PA14_11240	PA4070		0	NE	0	NE	0	NE	0	NE	0	NE	0	NE	nonessential	nonessential	DNA-binding transcriptional activator FeaR
PA14_11250	PA4069		0.0009	NE	0	NE	0	NE	0	NE	0	NE	0	NE	nonessential	nonessential	hypothetical protein
PA14_11270	PA4067	oprG	0	NE	0	NE	0	NE	0	NE	0	NE	0	NE	nonessential	nonessential	outer membrane protein OprG precursor
PA14_11280	PA4066		0	NE	0	NE	0	NE	0	NE	0	NE	0	NE	nonessential	nonessential	hypothetical protein
PA14_11290	PA4065		0	NE	0	NE	0.1114	U	0	NE	0	NE	0	NE	nonessential	nonessential	permease
PA14_11310	PA4064		-1	S	-1	S	-1	S	-1	S	-1	S	-1	S	nonessential	nonessential	ABC transporter ATP-binding protein
PA14_11320	PA4063		0.4815	U	0.3199	U	0.3753	U	0	NE	0.7215	U	0.6883	U	nonessential	nonessential	hypothetical protein
PA14_11340	PA4061		0	NE	0	NE	0	NE	0	NE	0.2336	U	0	NE	nonessential	nonessential	thioredoxin
PA14_11350	PA4059		0	NE	0	NE	0	NE	0	NE	0.0002	NE	0	NE	nonessential	nonessential	hypothetical protein
PA14_11370	PA4058		-1	S	-1	S	-1	S	-1	S	-1	S	-1	S	nonessential	nonessential	lipoprotein
PA14_11380	PA4057	nrdR	-1	S	-1	S	-1	S	-1	S	-1	S	-1	S	nonessential	nonessential	transcriptional regulator NrdR
PA14_11400	PA4056	ribD	0.9255	U	0.9761	U	0.9447	U	0.9849	U	0.9696	U	0.9531	U	nonessential	nonessential	riboflavin-specific deaminase/reductase
PA14_11410	PA4055	ribC	0.7449	U	0	NE	0.7724	U	0.8956	U	0.854	U	0.8029	U	nonessential	nonessential	riboflavin synthase subunit alpha
PA14_11420	PA4054	ribB	0.0139	NE	0	NE	0	NE	0	NE	0	NE	0	NE	nonessential	nonessential	bifunctional 3,4-dihydroxy-2-butanone 4-phosphate synthase/GTP cyclohydrolase II-like protein
PA14_11430	PA4053	ribH*	0.9381	U	0.931	U	0.9377	U	0.9478	U	0.9518	U	0.9457	U	nonessential	nonessential	6,7-dimethyl-8-ribityllumazine synthase
PA14_11450	PA4052	nusB	0.9614	U	0.9678	U	0.9652	U	0.9839	U	0.9806	U	0.9743	U	nonessential	nonessential	transcription antitermination protein NusB
PA14_11460	PA4051	thiL	0.847	U	0.9312	U	0.8783	U	0.961	U	0.9419	U	0.9056	U	nonessential	nonessential	thiamine monophosphate kinase
PA14_11470	PA4050	pgpA	0.0002	NE	0	NE	0	NE	0	NE	0.5363	U	0.9113	U	nonessential	nonessential	phosphatidylglycerophosphatase A
PA14_11480	PA4049		0	NE	0	NE	0	NE	0	NE	0	NE	0	NE	nonessential	nonessential	hypothetical protein
PA14_11490	PA4048		0.0419	U	0.0569	U	0.0452	U	0.0003	NE	0.0833	U	0.0586	U	nonessential	nonessential	hypothetical protein
PA14_11510	PA4047	ribA	0.7862	U	0.8547	U	0.8061	U	0.9169	U	0.8849	U	0.8414	U	nonessential	nonessential	GTP cyclohydrolase II
PA14_11520	PA4046		0	NE	0.8578	U	0	NE	0.089	U	0.9664	U	0.8962	U	nonessential	nonessential	hypothetical protein
PA14_11530	PA4045		0.0906	U	0.0033	NE	0	NE	0.0027	NE	0.7989	U	0.1055	U	nonessential	nonessential	hypothetical protein
PA14_11560	PA4043	ispA	0.9409	U	0.9858	U	0.9593	U	0.9922	U	0.986	U	0.9663	U	nonessential	nonessential	geranyltranstransferase
PA14_11570	PA4042	xseB	-1	S	-1	S	-1	S	-1	S	-1	S	-1	S	nonessential	nonessential	exodeoxyribonuclease VII small subunit
PA14_11580	PA4041		0	NE	0.0059	NE	0.1025	U	0	NE	0.0003	NE	0.206	U	nonessential	nonessential	hypothetical protein
PA14_11590	PA4040		0	NE	0	NE	0	NE	0	NE	0	NE	0	NE	nonessential	nonessential	hypothetical protein
PA14_11600	PA4039		0.0006	NE	0	NE	0	NE	0	NE	0	NE	0	NE	nonessential	nonessential	ABC transporter
PA14_11610	PA4038		0	NE	0	NE	0	NE	0	NE	0	NE	0	NE	nonessential	nonessential	ABC transporter permease
PA14_11620	PA4037		0.168	U	0.1061	U	0.1365	U	0.1111	U	0.1462	U	0.1586	U	nonessential	nonessential	ABC transporter
PA14_11630	PA4036		0.0001	NE	0	NE	0	NE	0	NE	0	NE	0	NE	nonessential	nonessential	two-component sensor
PA14_11650	PA4035		0.076	U	0.0001	NE	0.0001	NE	0.0004	NE	0.0001	NE	0.0006	NE	nonessential	nonessential	hypothetical protein
PA14_11660	PA4034	aqpZ	0.0001	NE	0	NE	0.0002	NE	0	NE	0	NE	0	NE	nonessential	nonessential	aquaporin Z
PA14_11670	PA4033	(mucE)	-1	S	-1	S	-1	S	-1	S	-1	S	-1	S	nonessential	nonessential	hypothetical protein
PA14_11680	PA4032		0.8495	U	0.0029	NE	0.9768	U	0.0075	NE	0	NE	0.5859	U	nonessential	nonessential	two-component regulator
PA14_11690	PA4031	ppa	0.9241	U	0.9778	U	0.9455	U	0.9928	U	0.9843	U	0.966	U	nonessential	nonessential	inorganic pyrophosphatase
PA14_11700	PA4030		0.0001	NE	0	NE	0.0001	NE	0.0001	NE	0	NE	0.0001	NE	nonessential	nonessential	hypothetical protein
PA14_11720	PA4029		0	NE	0	NE	0	NE	0	NE	0	NE	0	NE	nonessential	nonessential	hypothetical protein
PA14_11730			0.0643	U	0.4358	U	0.1143	U	0.9573	U	0.3389	U	0.9874	U	nonessential	nonessential	protein kinase
PA14_11740	PA4027		0	NE	0	NE	0	NE	0.0033	NE	0.0017	NE	0	NE	nonessential	nonessential	hypothetical protein
PA14_11750	PA4026		0	NE	0	NE	0	NE	0	NE	0	NE	0	NE	nonessential	nonessential	acetyltransferase
PA14_11760	PA4025	(eutC)	0	NE	0	NE	0	NE	0	NE	0	NE	0	NE	nonessential	nonessential	ethanolamine ammonia-lyase small subunit
PA14_11770	PA4024	eutB	0.1037	U	0.1881	U	0.2092	U	0.0894	U	0.2133	U	0.2013	U	nonessential	nonessential	ethanolamine ammonia-lyase large subunit
PA14_11790	PA4023	(eat)	0	NE	0	NE	0	NE	0	NE	0	NE	0	NE	nonessential	nonessential	amino acid transporter
PA14_11810	PA4022	(hdhtA)	0	NE	0	NE	0	NE	0	NE	0	NE	0	NE	nonessential	nonessential	aldehyde dehydrogenase
PA14_11845	PA4020	mpl	0.9976	U	0.9839	U	0.0012	NE	0.0082	NE	0.9909	U	0.9951	U	nonessential	nonessential	UDP-N-acetylmuramate:L-alanyl-gamma-D-glutamyl- meso-diaminopimelate ligase
PA14_11860	PA4019	(ubiX)	0.7075	U	0.7792	U	0.7209	U	0.8364	U	0.8078	U	0.7602	U	nonessential	nonessential	aromatic acid decarboxylase
PA14_11880	PA4018		-1	S	-1	S	-1	S	-1	S	-1	S	-1	S	nonessential	nonessential	hypothetical protein
PA14_11890	PA4017		0	NE	0	NE	0	NE	0	NE	0	NE	0	NE	nonessential	nonessential	hypothetical protein
PA14_11900	PA4016		0	NE	0.9326	U	0.195	U	0.0508	U	0.9785	U	0.6446	U	nonessential	nonessential	hypothetical protein
PA14_11910	PA4015		0	NE	0	NE	0	NE	0	NE	0	NE	0	NE	nonessential	nonessential	hypothetical protein
PA14_11920	PA4014		0	NE	0	NE	0	NE	0	NE	0	NE	0	NE	nonessential	nonessential	hypothetical protein
PA14_11930	PA4013		0	NE	0	NE	0	NE	0	NE	0	NE	0.0001	NE	nonessential	nonessential	hypothetical protein
PA14_11940	PA4012		0.6959	U	0	NE	0.7203	U	0	NE	0.8081	U	0.7564	U	nonessential	nonessential	hypothetical protein
PA14_11960	PA4011		0	NE	0.364	U	0.2914	U	0.4957	U	0.4085	U	0	NE	nonessential	nonessential	hypothetical protein
PA14_11970	PA4010		0	NE	0	NE	0	NE	0	NE	0	NE	0	NE	nonessential	nonessential	3-methyladenine DNA glycosylase
PA14_11980	PA4009		0	NE	0	NE	0	NE	0	NE	0.3006	U	0.0004	NE	nonessential	nonessential	hypothetical protein
PA14_11990	PA4008		0.1924	U	0	NE	0	NE	0	NE	0.289	U	0	NE	nonessential	nonessential	hydrolase
PA14_12010	PA4007	proA	0	NE	0	NE	0	NE	0	NE	0.0001	NE	0.2339	U	nonessential	nonessential	gamma-glutamyl phosphate reductase
PA14_12020	PA4006	nadD*	0	NE	0	NE	0	NE	0	NE	0	NE	0.2556	U	nonessential	nonessential	nicotinic acid mononucleotide adenylyltransferase
PA14_12030	PA4005		-1	S	-1	S	-1	S	-1	S	-1	S	-1	S	nonessential	nonessential	hypothetical protein
PA14_12050	PA4004		0	NE	0	NE	0	NE	0	NE	0	NE	0	NE	nonessential	nonessential	rRNA large subunit methyltransferase
PA14_12080	PA4001	sltB1	0	NE	0	NE	0.0343	U	0	NE	0	NE	0	NE	nonessential	nonessential	soluble lytic transglycosylase B
PA14_12090	PA4000	(rlpA)	0	NE	0	NE	0	NE	0	NE	0	NE	0	NE	nonessential	nonessential	RlpA family lipoprotein
PA14_12100	PA3999	dacC	0	NE	0	NE	0	NE	0	NE	0	NE	0	NE	nonessential	nonessential	D-ala-D-ala-carboxypeptidase
PA14_12110	PA3998		0.937	U	0.9264	U	0.9367	U	0.9471	U	0.9517	U	0.9451	U	nonessential	nonessential	hypothetical protein
PA14_12120	PA3997	lipB	0.9008	U	0.9713	U	0.9324	U	0.9876	U	0.972	U	0.9502	U	nonessential	nonessential	lipoate-protein ligase B
PA14_12130	PA3996	lis	0.8453	U	0.9296	U	0.8689	U	0.966	U	0.9403	U	0.9048	U	nonessential	nonessential	lipoyl synthase
PA14_12140	PA3995		0.5643	U	0.0001	NE	0.3344	U	0.1642	U	0	NE	0.1806	U	nonessential	nonessential	transcriptional regulator
PA14_12150	PA3994		0	NE	0	NE	0	NE	0.0315	NE	0	NE	0.0315	U	nonessential	nonessential	epoxide hydrolase
PA14_12160	PA3992	(sltB3)	0	NE	0	NE	0	NE	0	NE	0	NE	0	NE	nonessential	nonessential	murein transglycosylase
PA14_12170	PA3991		-1	S	-1	S	-1	S	-1	S	-1	S	-1	S	nonessential	nonessential	hypothetical protein
PA14_12180	PA3990		-1	S	-1	S	-1	S	-1	S	-1	S	-1	S	nonessential	nonessential	hypothetical protein
PA14_12200	PA3989	holA	0.7457	U	0.9374	U	0.7739	U	0.9536	U	0.8426	U	0.8996	U	nonessential	nonessential	DNA polymerase III subunit delta
PA14_12210	PA3988	(lptE)	0.9242	U	0.9659	U	0.9458	U	0.9827	U	0.9753	U	0.9581	U	nonessential	nonessential	hypothetical protein
PA14_12260	PA3986		-1	S	-1	S	-1	S	-1	S	-1	S	-1	S	nonessential	nonessential	hypothetical protein
PA14_12270	PA3985		0.2641	U	0	NE	0.3602	U	0	NE	0	NE	0	NE	nonessential	nonessential	hypothetical protein
PA14_12300	PA3983		0.017	NE	0	NE	0.3155	U	0	NE	0	NE	0.0005	NE	nonessential	nonessential	hypothetical protein
PA14_12310	PA3982		0.0034	NE	0.0036	NE	0.0039	NE	0.0057	NE	0.9793	U	0.0054	NE	nonessential	nonessential	metalloprotease
PA14_12330	PA3981		0.0001	NE	0	NE	0	NE	0.0001	NE	0.0001	NE	0.0003	NE	nonessential	nonessential	hypothetical protein
PA14_12350	PA3980		0	NE	0	NE	0	NE	0	NE	0	NE	0	NE	nonessential	nonessential	(dimethylallyl)adenosine tRNA methylthiotransferase
PA14_12360	PA3979		0	NE	0	NE	0	NE	0	NE	0	NE	0	NE	nonessential	nonessential	hypothetical protein
PA14_12370	PA3978		0	NE	0	NE	0	NE	0	NE	0	NE	0	NE	nonessential	nonessential	hypothetical protein
PA14_12400	PA3976	thiE	0.8864	U	0.9572	U	0.9135	U	0.9809	U	0.9642	U	0.9387	U	nonessential	nonessential	thiamine-phosphate pyrophosphorylase
PA14_12410	PA3975	thiD	0.8585	U	0	NE	0.4217	U	0.8598	U	0.9474	U	0.4132	U	nonessential	nonessential	phosphomethylpyrimidine kinase
PA14_12440	PA3973		0	NE	0.8345	U	0.772	U	0	NE	0.0001	NE	0	NE	nonessential	nonessential	AcrR family transcriptional regulator
PA14_12450	PA3972		0.7472	U	0.4236	U	0.1395	U	0	NE	0	NE	0.3304	U	nonessential	nonessential	acyl-CoA dehydrogenase
PA14_12470	PA3971		-1	S	-1	S	-1	S	-1	S	-1	S	-1	S	nonessential	nonessential	hypothetical protein
PA14_12490	PA3970	(amn)	0	NE	0	NE	0	NE	0	NE	0.7063	U	0	NE	nonessential	nonessential	AMP nucleosidase
PA14_12530	PA3969		0.066	U	0	NE	0.0663	U	0	NE	0	NE	0.078	U	nonessential	nonessential	hypothetical protein
PA14_12540	PA3968		0	NE	0	NE	0	NE	0	NE	0	NE	0	NE	nonessential	nonessential	pseudouridine synthase
PA14_12550	PA3967		0	NE	0	NE	0	NE	0	NE	0	NE	0	NE	nonessential	nonessential	hypothetical protein
PA14_12560	PA3966		-1	S	-1	S	-1	S	-1	S	-1	S	-1	S	nonessential	nonessential	hypothetical protein
PA14_12570	PA3965		0	NE	0	NE	0	NE	0	NE	0	NE	0	NE	nonessential	nonessential	transcription regulator AsnC
PA14_12590	PA3964		0.0001	NE	0.0627	U	0	NE	0.0014	NE	0	NE	0	NE	nonessential	nonessential	hypothetical protein
PA14_12610	PA3963		0	NE	0	NE	0	NE	0.7335	U	0.9602	U	0.0003	NE	nonessential	nonessential	transporter
PA14_12620	PA3962		0	NE	0	NE	0	NE	0	NE	0	NE	0	NE	nonessential	nonessential	hypothetical protein
PA14_12630	PA3961		0.7237	U	0.2342	U	0.1752	U	0.9959	U	1	E	0.9666	U	nonessential	nonessential	ATP-dependent helicase
PA14_12640	PA3960		0	NE	0	NE	0	NE	0	NE	0	NE	0	NE	nonessential	nonessential	hypothetical protein
PA14_12650	PA3959		0	NE	0	NE	0	NE	0.0161	NE	0.0109	NE	0	NE	nonessential	nonessential	hypothetical protein
PA14_12670	PA3958		0	NE	0	NE	0	NE	0.7951	U	0.0208	NE	0.8034	U	nonessential	nonessential	hypothetical protein
PA14_12680	PA3957		0	NE	0	NE	0.0902	U	0	NE	0	NE	0	NE	nonessential	nonessential	short chain dehydrogenase
PA14_12690	PA3956		0	NE	0	NE	0.0004	NE	0	NE	0.031	NE	0.0027	NE	nonessential	nonessential	hypothetical protein
PA14_12700	PA3955		0	NE	0	NE	0.0006	NE	0.7061	U	0	NE	0	NE	nonessential	nonessential	hypothetical protein
PA14_12710	PA3954	(sfnG)	0	NE	0	NE	0	NE	0	NE	0.4292	U	0	NE	nonessential	nonessential	hypothetical protein
PA14_12730	PA3953		0	NE	0	NE	0.0001	NE	0	NE	0	NE	0	NE	nonessential	nonessential	hypothetical protein
PA14_12740	PA3952		0.9612	U	0.9688	U	0.9614	U	0.9815	U	0.9753	U	0.9712	U	nonessential	nonessential	hypothetical protein
PA14_12750	PA3951		0	NE	0	NE	0	NE	0.8136	U	0	NE	0	NE	nonessential	nonessential	hypothetical protein
PA14_12760	PA3950		0	NE	0.1679	U	0.0613	U	0.5697	U	0.6706	U	0.0708	U	nonessential	nonessential	ATP-dependent RNA helicase
PA14_12770	PA3949		0.473	U	0.0067	NE	0.0064	NE	0	NE	0.0094	NE	0.5505	U	nonessential	nonessential	hypothetical protein
PA14_12780	PA3948	(rocA1)	0	NE	0	NE	0	NE	0	NE	0	NE	0.0002	NE	nonessential	nonessential	two-component response regulator
PA14_12810	PA3947	(rocR)	0.2441	U	0.0624	U	0.1369	U	0	NE	0.345	U	0	NE	nonessential	nonessential	two-component response regulator
PA14_12820	PA3946	(rocS1)	0	NE	0	NE	0.048	U	0	NE	0	NE	0	NE	nonessential	nonessential	two-component sensor
PA14_12840	PA3945		0	NE	0	NE	0	NE	0	NE	0	NE	0	NE	nonessential	nonessential	acetyltransferase
PA14_12850	PA3944		0	NE	0	NE	0.4029	U	0	NE	0	NE	0.6311	U	nonessential	nonessential	acetyltransferase
PA14_12860	PA3943		0.0166	NE	0.0263	NE	0	NE	0	NE	0.3862	U	0.087	U	nonessential	nonessential	hypothetical protein
PA14_12870	PA3942	tesB	0	NE	0	NE	0	NE	0	NE	0	NE	0	NE	nonessential	nonessential	acyl-CoA thioesterase
PA14_12890	PA3941		-1	S	-1	S	-1	S	-1	S	-1	S	-1	S	nonessential	nonessential	hypothetical protein
PA14_12900	PA3940		-1	S	-1	S	-1	S	-1	S	-1	S	-1	S	nonessential	nonessential	DNA binding protein
PA14_12920	PA3938		0.0907	U	0.0685	U	0	NE	0	NE	0.1014	U	0.0011	NE	nonessential	nonessential	taurine ABC transporter periplasmic protein
PA14_12940	PA3937		0.6884	U	0.3431	U	0.3546	U	0.5757	U	0.4257	U	0.5847	U	nonessential	nonessential	taurine ABC transporter ATP-binding protein
PA14_12960	PA3936		0	NE	0	NE	0.0001	NE	0	NE	0	NE	0	NE	nonessential	nonessential	taurine ABC transporter permease
PA14_12970	PA3935	tauD	0	NE	0	NE	0	NE	0	NE	0	NE	0	NE	nonessential	nonessential	taurine dioxygenase
PA14_12980	PA3934		0.521	U	0	NE	0.0828	U	0.145	U	0	NE	0	NE	nonessential	nonessential	hypothetical protein
PA14_12990	PA3933	(betT3)	0.0402	U	0	NE	0	NE	0	NE	0	NE	0	NE	nonessential	nonessential	choline transporter
PA14_13000	PA3932		0	NE	0	NE	0	NE	0	NE	0	NE	0	NE	nonessential	nonessential	transcriptional regulator
PA14_13010	PA3931		0	NE	0	NE	0	NE	0	NE	0	NE	0	NE	nonessential	nonessential	hypothetical protein
PA14_13030	PA3930	cioA	0.2052	U	0.1672	U	0.3911	U	0	NE	0	NE	0.1955	U	nonessential	nonessential	CioA, cyanide insensitive terminal oxidase
PA14_13040	PA3929	cioB	0	NE	0	NE	0	NE	0	NE	0	NE	0	NE	nonessential	nonessential	CioB, cyanide insensitive terminal oxidase
PA14_13050	PA3928		-1	S	-1	S	-1	S	-1	S	-1	S	-1	S	nonessential	nonessential	hypothetical protein
PA14_13060	PA3927		0	NE	0	NE	0	NE	0.3931	U	0	NE	0	NE	nonessential	nonessential	transcriptional regulator
PA14_13070	PA3926		0	NE	0.0003	NE	0.0896	U	0	NE	0	NE	0.3172	U	nonessential	nonessential	MFS family transporter
PA14_13090	PA3925		0	NE	0	NE	0	NE	0	NE	0	NE	0	NE	nonessential	nonessential	acyl-CoA thiolase
PA14_13110	PA3924		0	NE	0	NE	0.0251	NE	0	NE	0	NE	0	NE	nonessential	nonessential	long-chain-fatty-acid--CoA ligase
PA14_13130	PA3923		0	NE	0.1526	U	0.0488	U	0.1204	U	0.07	U	0.0907	U	nonessential	nonessential	hypothetical protein
PA14_13140	PA3922		0	NE	0	NE	0	NE	0	NE	0	NE	0	NE	nonessential	nonessential	hypothetical protein
PA14_13150	PA3921		0.2574	U	0	NE	1	E	0.1367	U	0.9982	E	0.9998	E	nonessential	essential	transcriptional regulator
PA14_13170	PA3920	(copA1)	0.8736	U	0.9182	U	0.9584	U	0	NE	0.9971	E	0.9511	U	nonessential	nonessential	metal transporting P-type ATPase
PA14_13190	PA3919		0	NE	0	NE	0	NE	0	NE	0	NE	0	NE	nonessential	nonessential	hypothetical protein
PA14_13200			0	NE	0	NE	0	NE	0.3349	U	0.001	NE	0.2567	U	nonessential	nonessential	hypothetical protein
PA14_13210			-1	S	-1	S	-1	S	-1	S	-1	S	-1	S	nonessential	nonessential	hypothetical protein
PA14_13220			0	NE	0	NE	0	NE	0	NE	0	NE	0	NE	nonessential	nonessential	protein-tyrosine-phosphatase
PA14_13230	PA3918	moaC	-1	S	-1	S	-1	S	-1	S	-1	S	-1	S	nonessential	nonessential	molybdenum cofactor biosynthesis protein MoaC
PA14_13240	PA3917	moaD	-1	S	-1	S	-1	S	-1	S	-1	S	-1	S	nonessential	nonessential	molybdopterin converting factor, small subunit
PA14_13250	PA3916	moaE	0	NE	0	NE	0	NE	0	NE	0	NE	0.9525	U	nonessential	nonessential	molybdopterin converting factor, large subunit
PA14_13260	PA3915	moaB1	0	NE	0	NE	0	NE	0	NE	0	NE	0	NE	nonessential	nonessential	MoaB1
PA14_13280	PA3914	moeA1	0.277	U	0	NE	0.4031	U	0.9397	U	0.9012	U	0.878	U	nonessential	nonessential	molybdenum cofactor biosynthetic protein A1
PA14_13290	PA3913		0.0985	U	0.147	U	0.1114	U	0.2301	U	0	NE	0.1354	U	nonessential	nonessential	protease
PA14_13300	PA3912		0.5144	U	0.0002	NE	0.0002	NE	0.6957	U	0.2086	U	0.0319	U	nonessential	nonessential	hypothetical protein
PA14_13320	PA3911		-1	S	-1	S	-1	S	-1	S	-1	S	-1	S	nonessential	nonessential	hypothetical protein
PA14_13330	PA3910	(eddA)	0	NE	0	NE	0.5901	U	0	NE	0	NE	0.2125	U	nonessential	nonessential	hypothetical protein
PA14_13340	PA3909	(eddB)	0.0384	U	0.0244	NE	0.1206	U	0	NE	0.9569	U	0.2652	U	nonessential	nonessential	extracellular nuclease
PA14_13350	PA3908	(tsiT)	0	NE	0	NE	0	NE	0.0002	NE	0.7084	U	0.745	U	nonessential	nonessential	hypothetical protein
PA14_13360	PA3907	(tseT)	0.0012	NE	0.1281	U	0.001	NE	0	NE	0.1656	U	0.3288	U	nonessential	nonessential	hypothetical protein
PA14_13370	PA3906		0.9496	U	0.9521	U	0.9483	U	0.973	U	0.9631	U	0.9596	U	nonessential	nonessential	hypothetical protein
PA14_13380	PA3905	(tecT)	0	NE	0.1383	U	0	NE	0.9066	U	0.882	U	0.4768	U	nonessential	nonessential	hypothetical protein
PA14_13390	PA3904		-1	S	-1	S	-1	S	-1	S	-1	S	-1	S	nonessential	nonessential	hypothetical protein
PA14_13410	PA3903	prfC	0	NE	0	NE	0	NE	0	NE	0	NE	0.397	U	nonessential	nonessential	peptide chain release factor 3
PA14_13420	PA3902		0	NE	0	NE	0	NE	0	NE	0	NE	0	NE	nonessential	nonessential	hypothetical protein
PA14_13430	PA3901	fecA	0.1272	U	0.1479	U	0	NE	0	NE	0.2606	U	0.0002	NE	nonessential	nonessential	Fe(III) dicitrate transport protein FecA
PA14_13450	PA3900	(fecR)	0	NE	0.4612	U	0	NE	0.9403	U	0.8087	U	0.857	U	nonessential	nonessential	transmembrane sensor
PA14_13460	PA3899	(fecI)	0.536	U	0	NE	0	NE	0.637	U	0.9225	U	0	NE	nonessential	nonessential	RNA polymerase sigma factor
PA14_13470	PA3898		0	NE	0	NE	0.0001	NE	0	NE	0	NE	0	NE	nonessential	nonessential	AraC family transcriptional regulator
PA14_13490	PA3897		0	NE	0	NE	0	NE	0	NE	0	NE	0	NE	nonessential	nonessential	hypothetical protein
PA14_13500	PA3896		0	NE	0	NE	0	NE	0	NE	0	NE	0	NE	nonessential	nonessential	2-hydroxyacid dehydrogenase
PA14_13510	PA3895		0	NE	0	NE	0	NE	0	NE	0.0059	NE	0	NE	nonessential	nonessential	LysR family transcriptional regulator
PA14_13520	PA3894		0	NE	0	NE	0	NE	0	NE	0	NE	0	NE	nonessential	nonessential	outer membrane protein
PA14_13530	PA3893		0.591	U	0.0027	NE	1	E	0.69	U	0.0044	NE	0.0037	NE	nonessential	nonessential	outer membrane protein
PA14_13560	PA3892		0.2253	U	0.0183	NE	0	NE	0.1326	U	0	NE	0	NE	nonessential	nonessential	hypothetical protein
PA14_13580	PA3891	(opuCA)	0	NE	0	NE	0	NE	0	NE	0	NE	0	NE	nonessential	nonessential	ABC transporter ATP-binding protein
PA14_13590	PA3890	(opuCB)	0.0001	NE	0.0001	NE	0	NE	0	NE	0.0001	NE	0	NE	nonessential	nonessential	ABC transporter permease
PA14_13600	PA3889	(opuCC)	0	NE	0	NE	0	NE	0	NE	0	NE	0	NE	nonessential	nonessential	ABC transporter substrate-binding protein
PA14_13610	PA3888	(opuCD)	0.6898	U	0	NE	0	NE	0	NE	0	NE	0.7533	U	nonessential	nonessential	ABC transporter permease
PA14_13620	PA3887	nhaP	0.0001	NE	0.0343	NE	0	NE	0	NE	0	NE	0	NE	nonessential	nonessential	Na+/H+ antiporter NhaP
PA14_13630			-1	S	-1	S	-1	S	-1	S	-1	S	-1	S	nonessential	nonessential	hypothetical protein
PA14_13650	PA3886		0.0937	U	0.0569	U	0.0084	NE	0.1703	U	0.1558	U	0.0101	NE	nonessential	nonessential	hypothetical protein
PA14_13660	PA3885	tpbA	0	NE	0.0001	NE	0.0029	NE	0	NE	0.0003	NE	0.0001	NE	nonessential	nonessential	protein tyrosine phosphatase TpbA
PA14_13670	PA3884		0	NE	0	NE	0	NE	0	NE	0.0001	NE	0	NE	nonessential	nonessential	hypothetical protein
PA14_13680	PA3883		0.6592	U	0.8175	U	0.0811	U	0.7563	U	0.8508	U	0.8157	U	nonessential	nonessential	short chain dehydrogenase
PA14_13690	PA3882		0.7205	U	0.9279	U	0.8488	U	0.0729	U	0.99	U	0.9866	U	nonessential	nonessential	methyltransferase
PA14_13710	PA3881		0	NE	0	NE	0	NE	0	NE	0.9414	U	0	NE	nonessential	nonessential	hypothetical protein
PA14_13720	PA3880		0	NE	0	NE	0.9352	U	0	NE	0.9543	U	0	NE	nonessential	nonessential	hypothetical protein
PA14_13730	PA3879	narL	-1	S	-1	S	-1	S	-1	S	-1	S	-1	S	nonessential	nonessential	transcriptional regulator NarL
PA14_13740	PA3878	narX	0.0781	U	0.01	NE	0.0706	U	0.01	NE	0.0597	U	0.0615	U	nonessential	nonessential	two-component sensor NarX
PA14_13750	PA3877	narK1	0	NE	0	NE	0	NE	0	NE	0	NE	0	NE	nonessential	nonessential	nitrite extrusion protein 1
PA14_13770	PA3876	narK2	0	NE	0	NE	0	NE	0	NE	0	NE	0.0245	NE	nonessential	nonessential	nitrite extrusion protein 2
PA14_13780	PA3875	narG	0.1613	U	0.0186	NE	0	NE	0	NE	0	NE	0.021	NE	nonessential	nonessential	respiratory nitrate reductase alpha subun
PA14_13800	PA3874	narH	0.0002	NE	0	NE	0.4935	U	0	NE	0	NE	0	NE	nonessential	nonessential	respiratory nitrate reductase beta subuni
PA14_13810	PA3873	narJ	0.5282	U	0	NE	0.3392	U	0.2029	U	0.9832	U	0.2852	U	nonessential	nonessential	respiratory nitrate reductase delta chain
PA14_13830	PA3872	narI	0	NE	0	NE	0	NE	0	NE	0	NE	0	NE	nonessential	nonessential	respiratory nitrate reductase gamma chain
PA14_13840	PA3871		0	NE	0	NE	0	NE	0	NE	0	NE	0	NE	nonessential	nonessential	peptidyl-prolyl cis-trans isomerase, PpiC-type
PA14_13850	PA3870	moaA*	0.0235	NE	0	NE	0	NE	0	NE	0	NE	0.0002	NE	nonessential	nonessential	molybdenum cofactor biosynthesis protein A
PA14_13860			-1	S	-1	S	-1	S	-1	S	-1	S	-1	S	nonessential	nonessential	hypothetical protein
PA14_13870	PA3869		0	NE	0	NE	0.0696	U	0	NE	0	NE	0	NE	nonessential	nonessential	hypothetical protein
PA14_13890	PA3868		0	NE	0	NE	0	NE	0	NE	0	NE	0	NE	nonessential	nonessential	integrase
PA14_13920			-1	S	-1	S	-1	S	-1	S	-1	S	-1	S	nonessential	nonessential	hypothetical protein
PA14_13940	PA3866		0.0001	NE	0.0002	NE	0	NE	0	NE	0	NE	0	NE	nonessential	nonessential	S-type pyocin protein
PA14_13950			0.0001	NE	0.0001	NE	0.9983	U	0	NE	0.0007	NE	0.0001	NE	nonessential	nonessential	hypothetical protein
PA14_13960			-1	S	-1	S	-1	S	-1	S	-1	S	-1	S	nonessential	nonessential	hypothetical protein
PA14_13970			0.2565	U	0.4081	U	0	NE	0	NE	0.0002	NE	0	NE	nonessential	nonessential	hypothetical protein
PA14_13990	PA3865		0.3415	U	0.0378	U	0.0001	NE	0.0002	NE	0	NE	0	NE	nonessential	nonessential	amino acid ABC transporter
PA14_14000	PA3864	(dauR)	0	NE	0	NE	0	NE	0	NE	0	NE	0	NE	nonessential	nonessential	hypothetical protein
PA14_14010	PA3863	(dauA)	0	NE	0	NE	0	NE	0	NE	0	NE	0.9265	U	nonessential	nonessential	amino acid oxidase
PA14_14020	PA3862	(dauB)	0.1964	U	0	NE	0.0005	NE	0	NE	0.0018	NE	0	NE	nonessential	nonessential	hypothetical protein
PA14_14040	PA3861	rhl	0.0247	NE	0	NE	0.021	NE	0	NE	0.0305	NE	0.0237	NE	nonessential	nonessential	ATP-dependent RNA helicase RhlB
PA14_14060	PA3860		0.0508	U	0.0436	U	0.0028	NE	0	NE	0.001	NE	0.0568	U	nonessential	nonessential	AMP-binding protein
PA14_14080	PA3859		0	NE	0	NE	0	NE	0.0001	NE	0	NE	0	NE	nonessential	nonessential	carboxylesterase
PA14_14100	PA3858		0	NE	0	NE	0	NE	0	NE	0.3931	U	0	NE	nonessential	nonessential	amino acid-binding protein
PA14_14110	PA3857	pcs	0	NE	0	NE	0	NE	0	NE	0	NE	0	NE	nonessential	nonessential	phosphatidylserine synthase
PA14_14130	PA3856		0	NE	0	NE	0	NE	0	NE	0	NE	0	NE	nonessential	nonessential	hypothetical protein
PA14_14140	PA3855		0.9254	U	0	NE	0.0559	U	0	NE	0.0026	NE	0.8387	U	nonessential	nonessential	hypothetical protein
PA14_14150	PA3854		0	NE	0	NE	0	NE	0	NE	0	NE	0	NE	nonessential	nonessential	GIY-YIG nuclease superfamily protein
PA14_14160	PA3853		0	NE	0	NE	0	NE	0	NE	0	NE	0	NE	nonessential	nonessential	acetyltransferase
PA14_14170	PA3852		0	NE	0.0088	NE	0.0107	NE	0	NE	0	NE	0	NE	nonessential	nonessential	hypothetical protein
PA14_14200	PA3851		0.5268	U	0.6171	U	0.6427	U	0	NE	0	NE	0.541	U	nonessential	nonessential	hypothetical protein
PA14_14210	PA3850		0	NE	0	NE	0	NE	0	NE	0.0004	NE	0	NE	nonessential	nonessential	hypothetical protein
PA14_14220	PA3849		0	NE	0	NE	0	NE	0	NE	0	NE	0	NE	nonessential	nonessential	nucleoid-associated protein NdpA
PA14_14230	PA3848		0	NE	0	NE	0	NE	0	NE	0	NE	0	NE	nonessential	nonessential	hypothetical protein
PA14_14250	PA3847		0.0536	U	0.0052	NE	0.0064	NE	0	NE	0.0787	U	0.0077	NE	nonessential	nonessential	hypothetical protein
PA14_14270	PA3846		0.0002	NE	0	NE	0.0004	NE	0.0002	NE	0.2645	U	0.2323	U	nonessential	nonessential	isochorismatase family hydrolase
PA14_14280	PA3845		0	NE	0	NE	0	NE	0	NE	0.6501	U	0	NE	nonessential	nonessential	LysR family transcriptional regulator
PA14_14290	PA3844		0.0007	NE	0.8538	U	0	NE	0.0001	NE	0.9599	U	0.9344	U	nonessential	nonessential	hypothetical protein
PA14_14300			0	NE	0	NE	0	NE	0	NE	0	NE	0	NE	nonessential	nonessential	zinc-binding oxidoreductase
PA14_14310			-1	S	-1	S	-1	S	-1	S	-1	S	-1	S	nonessential	nonessential	transcriptional regulator
PA14_14320			0	NE	0	NE	0	NE	0	NE	0	NE	0	NE	nonessential	nonessential	hypothetical protein
PA14_14330	PA3842	(spcS)	-1	S	-1	S	-1	S	-1	S	-1	S	-1	S	nonessential	nonessential	chaperone
PA14_14340	PA3840		0	NE	0	NE	0.0007	NE	0	NE	0	NE	0.0007	NE	nonessential	nonessential	SAM-dependent methyltransferase
PA14_14360	PA3839		0.3825	U	0.0563	U	0.9366	U	0.0073	NE	0.9645	U	0.4598	U	nonessential	nonessential	sodium:sulfate symporter
PA14_14370	PA3838		0.6389	U	0.471	U	0	NE	0	NE	0.7077	U	0.6764	U	nonessential	nonessential	ABC-transporter ATP-binding component
PA14_14380	PA3837		0.2882	U	0	NE	0	NE	0	NE	0.3654	U	0.3312	U	nonessential	nonessential	ABC transporter permease
PA14_14390	PA3836		0.1708	U	0	NE	0.1592	U	0	NE	0	NE	0	NE	nonessential	nonessential	ABC-type transport protein, periplasmic c
PA14_14400			-1	S	-1	S	-1	S	-1	S	-1	S	-1	S	nonessential	nonessential	hypothetical protein
PA14_14420			0.0001	NE	0	NE	0	NE	0	NE	0	NE	0.0001	NE	nonessential	nonessential	hypothetical protein
PA14_14430	PA3835		0.0536	U	0.9355	U	0.065	U	0	NE	0.7591	U	0	NE	nonessential	nonessential	hypothetical protein
PA14_14450	PA3833		-1	S	-1	S	-1	S	-1	S	-1	S	-1	S	nonessential	nonessential	hypothetical protein
PA14_14460	PA3832	holC	0	NE	0	NE	0	NE	0	NE	0	NE	0	NE	nonessential	nonessential	DNA polymerase III subunit chi
PA14_14470	PA3831	pepA	0.9864	U	0.3915	U	0.9993	E	0.0001	NE	0.1952	U	0.1256	U	nonessential	nonessential	leucyl aminopeptidase
PA14_14480	PA3830		0.3242	U	0.0043	NE	0.327	U	0.0002	NE	0.0001	NE	0.0001	NE	nonessential	nonessential	transcriptional regulator
PA14_14490	PA3829		0	NE	0	NE	0	NE	0	NE	0	NE	0	NE	nonessential	nonessential	hydrolase
PA14_14520	PA3826		0	NE	0	NE	0	NE	0	NE	0	NE	0	NE	nonessential	nonessential	hypothetical protein
PA14_14530	PA3825		0	NE	0	NE	0.1502	U	0	NE	0	NE	0.1627	U	nonessential	nonessential	hypothetical protein
PA14_14540			-1	S	-1	S	-1	S	-1	S	-1	S	-1	S	nonessential	nonessential	hypothetical protein
PA14_14550			0	NE	0	NE	0	NE	0	NE	0	NE	0	NE	nonessential	nonessential	hypothetical protein
PA14_14560			-1	S	-1	S	-1	S	-1	S	-1	S	-1	S	nonessential	nonessential	hypothetical protein
PA14_14590	PA3824	queA	0	NE	0	NE	0	NE	0	NE	0	NE	0	NE	nonessential	nonessential	S-adenosylmethionine--tRNA ribosyltransferase-isomerase
PA14_14600	PA3823	tgt	0.8042	U	0.1111	U	0	NE	0	NE	0	NE	0.6389	U	nonessential	nonessential	queuine tRNA-ribosyltransferase
PA14_14610	PA3822	yajC	0	NE	0	NE	0	NE	0	NE	0	NE	0	NE	nonessential	nonessential	preprotein translocase subunit YajC
PA14_14660	PA3819		0.3984	U	0.0084	NE	0.4352	U	0	NE	0.0006	NE	0.0083	NE	nonessential	nonessential	hypothetical protein
PA14_14680	PA3818		0.9247	U	0	NE	0.9522	U	0.9882	U	0.9832	U	0.8048	U	nonessential	nonessential	extragenic suppressor protein SuhB
PA14_14690	PA3817		0	NE	0.4085	U	0	NE	0	NE	0.1613	U	0	NE	nonessential	nonessential	methyltransferase
PA14_14700	PA3816	cysE	0.879	U	0.6551	U	0.9137	U	0.7607	U	0.692	U	0.6271	U	nonessential	nonessential	serine O-acetyltransferase
PA14_14710	PA3815	(iscR)	0.9767	U	0.0001	NE	0	NE	0	NE	0	NE	0	NE	nonessential	nonessential	Rrf2 family protein
PA14_14740	PA3813	(iscU)	0.8539	U	0.8812	U	0.8589	U	0.9255	U	0.9148	U	0.8881	U	nonessential	nonessential	scaffold protein
PA14_14750	PA3812	(iscA)	-1	S	-1	S	-1	S	-1	S	-1	S	-1	S	nonessential	nonessential	iron-binding protein IscA
PA14_14770	PA3811	hscB	0.9621	U	0.9681	U	0.969	U	0.9824	U	0.9793	U	0.9729	U	nonessential	nonessential	co-chaperone HscB
PA14_14800	PA3809	fdx2	0.9517	U	0.9535	U	0.9507	U	0.972	U	0.9708	U	0.9604	U	nonessential	nonessential	ferredoxin 2Fe-2S
PA14_14810	PA3808		-1	S	-1	S	-1	S	-1	S	-1	S	-1	S	nonessential	nonessential	hypothetical protein
PA14_14820	PA3807	ndk	0.9673	U	0.9776	U	0.9717	U	0.99	U	0.9849	U	0.978	U	nonessential	nonessential	nucleoside diphosphate kinase
PA14_14830	PA3806		0	NE	0	NE	0	NE	0	NE	0	NE	0	NE	nonessential	nonessential	hypothetical protein
PA14_14850	PA3805	pilF	0	NE	0	NE	0	NE	0	NE	0	NE	0	NE	nonessential	nonessential	type 4 fimbrial biogenesis protein PilF
PA14_14860	PA3804		0.9093	U	0.9805	U	0.8676	U	0.9916	U	0.9496	U	0.901	U	nonessential	nonessential	hypothetical protein
PA14_14880	PA3803	ispG*	0.9251	U	0.9705	U	0.9377	U	0.978	U	0.9564	U	0.9438	U	nonessential	nonessential	4-hydroxy-3-methylbut-2-en-1-yl diphosphate synthase
PA14_14900	PA3801		0.1374	U	0.508	U	0.0463	U	0.7965	U	0	NE	0.7794	U	nonessential	nonessential	hypothetical protein
PA14_14910	PA3800		0	NE	0	NE	0	NE	0	NE	0.2515	U	0	NE	nonessential	nonessential	hypothetical protein
PA14_14940	PA3798		0	NE	0	NE	0	NE	0	NE	0	NE	0	NE	nonessential	nonessential	aminotransferase
PA14_14960	PA3797		0	NE	0	NE	0	NE	0	NE	0	NE	0	NE	nonessential	nonessential	hypothetical protein
PA14_14990	PA3795		0	NE	0	NE	0	NE	0	NE	0	NE	0	NE	nonessential	nonessential	oxidoreductase
PA14_15000	PA3794		0	NE	0	NE	0	NE	0	NE	0	NE	0	NE	nonessential	nonessential	hypothetical protein
PA14_15020	PA3793		0.9487	U	0	NE	0	NE	0.0026	NE	0.8624	U	0.0023	NE	nonessential	nonessential	hypothetical protein
PA14_15030	PA3792	leuA	0	NE	0	NE	0.0028	NE	0	NE	0	NE	0	NE	nonessential	nonessential	2-isopropylmalate synthase
PA14_15050	PA3791		-1	S	-1	S	-1	S	-1	S	-1	S	-1	S	nonessential	nonessential	hypothetical protein
PA14_15070	PA3790	oprC	0.3651	U	0.0004	NE	0.1816	U	0	NE	0.0003	NE	0.0582	U	nonessential	nonessential	outer membrane copper receptor OprC
PA14_15080	PA3789		0.9177	U	0.3418	U	0.0012	NE	0.4196	U	0.5598	U	0.2839	U	nonessential	nonessential	hypothetical protein
PA14_15090	PA3788		0.957	U	0.2279	U	0.9595	U	0.9764	U	0.9759	U	0.2743	U	nonessential	nonessential	hypothetical protein
PA14_15100	PA3787		0.2683	U	0	NE	0.6061	U	0.0082	NE	0.0073	NE	0.0048	NE	nonessential	nonessential	hypothetical protein
PA14_15110	PA3786		-1	S	-1	S	-1	S	-1	S	-1	S	-1	S	nonessential	nonessential	hypothetical protein
PA14_15120	PA3785		0	NE	0	NE	0.9343	U	0	NE	0	NE	0.9472	U	nonessential	nonessential	hypothetical protein
PA14_15130	PA3784		0.0011	NE	0	NE	0	NE	0.002	NE	0	NE	0.5296	U	nonessential	nonessential	hypothetical protein
PA14_15140	PA3783		0.0002	NE	0	NE	0	NE	0	NE	0.0003	NE	0.0871	U	nonessential	nonessential	hypothetical protein
PA14_15150	PA3782		0	NE	0	NE	0	NE	0	NE	0.1984	U	0.2085	U	nonessential	nonessential	transcriptional regulator
PA14_15160			0	NE	0	NE	0	NE	0	NE	0	NE	0	NE	nonessential	nonessential	hypothetical protein
PA14_15180	PA3781		0	NE	0	NE	0	NE	0	NE	0	NE	0.4411	U	nonessential	nonessential	transporter
PA14_15190	PA3780		0.0004	NE	0	NE	0	NE	0	NE	0.0003	NE	0.0042	NE	nonessential	nonessential	hypothetical protein
PA14_15200	PA3779		0.0443	U	0	NE	0	NE	0	NE	0.1431	U	0.0282	NE	nonessential	nonessential	hypothetical protein
PA14_15210	PA3778		0.2597	U	0	NE	0	NE	0.4065	U	0	NE	0.4774	U	nonessential	nonessential	LysR family transcriptional regulator
PA14_15230	PA3777	xseA	0.7138	U	0.5132	U	0.8377	U	0.983	U	0.9959	U	0.686	U	nonessential	nonessential	exodeoxyribonuclease VII large subunit
PA14_15240	PA3776		0.285	U	0.59	U	0.5106	U	0.4518	U	0.9576	U	0.9333	U	nonessential	nonessential	LysR family transcriptional regulator
PA14_15250	PA3775		0	NE	0.0122	NE	0	NE	0.0001	NE	0	NE	0.8432	U	nonessential	nonessential	hypothetical protein
PA14_15260	PA3774		0	NE	0	NE	0.1177	U	0	NE	0	NE	0.0002	NE	nonessential	nonessential	acetylpolyamine aminohydrolase
PA14_15270	PA3773		0.0725	U	0	NE	0.0801	U	0	NE	0.1251	U	0	NE	nonessential	nonessential	hypothetical protein
PA14_15280	PA3772		0.8937	U	0.6434	U	0.5164	U	0	NE	0	NE	0	NE	nonessential	nonessential	hypothetical protein
PA14_15290	PA3771		0.0721	U	0	NE	0	NE	0	NE	0	NE	0	NE	nonessential	nonessential	transcriptional regulator
PA14_15350			0.0004	NE	0.0005	NE	0	NE	0	NE	0.0001	NE	0.0005	NE	nonessential	nonessential	integrase
PA14_15360			0	NE	0	NE	0	NE	0	NE	0	NE	0	NE	nonessential	nonessential	hypothetical protein
PA14_15370			-1	S	-1	S	-1	S	-1	S	-1	S	-1	S	nonessential	nonessential	hypothetical protein
PA14_15380		repA	0.2003	U	0	NE	0	NE	0	NE	0	NE	0	NE	nonessential	nonessential	replicative helicase, RepA
PA14_15400			0	NE	0	NE	0	NE	0	NE	0	NE	0	NE	nonessential	nonessential	replication protein, RepC
PA14_15430	PA3867		0.0001	NE	0	NE	0	NE	0	NE	0	NE	0	NE	nonessential	nonessential	resolvase, essential for transposition
PA14_15435			0	NE	0	NE	0.0757	U	0	NE	0	NE	0	NE	nonessential	nonessential	hypothetical protein
PA14_15445		merE	-1	S	-1	S	-1	S	-1	S	-1	S	-1	S	nonessential	nonessential	mercury resistance protein
PA14_15450		merD	-1	S	-1	S	-1	S	-1	S	-1	S	-1	S	nonessential	nonessential	transcriptional regulator MerD
PA14_15460		merA	0.0006	NE	0.0183	NE	0.1946	U	0.0208	NE	0.1056	U	0.0346	U	nonessential	nonessential	mercuric reductase
PA14_15470		merP	-1	S	-1	S	-1	S	-1	S	-1	S	-1	S	nonessential	nonessential	periplasmic mercuric ion binding protein, MerP
PA14_15475		merT	0	NE	0	NE	0	NE	0	NE	0	NE	0	NE	nonessential	nonessential	mercuric transport protein
PA14_15480		merR	0.8191	U	0	NE	0	NE	0	NE	0	NE	0	NE	nonessential	nonessential	transcriptional regulator MerR
PA14_15490			-1	S	-1	S	-1	S	-1	S	-1	S	-1	S	nonessential	nonessential	hypothetical protein
PA14_15500			-1	S	-1	S	-1	S	-1	S	-1	S	-1	S	nonessential	nonessential	oriT-binding protein, TraK
PA14_15510		traJ	0	NE	0.0546	U	0.9776	U	0	NE	0	NE	0	NE	nonessential	nonessential	conjugal transfer relaxosome component TraJ
PA14_15520		trbJ	0	NE	0	NE	0	NE	0	NE	0	NE	0	NE	nonessential	nonessential	conjugal transfer protein TrbJ
PA14_15540			0.9978	U	0.3751	U	0.2053	U	0.1752	U	0.5858	U	0.3673	U	nonessential	nonessential	mating pair formation protein TrbL
PA14_15560			0	NE	0	NE	0	NE	0	NE	0	NE	0	NE	nonessential	nonessential	hypothetical protein
PA14_15570			0.0013	NE	0	NE	0	NE	0	NE	0.0017	NE	0.0012	NE	nonessential	nonessential	hypothetical protein
PA14_15580			0.494	U	0.5068	U	0.4979	U	0.5198	U	0.5041	U	0.5096	U	nonessential	nonessential	Type II restriction enzyme, methylase subunit
PA14_15600			0.838	U	0.968	U	0.8951	U	0.9906	U	0.968	U	0.9272	U	nonessential	nonessential	hypothetical protein
PA14_15610			0.0676	U	0	NE	0.0778	U	0	NE	0	NE	0	NE	nonessential	nonessential	hypothetical protein
PA14_15620			0.2657	U	0	NE	0.4039	U	0	NE	0	NE	0.0005	NE	nonessential	nonessential	oxidoreductase
PA14_15630			0.3236	U	0	NE	0	NE	0	NE	0	NE	0	NE	nonessential	nonessential	hypothetical protein
PA14_15650			0.301	U	0	NE	0.1275	U	0	NE	0	NE	0.6829	U	nonessential	nonessential	hypothetical protein
PA14_15660			0	NE	0	NE	0	NE	0	NE	0	NE	0	NE	nonessential	nonessential	oxidoreductase
PA14_15670	PA3768		0.0012	NE	0.0007	NE	0.0004	NE	0	NE	0	NE	0.0008	NE	nonessential	nonessential	metallo-oxidoreductase
PA14_15680	PA3767		0	NE	0	NE	0.8555	U	0	NE	0.8723	U	0	NE	nonessential	nonessential	hypothetical protein
PA14_15700	PA3766		0.143	U	0	NE	0.1764	U	0	NE	0	NE	0.1721	U	nonessential	nonessential	amino acid permease
PA14_15710	PA3765		0	NE	0	NE	0.0089	NE	0	NE	0	NE	0.0122	NE	nonessential	nonessential	hypothetical protein
PA14_15720	PA3764		0.3808	U	0	NE	0	NE	0	NE	0	NE	0	NE	nonessential	nonessential	transglycosylase
PA14_15740	PA3763	purL	0.5457	U	0.4987	U	0.6357	U	0.4938	U	0.519	U	0.5484	U	nonessential	nonessential	phosphoribosylformylglycinamidine synthase
PA14_15750			-1	S	-1	S	-1	S	-1	S	-1	S	-1	S	nonessential	nonessential	hypothetical protein
PA14_15770	PA3762		0	NE	0	NE	0	NE	0	NE	0	NE	0.0001	NE	nonessential	nonessential	hypothetical protein
PA14_15780	PA3761	(nagE)	0.1161	U	0.0964	U	0.093	U	0.0029	NE	0.1251	U	0.7601	U	nonessential	nonessential	PTS system N-acetylglucosamine-specific IIBC component
PA14_15790	PA3760		0.9977	U	0.1611	U	0.9989	E	0.7841	U	0.9004	U	0.9646	U	nonessential	nonessential	phosphoenolpyruvate-protein phosphotransferase
PA14_15810	PA3759		0.6512	U	0.7721	U	0.677	U	0.4813	U	0.781	U	0.7279	U	nonessential	nonessential	aminotransferase
PA14_15820	PA3758		0	NE	0	NE	0	NE	0.4678	U	0.8159	U	0	NE	nonessential	nonessential	N-acetylglucosamine-6-phosphate deacetylase
PA14_15830	PA3757	(nagR)	0	NE	0	NE	0	NE	0	NE	0	NE	0	NE	nonessential	nonessential	GntR family transcriptional regulator
PA14_15840	PA3756		0	NE	0	NE	0	NE	0	NE	0	NE	0	NE	nonessential	nonessential	hypothetical protein
PA14_15850	PA3755		0	NE	0	NE	0	NE	0	NE	0	NE	0	NE	nonessential	nonessential	hypothetical protein
PA14_15860	PA3754		0	NE	0	NE	0	NE	0.0057	NE	0	NE	0	NE	nonessential	nonessential	hypothetical protein
PA14_15870	PA3753		0	NE	0	NE	0	NE	0	NE	0	NE	0	NE	nonessential	nonessential	hypothetical protein
PA14_15890	PA3751	purT	0.0047	NE	0.225	U	0	NE	0	NE	0.5436	U	0.148	U	nonessential	nonessential	phosphoribosylglycinamide formyltransferase 2
PA14_15910	PA3750		0.0082	NE	0	NE	0	NE	0.9419	U	0.514	U	0.5135	U	nonessential	nonessential	hypothetical protein
PA14_15920	PA3749		0	NE	0.183	U	0.3447	U	0.2636	U	0.864	U	0.1854	U	nonessential	nonessential	major facilitator transporter
PA14_15930	PA3748		0.1132	U	0	NE	0.1093	U	0.1562	U	0.1487	U	0.1327	U	nonessential	nonessential	hemolysin
PA14_15940	PA3747		0.0002	NE	0	NE	0	NE	0	NE	0	NE	0	NE	nonessential	nonessential	hypothetical protein
PA14_15960	PA3746	ffh	0.9709	U	0.9885	U	0.9714	U	0.9883	U	0.9791	U	0.9744	U	nonessential	nonessential	signal recognition particle protein Ffh
PA14_15970	PA3745	rpsP	0.9461	U	0.9485	U	0.9457	U	0.9609	U	0.9674	U	0.9576	U	nonessential	nonessential	30S ribosomal protein S16
PA14_15980	PA3744	rimM	0.9094	U	0.9721	U	0.939	U	0.9869	U	0.9696	U	0.9529	U	nonessential	nonessential	16S rRNA-processing protein RimM
PA14_15990	PA3743	trmD	0.9432	U	0.9893	U	0.9671	U	0.996	U	0.9891	U	0.9764	U	nonessential	nonessential	tRNA (guanine-N(1)-)-methyltransferase
PA14_16000	PA3742	rplS	-1	S	-1	S	-1	S	-1	S	-1	S	-1	S	nonessential	nonessential	50S ribosomal protein L19
PA14_16010	PA3741		0	NE	0	NE	0	NE	0	NE	0	NE	0	NE	nonessential	nonessential	hypothetical protein
PA14_16020	PA3740		0	NE	0	NE	0	NE	0.5548	U	0	NE	0	NE	nonessential	nonessential	hypothetical protein
PA14_16030	PA3739		0	NE	0	NE	0	NE	0	NE	0	NE	0	NE	nonessential	nonessential	sodium/hydrogen antiporter
PA14_16040	PA3738	xerD	0.3044	U	0	NE	0	NE	0.8622	U	0	NE	0.681	U	nonessential	nonessential	site-specific tyrosine recombinase XerD
PA14_16050	PA3737	dsbC	0.1783	U	0.1706	U	0.3762	U	0	NE	0	NE	0	NE	nonessential	nonessential	thiol:disulfide interchange protein DsbC
PA14_16070	PA3736	hom	0	NE	0	NE	0	NE	0	NE	0	NE	0	NE	nonessential	nonessential	homoserine dehydrogenase
PA14_16090	PA3735	thrC	0.2472	U	0.0005	NE	0	NE	0	NE	0	NE	0.112	U	nonessential	nonessential	threonine synthase
PA14_16100	PA3734		0.5572	U	0.3052	U	0	NE	0	NE	0	NE	0	NE	nonessential	nonessential	hypothetical protein
PA14_16110			-1	S	-1	S	-1	S	-1	S	-1	S	-1	S	nonessential	nonessential	hypothetical protein
PA14_16130	PA3733		0.0172	NE	0.0001	NE	0	NE	0	NE	0	NE	0	NE	nonessential	nonessential	hypothetical protein
PA14_16140	PA3732		0	NE	0	NE	0	NE	0	NE	0	NE	0	NE	nonessential	nonessential	hypothetical protein
PA14_16150	PA3731		0	NE	0	NE	0.0001	NE	0	NE	0	NE	0.0004	NE	nonessential	nonessential	hypothetical protein
PA14_16160	PA3730		0	NE	0	NE	0	NE	0	NE	0	NE	0	NE	nonessential	nonessential	hypothetical protein
PA14_16180	PA3729		0	NE	0.6946	U	0	NE	0	NE	0	NE	0	NE	nonessential	nonessential	hypothetical protein
PA14_16190	PA3728		0.0581	U	0.0864	U	0.0411	U	0	NE	0.0953	U	0.96	U	nonessential	nonessential	hypothetical protein
PA14_16200	PA3727		0.4233	U	0.8409	U	0	NE	0	NE	0	NE	0	NE	nonessential	nonessential	hypothetical protein
PA14_16210	PA3726		0	NE	0.0001	NE	0	NE	0	NE	0	NE	0	NE	nonessential	nonessential	hypothetical protein
PA14_16220	PA3725	recJ	0.1917	U	0.2824	U	0.1392	U	0.2336	U	0	NE	0.1694	U	nonessential	nonessential	single-stranded-DNA-specific exonuclease RecJ
PA14_16250	PA3724	lasB	0	NE	0	NE	0	NE	0	NE	0	NE	0	NE	nonessential	nonessential	elastase LasB
PA14_16260	PA3723		0.4653	U	0	NE	0.541	U	0.2441	U	0.7173	U	0.2695	U	nonessential	nonessential	FMN oxidoreductase
PA14_16270	PA3722		-1	S	-1	S	-1	S	-1	S	-1	S	-1	S	nonessential	nonessential	hypothetical protein
PA14_16280	PA3721	(nalC)	0.8288	U	0	NE	0.1574	U	0.0007	NE	0.25	U	0.2012	U	nonessential	nonessential	transcriptional regulator
PA14_16290	PA3720		0	NE	0	NE	0	NE	0	NE	0	NE	0	NE	nonessential	nonessential	hypothetical protein
PA14_16300	PA3719	(armR)	-1	S	-1	S	-1	S	-1	S	-1	S	-1	S	nonessential	nonessential	hypothetical protein
PA14_16310	PA3718		0.0001	NE	0.4318	U	0	NE	0.0001	NE	0	NE	0.2326	U	nonessential	nonessential	MFS permease
PA14_16320	PA3717		0	NE	0	NE	0	NE	0	NE	0	NE	0	NE	nonessential	nonessential	peptidyl-prolyl cis-trans isomerase, FkbP-type
PA14_16330	PA3716		0.1549	U	0	NE	0.2674	U	0	NE	0	NE	0	NE	nonessential	nonessential	hypothetical protein
PA14_16340	PA3715		0	NE	0	NE	0	NE	0	NE	0	NE	0	NE	nonessential	nonessential	hypothetical protein
PA14_16350	PA3714		0	NE	0	NE	0	NE	0	NE	0	NE	0	NE	nonessential	nonessential	two-component response regulator
PA14_16360	PA3713	(spdH)	0	NE	0	NE	0	NE	0	NE	0	NE	0	NE	nonessential	nonessential	hypothetical protein
PA14_16370	PA3712		0	NE	0	NE	0	NE	0	NE	0	NE	0	NE	nonessential	nonessential	hypothetical protein
PA14_16380	PA3711		0.6053	U	0.0005	NE	0.0001	NE	0	NE	0.0099	NE	0.0001	NE	nonessential	nonessential	LysR family transcriptional regulator
PA14_16390	PA3710		0.1625	U	0.0585	U	0.0976	U	0	NE	0.1054	U	0.1382	U	nonessential	nonessential	GMC-type oxidoreductase
PA14_16410	PA3709		0	NE	0	NE	0	NE	0	NE	0	NE	0	NE	nonessential	nonessential	MFS transporter
PA14_16430	PA3708	wspA	0.5675	U	0.0627	U	0.5952	U	0.092	U	0.3139	U	0.0832	U	nonessential	nonessential	chemotaxis transducer
PA14_16440	PA3707	(wspB)	0	NE	0.8963	U	0.8788	U	0.9346	U	0	NE	0.9508	U	nonessential	nonessential	hypothetical protein
PA14_16450	PA3706	wspC	0	NE	0	NE	0	NE	0.0019	NE	0.002	NE	0	NE	nonessential	nonessential	methyltransferase
PA14_16460	PA3705	wspD	0	NE	0	NE	0	NE	0.8952	U	0.8582	U	0	NE	nonessential	nonessential	CheW domain-containing protein
PA14_16470	PA3704	(wspE)	0.0673	U	0.5426	U	0.2583	U	0.9993	E	0.5427	U	0.4012	U	nonessential	nonessential	chemotaxis sensor/effector fusion protein
PA14_16500	PA3702	wspR	0	NE	0	NE	0	NE	0.0016	NE	0.001	NE	0.8739	U	nonessential	nonessential	two-component response regulator
PA14_16550	PA3699		0	NE	0.0002	NE	0.0001	NE	0	NE	0	NE	0	NE	nonessential	nonessential	TetR family transcriptional regulator
PA14_16560	PA3698		0	NE	0	NE	0	NE	0	NE	0	NE	0	NE	nonessential	nonessential	lipoprotein
PA14_16580	PA3697		0	NE	0	NE	0.0155	NE	0	NE	0	NE	0	NE	nonessential	nonessential	hypothetical protein
PA14_16590	PA3696		0.0615	U	0	NE	0	NE	0	NE	0	NE	0.0844	U	nonessential	nonessential	hypothetical protein
PA14_16600	PA3695		0	NE	0.0019	NE	0	NE	0	NE	0	NE	0	NE	nonessential	nonessential	alpha/beta hydrolase
PA14_16610	PA3694		-1	S	-1	S	-1	S	-1	S	-1	S	-1	S	nonessential	nonessential	hypothetical protein
PA14_16620	PA3693		0.0003	NE	0	NE	0.0001	NE	0	NE	0	NE	0	NE	nonessential	nonessential	hypothetical protein
PA14_16630	PA3692	(lptF)	0	NE	0	NE	0	NE	0	NE	0	NE	0	NE	nonessential	nonessential	outer membrane protein, OmpA
PA14_16640	PA3691		0	NE	0	NE	0	NE	0	NE	0	NE	0	NE	nonessential	nonessential	lipoprotein
PA14_16660	PA3690		0	NE	0	NE	0.1277	U	0	NE	0	NE	0	NE	nonessential	nonessential	metal-transporting P-type ATPase
PA14_16670	PA3689		0.934	U	0.0002	NE	0.0001	NE	0.0004	NE	0	NE	0	NE	nonessential	nonessential	transcriptional regulator CadR
PA14_16680	PA3688		0	NE	0	NE	0	NE	0	NE	0	NE	0	NE	nonessential	nonessential	hypothetical protein
PA14_16690	PA3687	ppc	0.0462	U	0	NE	0.045	U	0.0851	U	0.0314	NE	0.0663	U	nonessential	nonessential	phosphoenolpyruvate carboxylase
PA14_16700	PA3686	adk	0.8537	U	0.9256	U	0.8802	U	0.9594	U	0.944	U	0.9126	U	nonessential	nonessential	adenylate kinase
PA14_16710	PA3685	(yeaZ)	0.8992	U	0.9696	U	0.9335	U	0.9873	U	0.9717	U	0.9513	U	nonessential	nonessential	hypothetical protein
PA14_16720	PA3684	pemA	0.0098	NE	0.0072	NE	0.2388	U	0.0091	NE	0.0124	NE	0.0103	NE	nonessential	nonessential	PemA
PA14_16730	PA3683		0	NE	0	NE	0.1848	U	0	NE	0	NE	0.4039	U	nonessential	nonessential	hypothetical protein
PA14_16740	PA3682		0.8506	U	0.0001	NE	0.0407	U	0.0616	U	0.6949	U	0.0001	NE	nonessential	nonessential	hypothetical protein
PA14_16750	PA3681		0.0001	NE	0	NE	0	NE	0	NE	0	NE	0.0036	NE	nonessential	nonessential	hypothetical protein
PA14_16770	PA3680		0.0001	NE	0	NE	0	NE	0	NE	0.0007	NE	0	NE	nonessential	nonessential	hypothetical protein
PA14_16780	PA3679		0.6149	U	0.3541	U	0.3165	U	0.287	U	0	NE	0.7263	U	nonessential	nonessential	hypothetical protein
PA14_16790	PA3678	(mexL)	0.0031	NE	0	NE	0	NE	0	NE	0	NE	0.003	NE	nonessential	nonessential	TetR family transcriptional regulator
PA14_16800	PA3677	(mexJ)	0.7308	U	0.2427	U	0.4873	U	0	NE	0.1813	U	0.8174	U	nonessential	nonessential	efflux transmembrane protein
PA14_16820	PA3676	(mexK)	0.0506	U	0	NE	0.0415	U	0	NE	0	NE	0.0465	U	nonessential	nonessential	efflux transmembrane protein
PA14_16830	PA3675		0.0096	NE	0	NE	0.9297	U	0	NE	0	NE	0.0001	NE	nonessential	nonessential	hypothetical protein
PA14_16840	PA3674		0	NE	0	NE	0	NE	0	NE	0	NE	0	NE	nonessential	nonessential	lipoprotein
PA14_16860	PA3673	plsB	0	NE	0	NE	0.2189	U	0	NE	0	NE	0	NE	nonessential	nonessential	glycerol-3-phosphate acyltransferase
PA14_16870	PA3672		0	NE	0	NE	0	NE	0	NE	0	NE	0	NE	nonessential	nonessential	ABC transporter ATP-binding protein
PA14_16880	PA3671		0	NE	0	NE	0	NE	0	NE	0	NE	0	NE	nonessential	nonessential	ABC transporter permease
PA14_16890	PA3670		0.075	U	0.0409	U	0.078	U	0.0445	U	0.0656	U	0.064	U	nonessential	nonessential	auxiliary component of ABC transporter
PA14_16910	PA3669		0.3548	U	0	NE	0.0242	NE	0.0001	NE	0.001	NE	0	NE	nonessential	nonessential	hypothetical protein
PA14_16930	PA3667		0.0002	NE	0	NE	0	NE	0.2143	U	0.7289	U	0.1924	U	nonessential	nonessential	pyridoxal-phosphate dependent protein
PA14_16960	PA3665		0	NE	0	NE	0	NE	0	NE	0	NE	0	NE	nonessential	nonessential	amino acid transporter LysE
PA14_16970	PA3664		0.8901	U	0	NE	0	NE	0	NE	0	NE	0	NE	nonessential	nonessential	arsenate reductase
PA14_16980	PA3663		0.0002	NE	0	NE	0	NE	0	NE	0.0002	NE	0.0003	NE	nonessential	nonessential	hypothetical protein
PA14_16990	PA3662		-1	S	-1	S	-1	S	-1	S	-1	S	-1	S	nonessential	nonessential	hypothetical protein
PA14_17000	PA3661		0	NE	0	NE	0	NE	0	NE	0	NE	0	NE	nonessential	nonessential	hypothetical protein
PA14_17010	PA3660		0	NE	0	NE	0	NE	0	NE	0	NE	0	NE	nonessential	nonessential	Na(+)/H(+) exchanger protein
PA14_17030	PA3659		0.0062	NE	0.0005	NE	0.0063	NE	0	NE	0.0001	NE	0	NE	nonessential	nonessential	succinyldiaminopimelate transaminase
PA14_17040	PA3658	glnD	0.2817	U	0.2754	U	0.368	U	0.0388	U	0.037	U	0.0402	U	nonessential	nonessential	PII uridylyl-transferase
PA14_17050	PA3657	map	0	NE	0	NE	0	NE	0	NE	0	NE	0	NE	nonessential	nonessential	methionine aminopeptidase
PA14_17070	PA3655	tsf	0.8342	U	0.9103	U	0.8506	U	0.9349	U	0.895	U	0.8688	U	nonessential	nonessential	elongation factor Ts
PA14_17080	PA3654	pyrH	0.9095	U	0.9733	U	0.9384	U	0.9887	U	0.974	U	0.9522	U	nonessential	nonessential	uridylate kinase
PA14_17100	PA3653	frr	0.9696	U	0.9805	U	0.9745	U	0.989	U	0.9851	U	0.9814	U	nonessential	nonessential	ribosome recycling factor
PA14_17110	PA3652	uppS	0.7922	U	0.8945	U	0.823	U	0.9437	U	0.9031	U	0.8676	U	nonessential	nonessential	UDP pyrophosphate synthetase
PA14_17120	PA3651	cdsA	0.9219	U	0.9856	U	0.951	U	0.9916	U	0.9831	U	0.9651	U	nonessential	nonessential	phosphatidate cytidylyltransferase
PA14_17140	PA3649	(mucP)	0.2282	U	0	NE	0	NE	0	NE	0	NE	0	NE	nonessential	nonessential	membrane-associated zinc metalloprotease
PA14_17150	PA3648	(opr86)	0.5163	U	0.5053	U	0.4963	U	0.4895	U	0.4968	U	0.5005	U	nonessential	nonessential	outer membrane antigen
PA14_17170	PA3647		0.726	U	0.7856	U	0.7427	U	0.8536	U	0.8224	U	0.7894	U	nonessential	nonessential	hypothetical protein
PA14_17210	PA3644	lpxA	0.8761	U	0.9583	U	0.9101	U	0.9816	U	0.9624	U	0.935	U	nonessential	nonessential	UDP-N-acetylglucosamine acyltransferase
PA14_17230	PA3642	rnhB	-1	S	-1	S	-1	S	-1	S	-1	S	-1	S	nonessential	nonessential	ribonuclease HII
PA14_17250	PA3641		0.0077	NE	0	NE	0	NE	0	NE	0	NE	0.0094	NE	nonessential	nonessential	amino acid permease
PA14_17270	PA3639	accA	0.9042	U	0.9845	U	0.9322	U	0.9903	U	0.9835	U	0.9702	U	nonessential	nonessential	acetyl-CoA carboxylase carboxyltransferase subunit alpha
PA14_17280	PA3638		0.9742	U	0.9937	U	0.9806	U	0.9934	U	0.9287	U	0.9811	U	nonessential	nonessential	hypothetical protein
PA14_17310	PA3636	kdsA	0.9215	U	0.9816	U	0.9505	U	0.994	U	0.9804	U	0.9636	U	nonessential	nonessential	2-dehydro-3-deoxyphosphooctonate aldolase
PA14_17330	PA3634		0.9701	U	0.9801	U	0.9761	U	0.8783	U	0.9845	U	0.9814	U	nonessential	nonessential	hypothetical protein
PA14_17340	PA3633	ispD*	0.7956	U	0.8907	U	0.8261	U	0.9359	U	0.9036	U	0.8611	U	nonessential	nonessential	2-C-methyl-D-erythritol 4-phosphate cytidylyltransferase
PA14_17350	PA3632		0.0602	U	0	NE	0	NE	0	NE	0	NE	0	NE	nonessential	nonessential	hypothetical protein
PA14_17370	PA3631		0.6153	U	0.2912	U	0.4739	U	0.001	NE	0.3496	U	0	NE	nonessential	nonessential	inner membrane protein
PA14_17380	PA3630	gfnR	0	NE	0	NE	0	NE	0	NE	0	NE	0	NE	nonessential	nonessential	glutathione-dependent formaldehyde neutralization regulator GfnR
PA14_17400	PA3629	adhtC	0	NE	0	NE	0.0005	NE	0	NE	0	NE	0	NE	nonessential	nonessential	alcohol dehydrogenase
PA14_17410	PA3628		0.0112	NE	0	NE	0	NE	0	NE	0	NE	0	NE	nonessential	nonessential	esterase
PA14_17420	PA3627	ispF*	0.6963	U	0.7191	U	0.7121	U	0.7937	U	0.7744	U	0.7396	U	nonessential	nonessential	2-C-methyl-D-erythritol 2,4-cyclodiphosphate synthase
PA14_17440	PA3626	truD	0	NE	0	NE	0	NE	0.0276	NE	0	NE	0	NE	nonessential	nonessential	tRNA pseudouridine synthase D
PA14_17450	PA3625	surE	0.9077	U	0	NE	0.0039	NE	0	NE	0.5506	U	0	NE	nonessential	nonessential	stationary phase survival protein SurE
PA14_17460	PA3624	pcm	0.5974	U	0.0079	NE	0	NE	0	NE	0	NE	0.0078	NE	nonessential	nonessential	protein-L-isoaspartate O-methyltransferase
PA14_17470	PA3623		0	NE	0	NE	0	NE	0	NE	0	NE	0	NE	nonessential	nonessential	hypothetical protein
PA14_17480	PA3622	rpoS	0.0403	U	0.0426	U	0	NE	0	NE	0	NE	0	NE	nonessential	nonessential	RNA polymerase sigma factor RpoS
PA14_17490	PA3621	fdxA	-1	S	-1	S	-1	S	-1	S	-1	S	-1	S	nonessential	nonessential	ferredoxin I
PA14_17500	PA3620	mutS	0	NE	0	NE	0	NE	0	NE	0	NE	0	NE	nonessential	nonessential	DNA mismatch repair protein MutS
PA14_17510	PA3619		0	NE	0	NE	0	NE	0	NE	0	NE	0	NE	nonessential	nonessential	hypothetical protein
PA14_17520	PA3618		0.0001	NE	0.0002	NE	0.0002	NE	0.0002	NE	0.0001	NE	0	NE	nonessential	nonessential	hypothetical protein
PA14_17530	PA3617	recA	0	NE	0.3305	U	0	NE	0.6944	U	0.2255	U	0	NE	nonessential	nonessential	recombinase A
PA14_17540	PA3616	recX	0.7503	U	0.001	NE	0.0027	NE	0	NE	0	NE	0	NE	nonessential	nonessential	recombination regulator RecX
PA14_17550	PA3615		0	NE	0.204	U	0.2034	U	0	NE	0	NE	0	NE	nonessential	nonessential	hypothetical protein
PA14_17570	PA3614		0.1158	U	0	NE	0.1201	U	0	NE	0	NE	0	NE	nonessential	nonessential	hypothetical protein
PA14_17580	PA3613		0.002	NE	0.9785	U	0	NE	0	NE	0.2308	U	0	NE	nonessential	nonessential	hypothetical protein
PA14_17590	PA3612		-1	S	-1	S	-1	S	-1	S	-1	S	-1	S	nonessential	nonessential	hypothetical protein
PA14_17600	PA3611		0	NE	0	NE	0	NE	0	NE	0	NE	0	NE	nonessential	nonessential	hypothetical protein
PA14_17610	PA3610	potD	0	NE	0	NE	0	NE	0	NE	0	NE	0	NE	nonessential	nonessential	polyamine ABC transporter
PA14_17620	PA3609	potC	0	NE	0	NE	0	NE	0	NE	0	NE	0	NE	nonessential	nonessential	polyamine transport protein PotC
PA14_17630	PA3608	potB	0	NE	0	NE	0	NE	0	NE	0	NE	0	NE	nonessential	nonessential	polyamine transport protein PotB
PA14_17640	PA3607	potA	0	NE	0	NE	0	NE	0	NE	0	NE	0	NE	nonessential	nonessential	polyamine transport protein PotA
PA14_17650	PA3606		0	NE	0	NE	0.0001	NE	0	NE	0	NE	0	NE	nonessential	nonessential	hypothetical protein
PA14_17660	PA3605		0.0001	NE	0	NE	0.2484	U	0	NE	0	NE	0.2974	U	nonessential	nonessential	hypothetical protein
PA14_17670	PA3604	(erdR)	0.4744	U	0	NE	0	NE	0	NE	0	NE	0	NE	nonessential	nonessential	LuxR family transcriptional regulator
PA14_17675	PA3603	dgkA	-1	S	-1	S	-1	S	-1	S	-1	S	-1	S	nonessential	nonessential	diacylglycerol kinase
PA14_17690	PA3602		0.7043	U	0	NE	0	NE	0.1324	U	0.233	U	0.7113	U	nonessential	nonessential	hypothetical protein
PA14_17700	PA3601	rpmE2	-1	S	-1	S	-1	S	-1	S	-1	S	-1	S	nonessential	nonessential	50S ribosomal protein L31
PA14_17710	PA3600	rpmJ	-1	S	-1	S	-1	S	-1	S	-1	S	-1	S	nonessential	nonessential	50S ribosomal protein L36
PA14_17720	PA3599		0	NE	0	NE	0	NE	0	NE	0	NE	0	NE	nonessential	nonessential	LuxR family transcriptional regulator
PA14_17730	PA3598		0	NE	0	NE	0.6039	U	0	NE	0	NE	0	NE	nonessential	nonessential	hypothetical protein
PA14_17740	PA3597		0.2664	U	0.0002	NE	0	NE	0	NE	0	NE	0.0257	NE	nonessential	nonessential	amino acid ABC transporter permease
PA14_17760	PA3596		0.9155	U	0.5324	U	0.7061	U	0.9828	U	0	NE	0.2498	U	nonessential	nonessential	methylated-DNA--protein-cysteine methyltransferase
PA14_17780	PA3595		0	NE	0.0165	NE	0	NE	0	NE	0.4288	U	0.6974	U	nonessential	nonessential	major facilitator transporter
PA14_17790	PA3594		0.0935	U	0.2699	U	0.0893	U	0	NE	0.1005	U	0	NE	nonessential	nonessential	LysR family transcriptional regulator
PA14_17810	PA3593		0.1267	U	0.0791	U	0.2315	U	0.1499	U	0.1052	U	0.0902	U	nonessential	nonessential	acyl-CoA dehydrogenase
PA14_17820	PA3592		0	NE	0	NE	0	NE	0	NE	0	NE	0.2892	U	nonessential	nonessential	hypothetical protein
PA14_17850	PA3591		0.5669	U	0.6449	U	0.6682	U	0.718	U	0.677	U	0.8348	U	nonessential	nonessential	enoyl-CoA hydratase
PA14_17860	PA3590		0.3969	U	0.2391	U	0.4469	U	0	NE	0.6054	U	0.1255	U	nonessential	nonessential	3-hydroxyacyl-CoA dehydrogenase
PA14_17880	PA3589		0.968	U	0.4762	U	0.9766	U	0.5964	U	0.9975	E	0.9885	U	nonessential	nonessential	acetyl-CoA acetyltransferase
PA14_17890	PA3588		0.0238	NE	0.0406	U	0.2145	U	0	NE	0.0375	U	0.0362	U	nonessential	nonessential	porin
PA14_17900	PA3587	metR	0.0086	NE	0.232	U	0.5789	U	0.6549	U	0.0163	NE	0.6458	U	nonessential	nonessential	transcriptional regulator MetR
PA14_17910	PA3586		0.2633	U	0	NE	0	NE	0.97	U	0.1129	U	0.2922	U	nonessential	nonessential	alpha/beta hydrolase
PA14_17920	PA3585	glpM	0	NE	0	NE	0	NE	0	NE	0	NE	0	NE	nonessential	nonessential	membrane protein GlpM
PA14_17940	PA3583	glpR	0.0001	NE	0	NE	0	NE	0	NE	0	NE	0	NE	nonessential	nonessential	glycerol-3-phosphate regulon repressor
PA14_17960	PA3582	glpK	0	NE	0.734	U	0.0864	U	0.0011	NE	0	NE	0.0697	U	nonessential	nonessential	glycerol kinase
PA14_17980	PA3581	glpF	0.3601	U	0	NE	0	NE	0.0049	NE	0	NE	0	NE	nonessential	nonessential	glycerol uptake facilitator protein
PA14_17990	PA3580		0.9454	U	0.0006	NE	0.0002	NE	0	NE	0	NE	0.0004	NE	nonessential	nonessential	hypothetical protein
PA14_18010	PA3579		0	NE	0	NE	0.1831	U	0	NE	0	NE	0	NE	nonessential	nonessential	glycerol kinase
PA14_18020	PA3578		0.0001	NE	0	NE	0	NE	0	NE	0	NE	0.3157	U	nonessential	nonessential	PhzF family phenazine biosynthesis protein
PA14_18040	PA3577		-1	S	-1	S	-1	S	-1	S	-1	S	-1	S	nonessential	nonessential	hypothetical protein
PA14_18050	PA3576		0	NE	0	NE	0	NE	0	NE	0	NE	0	NE	nonessential	nonessential	hypothetical protein
PA14_18060	PA3575		0	NE	0	NE	0	NE	0	NE	0.0002	NE	0	NE	nonessential	nonessential	hypothetical protein
PA14_18070			-1	S	-1	S	-1	S	-1	S	-1	S	-1	S	nonessential	nonessential	periplasmic metal-binding protein
PA14_18080	PA3574	(nalD)	0	NE	0	NE	0	NE	0	NE	0	NE	0	NE	nonessential	nonessential	TetR family transcriptional regulator
PA14_18090	PA3573		0	NE	0	NE	0	NE	0	NE	0	NE	0	NE	nonessential	nonessential	major facilitator subfamily transporter protein
PA14_18100	PA3572		-1	S	-1	S	-1	S	-1	S	-1	S	-1	S	nonessential	nonessential	hypothetical protein
PA14_18110	PA3571	mmsR	0.4739	U	0	NE	0.7725	U	0	NE	0	NE	0.3446	U	nonessential	nonessential	transcriptional regulator MmsR
PA14_18120	PA3570	mmsA	0.1312	U	0.3412	U	0.5011	U	0.1079	U	0.9132	U	0.5798	U	nonessential	nonessential	methylmalonate-semialdehyde dehydrogenase
PA14_18140	PA3569	mmsB	0.7848	U	0.8776	U	0.8105	U	0.91	U	0.666	U	0.8315	U	nonessential	nonessential	3-hydroxyisobutyrate dehydrogenase
PA14_18150	PA3568		0	NE	0	NE	0	NE	0.0022	NE	0.5584	U	0.9044	U	nonessential	nonessential	acetyl-coa synthetase
PA14_18160	PA3567		0.5159	U	0	NE	0	NE	0.6195	U	0	NE	0.0579	U	nonessential	nonessential	oxidoreductase
PA14_18180	PA3566		0	NE	0	NE	0	NE	0	NE	0	NE	0	NE	nonessential	nonessential	hypothetical protein
PA14_18200	PA3565		0	NE	0	NE	0.6823	U	0.895	U	0	NE	0	NE	nonessential	nonessential	LysR family transcriptional regulator
PA14_18210	PA3564		0.3072	U	0	NE	0	NE	0	NE	0.9033	U	0.6424	U	nonessential	nonessential	TatD family deoxyribonuclease
PA14_18230	PA3563	fruR	0	NE	0.1229	U	0.2389	U	0.6343	U	0.5423	U	0.2805	U	nonessential	nonessential	DNA-binding transcriptional regulator FruR
PA14_18250	PA3562	(fruI)	0.0028	NE	0	NE	0.0026	NE	0.0072	NE	0.9778	U	0.6631	U	nonessential	nonessential	phosphotransferase system enzyme I
PA14_18260	PA3561	fruK	0.5799	U	0.5805	U	0.5766	U	0.4059	U	0.6194	U	0.5971	U	nonessential	nonessential	1-phosphofructokinase
PA14_18275	PA3560	fruA	0.0901	U	0	NE	0.0001	NE	0.8734	U	0.6586	U	0.9405	U	nonessential	nonessential	phosphotransferase system, fructose-specific IIBC component
PA14_18300	PA3559		0.2986	U	0	NE	0.3295	U	0.8214	U	0.9233	U	0.6308	U	nonessential	nonessential	nucleotide sugar dehydrogenase
PA14_18310	PA3558	(arnF)	0.9757	U	0	NE	0	NE	0	NE	0.9935	U	0	NE	nonessential	nonessential	hypothetical protein
PA14_18320	PA3557	(arnE)	-1	S	-1	S	-1	S	-1	S	-1	S	-1	S	nonessential	nonessential	hypothetical protein
PA14_18330	PA3556	arnT	0.9996	E	0.2997	U	0.9788	U	0.8177	U	0.9999	E	1	E	nonessential	essential	4-amino-4-deoxy-L-arabinose transferase
PA14_18340	PA3555	(arnD)	0.2505	U	0	NE	0.238	U	0	NE	0.7374	U	0	NE	nonessential	nonessential	hypothetical protein
PA14_18350	PA3554	(arnA)	0.9738	U	0.0001	NE	0.12	U	0.3204	U	0.8899	U	0.794	U	nonessential	nonessential	bifunctional UDP-glucuronic acid decarboxylase/UDP-4-amino-4-deoxy-L-arabinose formyltransferase
PA14_18360	PA3553	(arnC)	0.722	U	0.6322	U	0.6078	U	0.3466	U	0.9933	U	0.9887	U	nonessential	nonessential	glycosyl transferase family protein
PA14_18370	PA3552	(arnB)	0.9152	U	0.534	U	0.1934	U	0.9685	U	0.9405	U	0.9079	U	nonessential	nonessential	UDP-4-amino-4-deoxy-L-arabinose--oxoglutarate aminotransferase
PA14_18380	PA3551	algA	0.8767	U	0.0348	NE	0.0887	U	0.7719	U	0.6062	U	0	NE	nonessential	nonessential	mannose-1-phosphate guanylyltransferase
PA14_18410	PA3550	algF	0	NE	0	NE	0	NE	0	NE	0	NE	0.0001	NE	nonessential	nonessential	alginate o-acetyltransferase AlgF
PA14_18430	PA3549	algJ	0	NE	0	NE	0	NE	0	NE	0.2281	U	0.153	U	nonessential	nonessential	alginate o-acetyltransferase AlgJ
PA14_18450	PA3548	algI	0.0438	U	0	NE	0	NE	0.3537	U	0.5635	U	0.3071	U	nonessential	nonessential	alginate o-acetyltransferase AlgI
PA14_18470	PA3547	algL	0	NE	0.0001	NE	0.2107	U	0	NE	0.897	U	0.8227	U	nonessential	nonessential	poly(beta-D-mannuronate) lyase
PA14_18480	PA3546	algX	0	NE	0	NE	0	NE	0	NE	0.0001	NE	0.0003	NE	nonessential	nonessential	alginate biosynthesis protein AlgX
PA14_18500	PA3545	algG	0	NE	0	NE	0	NE	0	NE	0.0002	NE	0	NE	nonessential	nonessential	alginate-c5-mannuronan-epimerase AlgG
PA14_18510	PA3544	algE	0	NE	0	NE	0	NE	0	NE	0	NE	0	NE	nonessential	nonessential	alginate production outer membrane protein AlgE
PA14_18520	PA3543	algK	0	NE	0	NE	0	NE	0	NE	0.0045	NE	0	NE	nonessential	nonessential	alginate biosynthetic protein AlgK
PA14_18550	PA3542	alg44	0	NE	0	NE	0	NE	0	NE	0	NE	0	NE	nonessential	nonessential	alginate biosynthesis protein Alg44
PA14_18565	PA3541	alg8	0.0715	U	0	NE	0	NE	0	NE	0	NE	0	NE	nonessential	nonessential	alginate biosynthesis protein Alg8
PA14_18580	PA3540	algD	0	NE	0.0001	NE	0	NE	0	NE	0.0002	NE	0	NE	nonessential	nonessential	GDP-mannose 6-dehydrogenase AlgD
PA14_18590	PA3539		0	NE	0	NE	0	NE	0	NE	0	NE	0	NE	nonessential	nonessential	hypothetical protein
PA14_18600	PA3538		0	NE	0	NE	0	NE	0	NE	0	NE	0	NE	nonessential	nonessential	ABC transporter ATP-binding protein
PA14_18610	PA3537	argF	0	NE	0	NE	0	NE	0	NE	0	NE	0	NE	nonessential	nonessential	ornithine carbamoyltransferase
PA14_18620	PA3536		-1	S	-1	S	-1	S	-1	S	-1	S	-1	S	nonessential	nonessential	hypothetical protein
PA14_18630	PA3535		0	NE	0	NE	0.0043	NE	0.0003	NE	0.0056	NE	0	NE	nonessential	nonessential	serine protease
PA14_18640	PA3534		0.211	U	0	NE	0.065	U	0	NE	0	NE	0.0002	NE	nonessential	nonessential	oxidoreductase
PA14_18650	PA3533	(grxD)	0.9472	U	0	NE	0.9445	U	0.3002	U	0	NE	0	NE	nonessential	nonessential	hypothetical protein
PA14_18660	PA3532		0.2397	U	0.0742	U	0.0987	U	0.0846	U	0.1053	U	0	NE	nonessential	nonessential	hypothetical protein
PA14_18670	PA3531	bfrB	0	NE	0	NE	0	NE	0	NE	0	NE	0	NE	nonessential	nonessential	bacterioferritin
PA14_18680	PA3530	(bfd)	0.7759	U	0	NE	0.0005	NE	0.0007	NE	0.0002	NE	0.0002	NE	nonessential	nonessential	hypothetical protein
PA14_18690	PA3529		0	NE	0	NE	0	NE	0	NE	0	NE	0	NE	nonessential	nonessential	peroxidase
PA14_18700	PA3528	rnt	0.7566	U	0.8407	U	0.7854	U	0.8993	U	0.8652	U	0.823	U	nonessential	nonessential	ribonuclease T
PA14_18710	PA3527	pyrC	0.9873	U	0.9991	E	0.9936	U	0.9999	E	0.9985	E	0.997	U	nonessential	essential	dihydroorotase
PA14_18720	PA3526	(motY)	0	NE	0	NE	0	NE	0	NE	0	NE	0	NE	nonessential	nonessential	OmpA family membrane protein
PA14_18740	PA3525	argG	0	NE	0	NE	0	NE	0	NE	0	NE	0	NE	nonessential	nonessential	argininosuccinate synthase
PA14_18750	PA3524	gloA1	0	NE	0	NE	0.0055	NE	0	NE	0	NE	0	NE	nonessential	nonessential	lactoylglutathione lyase
PA14_18760	PA3523	(mexP)	0	NE	0	NE	0	NE	0	NE	0	NE	0	NE	nonessential	nonessential	RND efflux membrane fusion protein
PA14_18780	PA3522	(mexQ)	0.0384	U	0.0251	NE	0.0397	U	0.0247	NE	0.1689	U	0	NE	nonessential	nonessential	RND efflux transporter
PA14_18790	PA3521	(opmE)	0.0001	NE	0	NE	0	NE	0.1318	U	0.0515	U	0	NE	nonessential	nonessential	outer membrane efflux protein
PA14_18800	PA3520		0.9439	U	0.0001	NE	0.1071	U	0	NE	0	NE	0.126	U	nonessential	nonessential	hypothetical protein
PA14_18810	PA3519		0	NE	0	NE	0	NE	0	NE	0	NE	0.0001	NE	nonessential	nonessential	hypothetical protein
PA14_18820	PA3518		0	NE	0	NE	0	NE	0	NE	0	NE	0	NE	nonessential	nonessential	hypothetical protein
PA14_18830	PA3517		0	NE	0.0009	NE	0.0004	NE	0.0004	NE	0.2757	U	0.1724	U	nonessential	nonessential	adenylosuccinate lyase
PA14_18850	PA3516		0.3587	U	0.4471	U	0.9104	U	0.5301	U	0.2954	U	0.4091	U	nonessential	nonessential	adenylosuccinate lyase
PA14_18860	PA3515		0	NE	0	NE	0	NE	0	NE	0	NE	0	NE	nonessential	nonessential	hypothetical protein
PA14_18870	PA3496		-1	S	-1	S	-1	S	-1	S	-1	S	-1	S	nonessential	nonessential	hypothetical protein
PA14_18880	PA3495	nth	0.7357	U	0	NE	0	NE	0	NE	0	NE	0	NE	nonessential	nonessential	endonuclease III
PA14_18890	PA3494		0.5713	U	0	NE	0	NE	0	NE	0	NE	0	NE	nonessential	nonessential	electron transport complex protein RsxE
PA14_18900	PA3493		0	NE	0	NE	0	NE	0	NE	0	NE	0	NE	nonessential	nonessential	hypothetical protein
PA14_18910	PA3492		0	NE	0	NE	0	NE	0	NE	0	NE	0	NE	nonessential	nonessential	hypothetical protein
PA14_18920	PA3491		0.5772	U	0.9972	U	0.1339	U	0.9921	U	0.9882	U	0.9695	U	nonessential	nonessential	electron transport complex protein RnfC
PA14_18930	PA3490		0	NE	0	NE	0.9077	U	0.9379	U	0.9373	U	0	NE	nonessential	nonessential	electron transport complex protein RnfB
PA14_18950	PA3489		0.0002	NE	0	NE	0	NE	0	NE	0	NE	0	NE	nonessential	nonessential	Na(+)-translocating NADH-quinone reductase subunit E
PA14_18960	PA3488	tli5a*	0	NE	0	NE	0	NE	0	NE	0	NE	0	NE	nonessential	nonessential	type VI secretion lipase immunity Tli5A
PA14_18970	PA3487	(tle5)*	0	NE	0.0029	NE	0.0566	U	0	NE	0	NE	0.0578	U	nonessential	nonessential	phospholipase D
PA14_18985	PA3486	vgrG4b	0.0555	U	0.0049	NE	0.0002	NE	0.2698	U	0.0003	NE	0.0404	U	nonessential	nonessential	VgrG4b
PA14_19010	PA3485	tsi3	-1	S	-1	S	-1	S	-1	S	-1	S	-1	S	nonessential	nonessential	Tsi3
PA14_19020	PA3484	tse3	0	NE	0	NE	0	NE	0	NE	0	NE	0	NE	nonessential	nonessential	Tse3
PA14_19030	PA3483		0	NE	0	NE	0.7604	U	0	NE	0	NE	0.0775	U	nonessential	nonessential	hypothetical protein
PA14_19065	PA3481		0.9208	U	0.6943	U	0.9409	U	0.9523	U	0.9137	U	0.945	U	nonessential	nonessential	hypothetical protein
PA14_19090	PA3480	dcd	0.9294	U	0.9783	U	0.9503	U	0.9923	U	0	NE	0.9687	U	nonessential	nonessential	deoxycytidine triphosphate deaminase
PA14_19100	PA3479	rhlA	0	NE	0	NE	0	NE	0	NE	0	NE	0	NE	nonessential	nonessential	rhamnosyltransferase chain A
PA14_19110	PA3478	rhlB	0.0399	U	0	NE	0.0548	U	0	NE	0	NE	0	NE	nonessential	nonessential	rhamnosyltransferase chain B
PA14_19120	PA3477	rhlR	0	NE	0	NE	0	NE	0	NE	0	NE	0	NE	nonessential	nonessential	transcriptional regulator RhlR
PA14_19130	PA3476	rhlI	0	NE	0.0001	NE	0	NE	0	NE	0	NE	0	NE	nonessential	nonessential	autoinducer synthesis protein RhlI
PA14_19140	PA3475	pheC	0	NE	0	NE	0	NE	0	NE	0	NE	0	NE	nonessential	nonessential	cyclohexadienyl dehydratase
PA14_19150	PA3474		0	NE	0	NE	0	NE	0	NE	0	NE	0	NE	nonessential	nonessential	hypothetical protein
PA14_19160	PA3473		0	NE	0	NE	0	NE	0	NE	0	NE	0	NE	nonessential	nonessential	hypothetical protein
PA14_19170	PA3472		0	NE	0	NE	0	NE	0	NE	0	NE	0	NE	nonessential	nonessential	hypothetical protein
PA14_19190	PA3471		0	NE	0	NE	0	NE	0	NE	0	NE	0	NE	nonessential	nonessential	malate dehydrogenase
PA14_19205	PA3470		-1	S	-1	S	-1	S	-1	S	-1	S	-1	S	nonessential	nonessential	hypothetical protein
PA14_19210	PA3469		0	NE	0	NE	0	NE	0	NE	0	NE	0	NE	nonessential	nonessential	hypothetical protein
PA14_19230	PA3468		0	NE	0	NE	0	NE	0	NE	0	NE	0	NE	nonessential	nonessential	hypothetical protein
PA14_19270	PA3467		0.113	U	0	NE	0	NE	0.0005	NE	0.0008	NE	0.0001	NE	nonessential	nonessential	MFS transporter
PA14_19290	PA3466		0	NE	0	NE	0	NE	0.5624	U	0.8525	U	0.8102	U	nonessential	nonessential	ATP-dependent RNA helicase
PA14_19310	PA3465		0	NE	0	NE	0	NE	0.0296	NE	0.1927	U	0	NE	nonessential	nonessential	hypothetical protein
PA14_19320	PA3464		0.0013	NE	0.3398	U	0	NE	0.0006	NE	0.1014	U	0.3157	U	nonessential	nonessential	hypothetical protein
PA14_19330	PA3463		-1	S	-1	S	-1	S	-1	S	-1	S	-1	S	nonessential	nonessential	hypothetical protein
PA14_19340	PA3462		0	NE	0	NE	0	NE	0	NE	0	NE	0	NE	nonessential	nonessential	sensor/response regulator hybrid
PA14_19350	PA3461		0.9267	U	0.2022	U	0.57	U	0.7585	U	0.5032	U	0.7809	U	nonessential	nonessential	hypothetical protein
PA14_19360	PA3460		0.1346	U	0.093	U	0	NE	0	NE	0.0002	NE	0.1706	U	nonessential	nonessential	GNAT family acetyltransferase
PA14_19370	PA3459		0.4906	U	0	NE	0	NE	0.002	NE	0	NE	0	NE	nonessential	nonessential	asparagine synthetase
PA14_19380	PA3458		0.7609	U	0.8863	U	0.8496	U	0.9928	U	0.9729	U	0.9777	U	nonessential	nonessential	transcriptional regulator
PA14_19390	PA3457		0	NE	0.3971	U	0.2167	U	0.7638	U	0.0001	NE	0.7165	U	nonessential	nonessential	hypothetical protein
PA14_19400	PA3456	mnmC	0.001	NE	0	NE	0.0591	U	0.9999	E	0.0848	U	0.9945	U	nonessential	nonessential	5-methylaminomethyl-2-thiouridine methyltransferase
PA14_19410	PA3455		0.3413	U	0	NE	0	NE	0	NE	0.0682	U	0	NE	nonessential	nonessential	hypothetical protein
PA14_19430	PA3454		0	NE	0.0974	U	0	NE	0	NE	0.3116	U	0.9747	U	nonessential	nonessential	acyl-CoA thiolase
PA14_19450	PA3453		-1	S	-1	S	-1	S	-1	S	-1	S	-1	S	nonessential	nonessential	hypothetical protein
PA14_19470	PA3452	mqoA	0.0838	U	0.0454	U	0.0867	U	0	NE	0.1583	U	0.0749	U	nonessential	nonessential	malate:quinone oxidoreductase
PA14_19480	PA3451		-1	S	-1	S	-1	S	-1	S	-1	S	-1	S	nonessential	nonessential	hypothetical protein
PA14_19490	PA3450	lsfA	0	NE	0	NE	0	NE	0	NE	0	NE	0	NE	nonessential	nonessential	1-Cys peroxiredoxin LsfA
PA14_19500	PA3449		0	NE	0	NE	0	NE	0	NE	0	NE	0	NE	nonessential	nonessential	hypothetical protein
PA14_19510	PA3448		0.7959	U	0.5651	U	0	NE	0.9389	U	0.0002	NE	0.856	U	nonessential	nonessential	ABC transporter permease
PA14_19520	PA3447		0	NE	0	NE	0	NE	0	NE	0	NE	0.2366	U	nonessential	nonessential	ABC transporter ATP-binding protein
PA14_19530	PA3446		0	NE	0	NE	0	NE	0	NE	0	NE	0	NE	nonessential	nonessential	NAD(P)H-dependent FMN reductase
PA14_19540	PA3445		0.0001	NE	0	NE	0	NE	0	NE	0	NE	0	NE	nonessential	nonessential	hypothetical protein
PA14_19560	PA3444	ssuD	0.3176	U	0.3082	U	0.3641	U	0.8046	U	0.9934	U	0.3013	U	nonessential	nonessential	alkanesulfonate monooxygenase
PA14_19570	PA3443		0	NE	0	NE	0.4895	U	0	NE	0.9679	U	0.0004	NE	nonessential	nonessential	ABC transporter permease
PA14_19580	PA3442	ssuB	-1	S	-1	S	-1	S	-1	S	-1	S	-1	S	nonessential	nonessential	aliphatic sulfonates transport ATP-binding subunit
PA14_19590	PA3441		0	NE	0.9475	U	0.9445	U	0.9612	U	0.9633	U	0	NE	nonessential	nonessential	molybdopterin-binding protein
PA14_19600			-1	S	-1	S	-1	S	-1	S	-1	S	-1	S	nonessential	nonessential	hypothetical protein
PA14_19610	PA3440		-1	S	-1	S	-1	S	-1	S	-1	S	-1	S	nonessential	nonessential	hypothetical protein
PA14_19620	PA3439	folX	0	NE	0	NE	0	NE	0	NE	0	NE	0	NE	nonessential	nonessential	D-erythro-7,8-dihydroneopterin triphosphate 2'-epimerase
PA14_19630	PA3438	folE1	0	NE	0	NE	0	NE	0	NE	0	NE	0	NE	nonessential	nonessential	GTP cyclohydrolase I
PA14_19640	PA3437	(folM)	0.0001	NE	0	NE	0.0002	NE	0	NE	0	NE	0	NE	nonessential	nonessential	short chain dehydrogenase
PA14_19650	PA3436		0	NE	0.5647	U	0.5509	U	0	NE	0.7888	U	0.6061	U	nonessential	nonessential	hypothetical protein
PA14_19660	PA3435		0	NE	0	NE	0	NE	0	NE	0	NE	0	NE	nonessential	nonessential	flavodoxin
PA14_19670	PA3433		0	NE	0.9049	U	0.8338	U	0.367	U	0.9086	U	0.327	U	nonessential	nonessential	LysR family transcriptional regulator
PA14_19680	PA3432		0.7264	U	0	NE	0.932	U	0.701	U	0	NE	0.7439	U	nonessential	nonessential	hypothetical protein
PA14_19690	PA3431		0	NE	0	NE	0.0001	NE	0.4825	U	0.4735	U	0.9312	U	nonessential	nonessential	hypothetical protein
PA14_19700	PA3430		0.339	U	0.3941	U	0	NE	0.862	U	0.3265	U	0.9354	U	nonessential	nonessential	aldolase
PA14_19710	PA3429		0.0026	NE	0	NE	0	NE	0.5867	U	0	NE	0.0036	NE	nonessential	nonessential	alpha/beta hydrolase
PA14_19720	PA3428		-1	S	-1	S	-1	S	-1	S	-1	S	-1	S	nonessential	nonessential	hypothetical protein
PA14_19730	PA3427		0	NE	0	NE	0	NE	0	NE	0	NE	0	NE	nonessential	nonessential	oxidoreductase
PA14_19740	PA3426		0	NE	0	NE	0	NE	0	NE	0	NE	0.7349	U	nonessential	nonessential	enoyl-CoA hydratase
PA14_19750	PA3425		0	NE	0.912	U	0.9156	U	0.9342	U	0.9387	U	0.9287	U	nonessential	nonessential	hypothetical protein
PA14_19770	PA3424		0	NE	0	NE	0	NE	0	NE	0.1078	U	0.5335	U	nonessential	nonessential	hypothetical protein
PA14_19800	PA3423		0	NE	0	NE	0	NE	0	NE	0	NE	0	NE	nonessential	nonessential	AraC family transcriptional regulator
PA14_19810	PA3422		0.2098	U	0	NE	0	NE	0	NE	0.3468	U	0	NE	nonessential	nonessential	hypothetical protein
PA14_19830	PA3421		0	NE	0	NE	0	NE	0	NE	0	NE	0	NE	nonessential	nonessential	hypothetical protein
PA14_19860	PA3419		0.687	U	0	NE	0	NE	0.83	U	0	NE	0	NE	nonessential	nonessential	hypothetical protein
PA14_19870	PA3418	ldht	0.2712	U	0.198	U	0.0483	U	0.9639	U	0.8527	U	0.7873	U	nonessential	nonessential	leucine dehydrogenase
PA14_19900	PA3417		0	NE	0	NE	0.414	U	0.787	U	0.9947	U	0.9894	U	nonessential	nonessential	pyruvate dehydrogenase E1 component subunit alpha
PA14_19910	PA3416		0.4294	U	0	NE	0.2302	U	0.841	U	0.7696	U	0.5384	U	nonessential	nonessential	pyruvate dehydrogenase E1 component, beta chain
PA14_19920	PA3415		0.8969	U	0	NE	0.9168	U	0.996	U	0.9634	U	0.9773	U	nonessential	nonessential	branched-chain alpha-keto acid dehydrogenase subunit E2
PA14_19930			0	NE	0	NE	0.0001	NE	0.9354	U	0.9201	U	0.8928	U	nonessential	nonessential	hypothetical protein
PA14_19940	PA3414		0.0229	NE	0	NE	0.0243	NE	0.0463	U	0.669	U	0.0298	NE	nonessential	nonessential	hypothetical protein
PA14_19950	PA3413		-1	S	-1	S	-1	S	-1	S	-1	S	-1	S	nonessential	nonessential	hypothetical protein
PA14_19960	PA3412		0	NE	0	NE	0	NE	0.0015	NE	0.0105	NE	0	NE	nonessential	nonessential	hypothetical protein
PA14_19970	PA3411		-1	S	-1	S	-1	S	-1	S	-1	S	-1	S	nonessential	nonessential	hypothetical protein
PA14_19990	PA3410	(hasI)	0	NE	0	NE	0	NE	0.0627	U	0	NE	0	NE	nonessential	nonessential	RNA polymerase ECF-subfamily sigma-70 factor
PA14_20000	PA3409	(hasS)	0.689	U	0.7546	U	0.5305	U	0.8305	U	0.7904	U	0.7573	U	nonessential	nonessential	transmembrane sensor
PA14_20010	PA3408	hasR	0	NE	0	NE	0	NE	0.0063	NE	0.4973	U	0.9299	U	nonessential	nonessential	heme uptake outer membrane receptor HasR
PA14_20020	PA3407	hasAp	0	NE	0	NE	0	NE	0	NE	0.966	U	0	NE	nonessential	nonessential	heme acquisition protein HasAp
PA14_20030	PA3406	hasD	0.9781	U	0.9951	U	0.9994	E	0.999	E	0.9971	E	0.9995	E	nonessential	essential	transport protein HasD
PA14_20040	PA3405	hasE	0.3037	U	0	NE	0.5993	U	0.5516	U	0.9252	U	0	NE	nonessential	nonessential	metalloprotease secretion protein
PA14_20050	PA3404		0.9861	U	0.843	U	0.6452	U	0.0001	NE	0.9986	E	0.9949	U	nonessential	nonessential	outer membrane protein
PA14_20060			0.8757	U	0.8297	U	0.8586	U	0.8601	U	0.9523	U	0.9433	U	nonessential	nonessential	hypothetical protein
PA14_20070	PA3403		0.0001	NE	0	NE	0	NE	0	NE	0.9934	U	0	NE	nonessential	nonessential	hypothetical protein
PA14_20080	PA3402		0.0166	NE	0.0147	NE	0.3222	U	0.0166	NE	0.0201	NE	0.546	U	nonessential	nonessential	hypothetical protein
PA14_20100	PA3401		0	NE	0	NE	0	NE	0.0005	NE	0	NE	0	NE	nonessential	nonessential	hypothetical protein
PA14_20110	PA3400		0	NE	0	NE	0	NE	0	NE	0	NE	0	NE	nonessential	nonessential	hypothetical protein
PA14_20120	PA3399		0	NE	0	NE	0	NE	0	NE	0	NE	0	NE	nonessential	nonessential	hypothetical protein
PA14_20130	PA3398		0	NE	0	NE	0	NE	0	NE	0	NE	0	NE	nonessential	nonessential	LysR family transcriptional regulator
PA14_20150	PA3396	nosL	0	NE	0	NE	0	NE	0	NE	0	NE	0	NE	nonessential	nonessential	NosL protein
PA14_20170	PA3395	nosY	0.7024	U	0.7725	U	0.7214	U	0.8273	U	0.7878	U	0.7586	U	nonessential	nonessential	NosY protein
PA14_20180	PA3394	nosF	0	NE	0	NE	0.2062	U	0.178	U	0	NE	0.2436	U	nonessential	nonessential	NosF protein
PA14_20190	PA3393	nosD	0	NE	0	NE	0	NE	0	NE	0	NE	0	NE	nonessential	nonessential	copper ABC transporter periplasmic substrate-binding protein
PA14_20200	PA3392	nosZ	0	NE	0	NE	0	NE	0	NE	0.1347	U	0.0048	NE	nonessential	nonessential	nitrous-oxide reductase
PA14_20230	PA3391	nosR	0.05	U	0	NE	0	NE	0.8049	U	0.348	U	0.007	NE	nonessential	nonessential	regulatory protein NosR
PA14_20240	PA3389		0	NE	0	NE	0	NE	0	NE	0	NE	0	NE	nonessential	nonessential	ring-cleaving dioxygenase
PA14_20250	PA3390		0	NE	0	NE	0	NE	0	NE	0	NE	0	NE	nonessential	nonessential	hypothetical protein
PA14_20260	PA3388		0	NE	0.002	NE	0.003	NE	0.0042	NE	0.1887	U	0.118	U	nonessential	nonessential	hypothetical protein
PA14_20270	PA3387	rhlG	0	NE	0	NE	0	NE	0	NE	0	NE	0	NE	nonessential	nonessential	beta-ketoacyl reductase
PA14_20280	PA3386		0	NE	0	NE	0	NE	0.0003	NE	0.0356	U	0	NE	nonessential	nonessential	hypothetical protein
PA14_20290	PA3385	amrZ	-1	S	-1	S	-1	S	-1	S	-1	S	-1	S	nonessential	nonessential	DNA binding-protein
PA14_20300	PA3384	phnC	0	NE	0	NE	0	NE	0	NE	0	NE	0	NE	nonessential	nonessential	ABC phosphonate transporter ATP-binding protein
PA14_20320	PA3383	phnD	0.318	U	0	NE	0.3493	U	0.9394	U	0.5101	U	0	NE	nonessential	nonessential	phosphonate ABC transporter substrate-binding protein
PA14_20330	PA3382	phnE	0.6557	U	0	NE	0	NE	0	NE	0.6017	U	0.5875	U	nonessential	nonessential	phosphonate ABC transporter permease
PA14_20350	PA3381	phnF	0	NE	0.2428	U	0	NE	0	NE	0.7995	U	0	NE	nonessential	nonessential	transcriptional regulator
PA14_20360	PA3380	phnG	0	NE	0	NE	0	NE	0	NE	0.9737	U	0	NE	nonessential	nonessential	phosphonate metabolism protein PhnG
PA14_20370	PA3379	phnH	0.7953	U	0	NE	0.0001	NE	0	NE	0	NE	0.7166	U	nonessential	nonessential	carbon-phosphorus lyase complex subunit
PA14_20380	PA3378	phnI	0.0165	NE	0.0211	NE	0.1642	U	0.0302	NE	0.0257	NE	0	NE	nonessential	nonessential	hypothetical protein
PA14_20390	PA3377	phnJ	0.3858	U	0.3659	U	0.3051	U	0	NE	0	NE	0.3708	U	nonessential	nonessential	hypothetical protein
PA14_20400	PA3376	phnK	0	NE	0.4791	U	0.789	U	0.9051	U	0	NE	0.8212	U	nonessential	nonessential	phosphonate C-P lyase system protein PhnK
PA14_20420	PA3375	phnL	0	NE	0	NE	0	NE	0	NE	0	NE	0	NE	nonessential	nonessential	phosphonate ABC transporter ATPase
PA14_20430	PA3374	phnM	0.8365	U	0.6	U	0.4583	U	0.6139	U	0.6759	U	0.947	U	nonessential	nonessential	phosphonate metabolism protein
PA14_20440	PA3373	phnN	0	NE	0	NE	0.0016	NE	0.8646	U	0.8284	U	0.77	U	nonessential	nonessential	phosphonate transport ATP-binding protein
PA14_20450	PA3372	phnP	0.7412	U	0	NE	0.6538	U	0	NE	0	NE	0	NE	nonessential	nonessential	carbon-phosphorus lyase complex accessory protein
PA14_20460	PA3371		-1	S	-1	S	-1	S	-1	S	-1	S	-1	S	nonessential	nonessential	hypothetical protein
PA14_20470	PA3370		-1	S	-1	S	-1	S	-1	S	-1	S	-1	S	nonessential	nonessential	hypothetical protein
PA14_20480	PA3369		0.0146	NE	0	NE	0.0113	NE	0	NE	0.0007	NE	0.001	NE	nonessential	nonessential	hypothetical protein
PA14_20491	PA3368		0	NE	0	NE	0	NE	0	NE	0	NE	0.0001	NE	nonessential	nonessential	acetyltransferase
PA14_20510	PA2457		0	NE	0	NE	0	NE	0	NE	0	NE	0	NE	nonessential	nonessential	hypothetical protein
PA14_20520	PA2458		0.0001	NE	0	NE	0	NE	0.0005	NE	0.0001	NE	0.0001	NE	nonessential	nonessential	hypothetical protein
PA14_20530			0.5905	U	0.5001	U	0.4359	U	0.0009	NE	0.5174	U	0.006	NE	nonessential	nonessential	hypothetical protein
PA14_20550	PA3367		0.9823	U	0	NE	0	NE	0	NE	0	NE	0	NE	nonessential	nonessential	hypothetical protein
PA14_20560	PA3366	amiE	0	NE	0	NE	0	NE	0	NE	0	NE	0	NE	nonessential	nonessential	acylamide amidohydrolase
PA14_20570	PA3365		0	NE	0	NE	0	NE	0	NE	0	NE	0	NE	nonessential	nonessential	chaperone
PA14_20580	PA3364	amiC	0	NE	0	NE	0	NE	0	NE	0	NE	0	NE	nonessential	nonessential	aliphatic amidase expression-regulating protein
PA14_20590	PA3363	amiR	0	NE	0	NE	0	NE	0	NE	0	NE	0	NE	nonessential	nonessential	aliphatic amidase regulator
PA14_20600			0	NE	0	NE	0	NE	0	NE	0	NE	0	NE	nonessential	nonessential	hypothetical protein
PA14_20610	PA3361	lecB	-1	S	-1	S	-1	S	-1	S	-1	S	-1	S	nonessential	nonessential	fucose-binding lectin PA-IIL
PA14_20620	PA3360		0.1605	U	0.0829	U	0.156	U	0.4716	U	0.661	U	0.3559	U	nonessential	nonessential	HlyD family secretion protein
PA14_20630	PA3359		0.0023	NE	0	NE	0	NE	0.0062	NE	0	NE	0.0452	U	nonessential	nonessential	hypothetical protein
PA14_20640	PA3358		0	NE	0.2497	U	0.5313	U	0.517	U	0.8063	U	0.0015	NE	nonessential	nonessential	hypothetical protein
PA14_20650	PA3357	dsdA	0.1645	U	0	NE	0	NE	0	NE	0.9769	U	0.9755	U	nonessential	nonessential	D-serine dehydratase
PA14_20670	PA3356	(pauA5)	0.215	U	0	NE	0	NE	0	NE	0	NE	0	NE	nonessential	nonessential	glutamine synthetase
PA14_20680	PA3355		0	NE	0	NE	0	NE	0	NE	0	NE	0	NE	nonessential	nonessential	MFS transporter
PA14_20690	PA3354		0.9573	U	0	NE	0.0003	NE	0	NE	0	NE	0.9722	U	nonessential	nonessential	hypothetical protein
PA14_20700	PA3353	flgZ	0.2474	U	0.7659	U	0.1488	U	0	NE	0.7601	U	0.4216	U	nonessential	nonessential	FlgZ
PA14_20720	PA3352	flgN	0.0005	NE	0.0009	NE	0	NE	0	NE	0.001	NE	0.8337	U	nonessential	nonessential	hypothetical protein
PA14_20730	PA3351	flgM	0.1529	U	0.9257	U	0.9383	U	0	NE	0	NE	0.9446	U	nonessential	nonessential	hypothetical protein
PA14_20740	PA3350	flgA	0	NE	0	NE	0	NE	0	NE	0	NE	0	NE	nonessential	nonessential	flagellar basal body P-ring biosynthesis protein FlgA
PA14_20750	PA3349		0	NE	0	NE	0	NE	0	NE	0	NE	0	NE	nonessential	nonessential	chemotaxis protein
PA14_20760	PA3348	(cheR1)	0	NE	0	NE	0	NE	0	NE	0	NE	0	NE	nonessential	nonessential	chemotaxis protein methyltransferase
PA14_20770	PA3347	(hsbA)	-1	S	-1	S	-1	S	-1	S	-1	S	-1	S	nonessential	nonessential	hypothetical protein
PA14_20780	PA3346	(hsbR)	0	NE	0.0004	NE	0	NE	0	NE	0.0004	NE	0	NE	nonessential	nonessential	two-component response regulator
PA14_20800	PA3345	(hptB)	0	NE	0	NE	0	NE	0	NE	0	NE	0	NE	nonessential	nonessential	histidine phosphotransfer domain-containing protein
PA14_20810	PA3344	recQ	0	NE	0	NE	0	NE	0	NE	0.0325	U	0	NE	nonessential	nonessential	ATP-dependent DNA helicase RecQ
PA14_20820	PA3343	(hsbD)	0	NE	0	NE	0	NE	0	NE	0	NE	0	NE	nonessential	nonessential	two-component response regulator
PA14_20840	PA3342		0.3239	U	0	NE	0	NE	0	NE	0	NE	0.0021	NE	nonessential	nonessential	hypothetical protein
PA14_20850	PA3341		0	NE	0	NE	0	NE	0	NE	0	NE	0	NE	nonessential	nonessential	MarR family transcriptional regulator
PA14_20860	PA3340		0.1031	U	0.069	U	0	NE	0	NE	0.1712	U	0	NE	nonessential	nonessential	Tfp pilus assembly protein FimV
PA14_20870	PA3339	(plpD)	0	NE	0.0414	U	0	NE	0.0911	U	0	NE	0.1157	U	nonessential	nonessential	hypothetical protein
PA14_20880	PA3338		-1	S	-1	S	-1	S	-1	S	-1	S	-1	S	nonessential	nonessential	hypothetical protein
PA14_20890	PA3337	rfaD	0.2237	U	0	NE	0	NE	0.9316	U	0.9843	U	0.6501	U	nonessential	nonessential	ADP-L-glycero-D-manno-heptose-6-epimerase
PA14_20900	PA3336		0	NE	0	NE	0	NE	0.7683	U	0.6696	U	0.4033	U	nonessential	nonessential	MFS transporter
PA14_20920	PA3335		0.5781	U	0	NE	0	NE	0.0011	NE	0.8845	U	0	NE	nonessential	nonessential	hypothetical protein
PA14_20950	PA3333	fabH2	0.5294	U	0.3769	U	0.538	U	0.7053	U	0.3749	U	0.3936	U	nonessential	nonessential	3-oxoacyl-ACP synthase
[truncated: 4,031 more rows]

## Sheet: D_Bio-TraDIS_fold_change
Table S5D: Bio-TraDIS fold change results for biofilm and planktonic samples. Orthologs in the genome of P. aeruginosa PAO1 were obtained from the Ortholuge database release 2.11. Gene names and annotations were obtained from the genome of P. aeruginosa PA14 and PAO1 available on the Pseudomonas genome database v20.22. Shown are the gene names and functional annotations from the P. aeruginosa PA1…
[truncated: 5,412 more rows]

[truncated: 1 more sheets: E_TRANSIT_fold_change]
