# Supplementary material for: BosR: A novel biofilm-specific regulator in Pseudomonas aeruginosa
Source: Front Microbiol. 2022 Oct 13;13:1021021. doi: 10.3389/fmicb.2022.1021021 (PMC9611778; doi:10.3389/fmicb.2022.1021021)
Supplement: Supplementary file 4 [file Table_6.xlsx]

## Sheet: A_Biofilm_regulators
Table S6A: Biofilm regulators detected with TnSeq. Orthologs in the genome of P. aeruginosa PAO1 were obtained from the Ortholuge database release 2.11. Gene names and annotations from the genomes of P. aeruginosa PA14 and PAO1 available on the Pseudomonas genome database v20.2 are shown2. Shown are the gene names and functional annotations from the P. aeruginosa PA14 genome. In case genes were n…
Locus tag		Name	Tool essentiality	Tradis FC			TRANSIT FC			Type of regulator	Product description PA14	Reference3-16
PA14	PAO1			FC	log2FC	q-value	FC	log2FC	Adj. p-value
PA14_00875	PA0074	ppkA		3.8	1.9	0.0557973	4.5	2.2	0.02133	O	serine/threonine protein kinase PpkA	KEGG(PA14,PAO1)
PA14_01520	PA0125		BioTraDIS							OCR	hypothetical protein
PA14_02090	PA0167			8.5	3.1	0.276757	9.6	3.3	0.04392	OCR	TetR family transcriptional regulator
PA14_02220	PA0176			5.5	2.5	0.00846276	6	2.6	0.08982	O	chemotaxis transducer
PA14_02270	PA0180	(cttP)		48.2	5.6	0.0280713	58.1	5.9	0.17546	O	chemotaxis transducer
PA14_03470	PA0267		BioTraDIS							TCS	hypothetical protein
PA14_05380	PA0412	pilK		4.5	2.2	0.0494481	4.9	2.3	0.33205	O	methyltransferase PilK
PA14_07680	PA0588	(yeaG)		-2.6	-1.4	0.0818569	-2.3	-1.2	0.04676	O	hypothetical protein
PA14_09690	PA4196	(bfiR)		9.1	3.2	0.0126007	10.3	3.4	0.21268	TCS	two-component response regulator	Petrova (2010)
PA14_10800	PA4109	ampR	BioTraDIS							OCR	transcriptional regulator AmpR	GO(PAO1)
PA14_12440	PA3973		BioTraDIS							OCR	AcrR family transcriptional regulator
PA14_14680	PA3818	suhB	BioTraDIS							O	extragenic suppressor protein SuhB	Li (2017)
PA14_15450		merD	BioTraDIS							OCR	transcriptional regulator MerD
PA14_16460	PA3705	wspD		76	6.2	0.00887509	91.1	6.5	0.1567	O	CheW domain-containing protein	KEGG(PA14,PAO1)
PA14_19380	PA3458			69.9	6.1	0.0375193	149.1	7.2	0.0132	OCR	transcriptional regulator
PA14_19670	PA3433		BioTraDIS							OCR	LysR family transcriptional regulator
PA14_19990	PA3410	(hasI)		47.7	5.6	6.54186e-06	54.6	5.8	0	SF	RNA polymerase ECF-subfamily sigma-70 factor
PA14_20730	PA3351	flgM	BioTraDIS							O	hypothetical protein	KEGG(PA14,PAO1)
PA14_20800	PA3345	(hptB)		8.5	3.1	4.59407e-06	9.8	3.3	0.01774	TCS	histidine phosphotransfer domain-containing protein	Wang (2021) Badal (2020) GO(PA14,PAO1) KEGG(PA14,PAO1)
PA14_21870	PA3258			-9.7	-3.3	0.00530173	-8.9	-3.1	0.4688	O	EAL domain/GGDEF domain-containing protein
PA14_26590	PA2897			7.5	2.9	0.0104986	8.5	3.1	0.01774	OCR	GntR family transcriptional regulator
PA14_27530	PA2825	(ospR)	BioTraDIS							OCR	MarR family transcriptional regulator
PA14_28130	PA2780	(bswR)		220.5	7.8	1.25766e-10	109.1	6.8	0	OCR	hypothetical protein	GO(PAO1)
PA14_30650	PA2586	gacA		-2.9	-1.5	0.0973528	-2.6	-1.4	0.0496	TCS	response regulator GacA	Kollaran (2019) Yeung (2009) GO(PA14,PAO1) KEGG(PA14,PAO1)
PA14_32360	PA2497			9.1	3.2	0.0344479	10.9	3.4	0.62806	OCR	lysR family transcriptional regulator
PA14_33920	PA2376		BioTraDIS							TCS	transcriptional regulator
PA14_35130	PA2277	arsR	BioTraDIS							OCR	arsenic resistance transcriptional regulator
PA14_36180	PA2206		BioTraDIS							OCR	LysR family transcriptional regulator
PA14_37190	PA2118	ada		8	3	0.166002	14.8	3.9	0.04072	O	O6-methylguanine-DNA methyltransferase
PA14_38930	PA1978	(erbR)		7.9	3	0.0245976	8.9	3.2	0.04676	TCS	transcriptional regulator
PA14_43720	PA1607		BioTraDIS							OCR	hypothetical protein
PA14_44180	PA1570			-19.1	-4.3	0.0188442	-9.6	-3.3	0.07964	OCR	LysR family transcriptional regulator
PA14_45580	PA1459			4.8	2.3	0.278184	7.9	3	0	TCS	chemotaxis-specific methylesterase
PA14_47080	PA1328		BioTraDIS							OCR	transcriptional regulator
PA14_49880	PA1121	(yfiR)		52	5.7	0.000439402	56.9	5.8	0.0132	O	hypothetical protein	Malone (2010)
PA14_50180	PA1099	fleR		9.1	3.2	0.0127794	9.4	3.2	0.053	TCS	two-component response regulator	Badal (2020) Kollaran (2019) Goodman (2004) GO(PA14,PAO1)
PA14_51340	PA1003	mvfR		3.9	2	0.00904836	4.3	2.1	0.74155	OCR	transcriptional regulator MvfR	KEGG
PA14_52570	PA0905	rsmA		319.8	8.3	0.0017532	617.4	9.3	0.31497	O	carbon storage regulator	Yeung (2009) GO(PAO1) KEGG(PA14,PAO1)
PA14_56430	PA4341		BioTraDIS							OCR	transcriptional regulator
PA14_56950	PA4381	(colR)		-4.7	-2.2	0.0104986	-3.4	-1.8	0.16191	TCS	two-component response regulator	Badal (2020)
PA14_59790		pvrR		-3.1	-1.6	0.0280741	-2.6	-1.4	0	TCS	two component response regulator	Mikkelsen (2009)
PA14_59800		pvrS		-2.9	-1.6	0.0432583	-2.7	-1.4	0	TCS	PvrS	Badal (2020)
PA14_60260	PA4547	pilR		17.6	4.1	3.11483e-11	19.6	4.3	0	TCS	two-component response regulator PilR	Goodman (2004)
PA14_62490	PA4723	dksA		17.3	4.1	8.31849e-05	19.3	4.3	0.06637	O	suppressor protein DksA	Min (2020)
PA14_64230	PA4856	retS		113.5	6.8	5.68982e-16	126.2	7	0	TCS	RetS (regulator of exopolysaccharide and Type III secretion)	Wang (2021) Kollaran (2019) KEGG(PA14,PAO1)
PA14_64700	PA4896			204.6	7.7	0.0176582	37	5.2	0.10423	SF	RNA polymerase SF
PA14_65860	PA4982			20.8	4.4	0.0160421	24.8	4.6	0.09648	TCS	two-component sensor
1 Whiteside MD, Winsor GL, Laird MR, Brinkman FSL. OrtholugeDB: A bacterial and archaeal orthology resource for improved comparative genomic analysis. Nucleic Acids Res. 2013 Jan 1;41(D1):D366-76.
2 Winsor GL, Griffiths EJ, Lo R, Dhillon BK, Shay JA, Brinkman FSL. Enhanced annotations and features for comparing thousands of Pseudomonas genomes in the Pseudomonas genome database. Nucleic Acids Res. 2016 Jan 4;44(D1):D646-53.
3 Kanehisa M, Furumichi M, Sato Y, Ishiguro-Watanabe M, Tanabe M. KEGG: integrating viruses and cellular organisms. Nucleic Acids Res. 2021 Jan 8;49(D1):D545–51.
4 Kanehisa M, Goto S. KEGG: kyoto encyclopedia of genes and genomes. Nucleic Acids Res. 2000 Jan 1;28(1):27–30.
5 Petrova OE, Sauer K. The novel two-component regulatory system BfiSR regulates biofilm development by controlling the small RNA rsmZ through CafA. J Bacteriol. 2010 Oct;192(20):5275–88.
6 Ashburner M, Ball CA, Blake JA, Botstein D, Butler H, Cherry JM, et al. Gene ontology: tool for the unification of biology. The Gene Ontology Consortium. Nat Genet. 2000 May;25(1):25–9.
7 Gene Ontology Consortium. The Gene Ontology resource: enriching a GOld mine. Nucleic Acids Res. 2021 Jan 8;49(D1):D325–34.
8 Li K, Yang G, Debru AB, Li P, Zong L, Li P, et al. SuhB Regulates the Motile-Sessile Switch in Pseudomonas aeruginosa through the Gac/Rsm Pathway and c-di-GMP Signaling. Front Microbiol. 2017 Jun 8;8(JUN):1045.
9 Wang BX, Cady KC, Oyarce GC, Ribbeck K, Laub MT. Two-Component Signaling Systems Regulate Diverse Virulence-Associated Traits in Pseudomonas aeruginosa. Appl Environ Microbiol. 2021 Jun 11;87(11):1–18.
10 Badal D, Jayarani AV, Kollaran MA, Kumar A, Singh V. Pseudomonas aeruginosa biofilm formation on endotracheal tubes requires multiple two-component systems. J Med Microbiol. 2020 Jun;69(6):906–19.
11 Kollaran AM, Joge S, Kotian HS, Badal D, Prakash D, Mishra A, et al. Context-specific requirement of forty-four two-component loci in Pseudomonas aeruginosa swarming. iScience. 2019 Mar 29;13:305–17.
12 Yeung ATY, Torfs ECW, Jamshidi F, Bains M, Wiegand I, Hancock REW, et al. Swarming of Pseudomonas aeruginosa is controlled by a broad spectrum of transcriptional regulators, including MetR. J Bacteriol. 2009 Sep;191(18):5592–602
13 Malone JG, Jaeger T, Spangler C, Ritz D, Spang A, Arrieumerlou C, et al. YfiBNR mediates cyclic di-GMP dependent small colony variant formation and persistence in Pseudomonas aeruginosa. PLoS Pathog. 2010 Mar 12;6(3):e1000804.
14 Goodman AL, Kulasekara B, Rietsch A, Boyd D, Smith RS, Lory S. A signaling network reciprocally regulates genes associated with acute infection and chronic persistence in Pseudomonas aeruginosa. Dev Cell. 2004 Nov;7(5):745–54.
15 Mikkelsen H, Ball G, Giraud C, Filloux A. Expression of Pseudomonas aeruginosa CupD fimbrial genes is antagonistically controlled by RcsB and the EAL-containing PvrR response regulators. Herman C, editor. PLoS One. 2009 Jun 23;4(6):e6018
16 Min KB, Yoon SS. Transcriptome analysis reveals that the RNA polymerase-binding protein DksA1 has pleiotropic functions in Pseudomonas aeruginosa. J Biol Chem. 2020 Mar 20;295(12):3851–64.

## Sheet: B_Regulators_PA14_genome
Table S6B: Literature curated list of regulators in the genome of P. aeruginosa PA14. Orthologs in the genome of P. aeruginosa PAO1 were obtained from the Ortholuge database release 2.11. Gene names and annotations from the genomes of P. aeruginosa PA14 and PAO1 available on the Pseudomonas genome database v20.2 are shown2. Shown are the gene names and functional annotations from the P. aeruginos…
Locus tag		Name	MiST33	PseudoCAP2	Francis (2017)4	Gooderham (2009)5	Llamas (2014)6	Potvin (2008)7	Ortega (2017)8	Ha (2014)9	Reassigned	Type of regulator	Product description PA14
PA14	PAO1
PA14_00400	PA0032		OCS	TR								OCR	LysR family transcriptional regulator
PA14_00420	PA0033	(hptC)	TCS, O	TCS	TCS						TCS	TCS	histidine phosphotransfer domain-containing protein
PA14_00430	PA0034		TCS	TCS, TR	TCS	TCS						TCS	two-component response regulator
PA14_00460	PA0037	trpI	OCS	TR								OCR	transcriptional regulator TrpI
PA14_00600	PA0048		OCS	TR								OCR	transcriptional regulator
PA14_00680	PA0056		OCS	TR								OCR	LysR family transcriptional regulator
PA14_00875	PA0074	ppkA	OCS								O	O	serine/threonine protein kinase PpkA
PA14_00890	PA0075	pppA	OCS								O	O	PppA
PA14_01410	PA0116		OCS	TR								OCR	hypothetical protein
PA14_01470	PA0120		OCS	TR								OCR	transcriptional regulator
PA14_01480	PA0121		OCS	TR								OCR	hypothetical protein
PA14_01500	PA0123		OCS	TR								OCR	transcriptional regulator
PA14_01520	PA0125		OCS	TR								OCR	hypothetical protein
PA14_01640	PA0133	(bauR)	OCS	TR								OCR	LysR family transcriptional regulator
PA14_01840	PA0149		SF	TR			SF	SF				SF	RNA polymerase ECF-subfamily sigma-70 factor
PA14_01860	PA0150						Anti-SF	Anti-SF			O	O	transmembrane sensor
PA14_01870	PA0151						R				O	O	TonB-dependent receptor
PA14_01890	PA0152	pcaQ	OCS	TR								OCR	transcriptional regulator PcaQ
PA14_01930	PA0155	pcaR	OCS	TR								OCR	transcriptional regulator PcaR
PA14_01980	PA0159		OCS	TR								OCR	LysR family transcriptional regulator
PA14_02030	PA0163		OCS	TR								OCR	AraC family transcriptional regulator
PA14_02090	PA0167		OCS	TR								OCR	TetR family transcriptional regulator
PA14_02110	PA0169	(siaD)	OCS	TCS						cdiGMP	O	O	diguanylate cyclase
PA14_02150	PA0172	(siaA)	TCS, O	TR							O	O	hypothetical protein
PA14_02180	PA0173	cheB	C	C	TCS	TCS			C		TCS	TCS	chemotaxis-specific methylesterase
PA14_02190	PA0174		C	C					C			O	hypothetical protein
PA14_02200	PA0175	(cheR2)	C	C					C			O	chemotaxis protein methyltransferase
PA14_02220	PA0176		C	C					C			O	chemotaxis transducer
PA14_02230	PA0177	cheW	C	C					C			O	purine-binding chemotaxis protein
PA14_02250	PA0178	cheA	C	TCS	TCS	TCS			C			TCS	two-component sensor
PA14_02260	PA0179		TCS	TCS	TCS	TCS			C		TCS	TCS	two-component response regulator
PA14_02270	PA0180	(cttP)	C	C					C			O	chemotaxis transducer
PA14_02290	PA0181		OCS	TR								OCR	LysR family transcriptional regulator
PA14_02390	PA0191		OCS	TR								OCR	transcriptional regulator
PA14_02650	PA0217		OCS	TR								OCR	malonate utilization transcriptional regulator
PA14_02660	PA0218		OCS	TR								OCR	LysR family transcriptional regulator
PA14_02750	PA0225		OCS	TR								OCR	transcriptional regulator
PA14_02870	PA0233		OCS	TR								OCR	transcriptional regulator
PA14_02910	PA0236		OCS	TR								OCR	IclR family transcriptional regulator
PA14_03010	PA0243	(pip)	OCS	TR								OCR	TetR family transcriptional regulator
PA14_03070	PA0248		OCS	TR								OCR	transcriptional regulator
PA14_03120	PA0253	(hudR)	OCS	TR								OCR	transcriptional regulator
PA14_03470	PA0267		TCS	TCS		TCS						TCS	hypothetical protein
PA14_03480	PA0268		OCS	TR								OCR	GntR family transcriptional regulator
PA14_03530	PA0272		OCS	TR								OCR	transcriptional regulator
PA14_03580	PA0275		OCS	TR								OCR	transcriptional regulator
PA14_03630	PA0279		OCS	TR								OCR	ArsR family transcriptional regulator
PA14_03720	PA0285		OCS	TCS						cdiGMP	O	O	sensory box GGDEF domain-containing protein
PA14_03780	PA0289	(gpuR)	OCS	TR								OCR	transcriptional regulator
PA14_03790	PA0290		OCS	TCS						cdiGMP	O	O	sensory box GGDEF domain-containing protein
PA14_03840	PA0294	aguR	OCS	TR								OCR	transcriptional regulator AguR
PA14_04000	PA0306		OCS	TR								OCR	transcriptional regulator
PA14_04420	PA0338		OCS	TCS						cdiGMP	O	O	hypothetical protein
PA14_04660	PA0356			TCS							O	O	hypothetical protein
PA14_04820	PA0367	laoR	OCS	TR								OCR	LaoR
PA14_04930	PA0376	rpoH	SF	TR				SF				SF	RNA polymerase factor sigma-32
PA14_05270	PA0403	pyrR		TR							O	O	bifunctional pyrimidine regulatory protein PyrR/uracil phosphoribosyltransferase
PA14_05320	PA0408	pilG	TCS	TCS, C	TCS	TCS			C			TCS	twitching motility protein PilG
PA14_05330	PA0409	pilH	TCS	TCS, C	TCS	TCS			C			TCS	twitching motility protein PilH
PA14_05340	PA0410	pilI	C	C					C			O	twitching motility protein PilI
PA14_05360	PA0411	pilJ	C	C					C			O	twitching motility protein PilJ
PA14_05380	PA0412	pilK	C	C					C			O	methyltransferase PilK
PA14_05390	PA0413	chpA	C	TCS, C	TCS	TCS			C		TCS	TCS	ChpA
PA14_05400	PA0414	(chpB)	C	C	TCS	TCS			C		TCS	TCS	methylesterase
PA14_05410	PA0415	(chpC)	C	C					C			O	chemotaxis protein
PA14_05420	PA0416	(chpD)	OCS	TR								OCR	transcriptional regulator
PA14_05520	PA0424	mexR	OCS	TR								OCR	multidrug resistance operon repressor MexR
PA14_05660	PA0436		OCS	TR								OCR	transcriptional regulator
PA14_05850	PA0448	(gcdR)	OCS	TR								OCR	LysR family transcriptional regulator
PA14_05960	PA0456			TR							O	O	cold-shock protein
PA14_06060	PA0463	creB	TCS	TCS	TCS	TCS						TCS	DNA-binding response regulator CreB
PA14_06070	PA0464	creC	TCS	TCS	TCS	TCS						TCS	sensory histidine kinase CreC
PA14_06160	PA0470	(fiuA)					R				O	O	hydroxamate-type ferrisiderophore receptor
PA14_06170	PA0471	(fiuR)		TCS			Anti-SF	Anti-SF			O	O	transmembrane sensor
PA14_06180	PA0472	(fiuI)	SF	TR			SF	SF				SF	RNA polymerase sigma factor
PA14_06210	PA0475		OCS	TR								OCR	transcriptional regulator
PA14_06240	PA0477		OCS	TR								OCR	LysR family transcriptional regulator
PA14_06260	PA0479		OCS	TR								OCR	LysR family transcriptional regulator
PA14_06310	PA0484			TCS							OCR	OCR	ACT domain-containing protein
PA14_06330	PA0486			TCS							O	O	serine/threonine protein kinase
PA14_06340	PA0487		OCS								OCR	OCR	molybdenum transport regulator
PA14_06400	PA0491		OCS	TR								OCR	LysR family transcriptional regulator
PA14_06690	PA0513	nirG		TR							OCR	OCR	transcriptional regulator
PA14_06710	PA0515		OCS	TR								OCR	transcriptional regulator
PA14_06770	PA0520	nirQ	O								O	O	regulatory protein NirQ
PA14_06870	PA0527	dnr	OCS	TR								OCR	transcriptional regulator Dnr
PA14_06880	PA0528		OCS	TR								OCR	LysR family transcriptional regulator
PA14_06950	PA0533		OCS	TR								OCR	LuxR family transcriptional regulator
PA14_06970	PA0535		OCS	TR								OCR	Cro/CI family transcriptional regulator
PA14_07110	PA0547		OCS	TR								OCR	ArsR family transcriptional regulator
PA14_07340	PA0564		OCS	TR								OCR	transcriptional regulator
PA14_07500	PA0575	rmcA	OCS							cdiGMP	O	O	redox regulator of c_di_GMP, RmcA
PA14_07520	PA0576	rpoD	OCS	TR				SF			SF	SF	RNA polymerase sigma factor RpoD
PA14_07680	PA0588			TCS							O	O	hypothetical protein
PA14_07820	PA0600	(agtS)	TCS	TCS	TCS	TCS						TCS	histidine kinase
PA14_07840	PA0601	(agtR)	TCS	TCS	TCS	TCS						TCS	two-component response regulator
PA14_07950	PA0610	prtN		TR							OCR	OCR	transcriptional regulator PrtN
PA14_07960	PA0611	prtR	OCS	TR								OCR	transcriptional regulator PrtR
PA14_08370	PA0652	vfr	OCS	TR								OCR	cAMP-regulatory protein
PA14_08620	PA4280	birA	OCS								OCR	OCR	biotin--protein ligase
PA14_09260	PA4227	pchR	OCS	TR								OCR	transcriptional regulator PchR
PA14_09570	PA4203	(nmoR)	OCS	TR								OCR	LysR family transcriptional regulator
PA14_09680	PA4197	(bfiS)	TCS	TCS	TCS							TCS	two-component sensor
PA14_09690	PA4196	(bfiR)	TCS	TCS	TCS							TCS	two-component response regulator
PA14_09760	PA4185		OCS	TR								OCR	GntR family transcriptional regulator
PA14_09770	PA4184	souR	OCS	TR								OCR	sarcosine oxidation and utilization regulator SouR
PA14_09790	PA4182			TR							O	O	transcriptional regulator
PA14_09910	PA4174		OCS	TR								OCR	transcriptional regulator
PA14_09960	PA4169		OCS	TR								OCR	hypothetical protein
PA14_10010	PA4165		OCS	TR								OCR	transcriptional regulator
PA14_10090			OCS	TR								OCR	LysR family transcriptional regulator
PA14_10120			OCS	TR								OCR	LysR family transcriptional regulator
PA14_10190	PA4157		OCS	TR								OCR	transcriptional regulator
PA14_10290	PA4147	acoR	OCS	TR								OCR	transcriptional regulator AcoR
PA14_10320	PA4145		OCS	TR								OCR	transcriptional regulator
PA14_10480	PA4135		OCS	TR								OCR	transcriptional regulator
PA14_10530	PA4132	(mpaR)	OCS	TR								OCR	GntR family transcriptional regulator
PA14_10660	PA4120		OCS	TR								OCR	transcriptional regulator
PA14_10700	PA4117	(bphP)	TCS	TCS		TCS						TCS	bacteriophytochrome
PA14_10770	PA4112		TCS	TCS	TCS	TCS						TCS	sensor/response regulator hybrid
PA14_10800	PA4109	ampR	OCS	TR								OCR	transcriptional regulator AmpR
PA14_10820	PA4108		OCS							cdiGMP	O	O	HDIG domain-containing protein
PA14_10830			OCS	TR								OCR	LysR family transcriptional regulator
PA14_10940	PA4094		OCS	TR								OCR	AraC family transcriptional regulator
PA14_10980			SF	TR							TCS	TCS	hypothetical protein
PA14_11120	PA4080		TCS	TCS, TR	TCS	TCS						TCS	response regulator
PA14_11150	PA4077		OCS	TR								OCR	transcriptional regulator
PA14_11180	PA4074		OCS	TR								OCR	transcriptional regulator
PA14_11240	PA4070		OCS	TR								OCR	DNA-binding transcriptional activator FeaR
PA14_11380	PA4057	nrdR		TR							OCR	OCR	transcriptional regulator NrdR
PA14_11630	PA4036		TCS	TCS	TCS	TCS						TCS	two-component sensor
PA14_11670	PA4033	(mucE)									O	O	hypothetical protein
PA14_11680	PA4032		TCS	TCS, TR	TCS	TCS						TCS	two-component regulator
PA14_11830	PA4021	(eatR)	OCS	TR								OCR	transcriptional regulator
PA14_12140	PA3995		OCS	TR								OCR	transcriptional regulator
PA14_12440	PA3973		OCS	TR								OCR	AcrR family transcriptional regulator
PA14_12570	PA3965		OCS	TR								OCR	transcription regulator AsnC
PA14_12780	PA3948	(rocA1)	TCS	TCS	TCS	TCS						TCS	two-component response regulator
PA14_12810	PA3947	(rocR)	TCS	TCS	TCS	TCS				cdiGMP		TCS	two-component response regulator
PA14_12820	PA3946	(rocS1)	TCS	TCS	TCS	TCS						TCS	two-component sensor
PA14_13000	PA3932		O	TR							OCR	OCR	transcriptional regulator
PA14_13060	PA3927		OCS	TR								OCR	transcriptional regulator
PA14_13150	PA3921		OCS	TR								OCR	transcriptional regulator
PA14_13430	PA3901	fecA					R				O	O	Fe(III) dicitrate transport protein FecA
PA14_13450	PA3900	(fecR)					Anti-SF	Anti-SF			O	O	transmembrane sensor
PA14_13460	PA3899	(fecI)	SF	TR			SF	SF				SF	RNA polymerase sigma factor
PA14_13470	PA3898		OCS	TR								OCR	AraC family transcriptional regulator
PA14_13510	PA3895		OCS	TR								OCR	LysR family transcriptional regulator
PA14_13660	PA3885	tpbA		TCS							O	O	protein tyrosine phosphatase TpbA
PA14_13730	PA3879	narL	TCS	TCS	TCS	TCS						TCS	transcriptional regulator NarL
PA14_13740	PA3878	narX	TCS	TCS	TCS	TCS						TCS	two-component sensor NarX
PA14_14000	PA3864	(dauR)	OCS								OCR	OCR	hypothetical protein
PA14_14280	PA3845		OCS	TR								OCR	LysR family transcriptional regulator
PA14_14310			OCS	TR								OCR	transcriptional regulator
PA14_14480	PA3830		OCS	TR								OCR	transcriptional regulator
PA14_14530	PA3825		OCS							cdiGMP	O	O	hypothetical protein
PA14_14680	PA3818										O	O	extragenic suppressor protein SuhB
PA14_14710	PA3815	(iscR)	OCS	TR								OCR	Rrf2 family protein
PA14_14860	PA3804		OCS								OCR	OCR	hypothetical protein
PA14_15150	PA3782		OCS	TR								OCR	transcriptional regulator
PA14_15210	PA3778		OCS	TR								OCR	LysR family transcriptional regulator
PA14_15240	PA3776		OCS	TR								OCR	LysR family transcriptional regulator
PA14_15290	PA3771		SF	TCS							TCS	TCS	transcriptional regulator
PA14_15435			OCS								O	O	hypothetical protein
PA14_15450		merD	OCS	TR								OCR	transcriptional regulator MerD
PA14_15480		merR	OCS	TR								OCR	transcriptional regulator MerR
PA14_15570			OCS								OCR	OCR	hypothetical protein
PA14_15650			OCS	TR								OCR	hypothetical protein
PA14_15830	PA3757	(nagR)	OCS	TR								OCR	GntR family transcriptional regulator
PA14_16280	PA3721	(nalC)	OCS	TR								OCR	transcriptional regulator
PA14_16350	PA3714		TCS	TCS, TR	TCS	TCS						TCS	two-component response regulator
PA14_16380	PA3711		OCS	TR								OCR	LysR family transcriptional regulator
PA14_16430	PA3708	wspA	C	C					C			O	chemotaxis transducer
PA14_16440	PA3707	(wspB)	C	C					C			O	hypothetical protein
PA14_16450	PA3706	wspC	C	C					C			O	methyltransferase
PA14_16460	PA3705	wspD	C	C					C			O	CheW domain-containing protein
PA14_16470	PA3704	(wspE)	C	TCS, C	TCS	TCS			C		TCS	TCS	chemotaxis sensor/effector fusion protein
PA14_16480	PA3703	wspF	C	C		TCS			C		TCS	TCS	chemotaxis-specific methylesterase
PA14_16500	PA3702	wspR	TCS	C	TCS	TCS			C	cdiGMP		TCS	two-component response regulator
PA14_16550	PA3699		OCS	TR								OCR	TetR family transcriptional regulator
PA14_16670	PA3689		OCS	TR								OCR	transcriptional regulator CadR
PA14_16790	PA3678	(mexL)	OCS	TR								OCR	TetR family transcriptional regulator
PA14_17140	PA3649	(mucP)									O	O	membrane-associated zinc metalloprotease
PA14_17380	PA3630	gfnR	OCS	TR								OCR	glutathione-dependent formaldehyde neutralization regulator GfnR
PA14_17480	PA3622	rpoS	OCS	TR				SF			SF	SF	RNA polymerase sigma factor RpoS
PA14_17670	PA3604	(erdR)	TCS	TCS, TR	TCS	TCS						TCS	LuxR family transcriptional regulator
PA14_17720	PA3599		OCS	TR								OCR	LuxR family transcriptional regulator
PA14_17760	PA3596		OCS								OCR	OCR	methylated-DNA--protein-cysteine methyltransferase
PA14_17790	PA3594		OCS	TR								OCR	LysR family transcriptional regulator
PA14_17900	PA3587	metR	OCS	TR								OCR	transcriptional regulator MetR
PA14_17940	PA3583	glpR	OCS	TR								OCR	glycerol-3-phosphate regulon repressor
PA14_18080	PA3574	(nalD)	OCS	TR								OCR	TetR family transcriptional regulator
PA14_18110	PA3571	mmsR	OCS	TR								OCR	transcriptional regulator MmsR
PA14_18200	PA3565		OCS	TR								OCR	LysR family transcriptional regulator
PA14_18230	PA3563	fruR	OCS	TR								OCR	DNA-binding transcriptional regulator FruR
PA14_19120	PA3477	rhlR	OCS	TR								OCR	transcriptional regulator RhlR
PA14_19130	PA3476	rhlI									O	O	autoinducer synthesis protein RhlI
PA14_19340	PA3462		TCS	TCS	TCS	TCS						TCS	sensor/response regulator hybrid
PA14_19380	PA3458		OCS	TR								OCR	transcriptional regulator
PA14_19670	PA3433		OCS	TR								OCR	LysR family transcriptional regulator
PA14_19800	PA3423		OCS	TR								OCR	AraC family transcriptional regulator
PA14_19850	PA3420		OCS	TR								OCR	transcriptional regulator
PA14_19990	PA3410	(hasI)	SF	TR			SF	SF				SF	RNA polymerase ECF-subfamily sigma-70 factor
PA14_20000	PA3409	(hasS)					Anti-SF	Anti-SF			O	O	transmembrane sensor
PA14_20010	PA3408	hasR					R				O	O	heme uptake outer membrane receptor HasR
PA14_20130	PA3398		OCS	TR								OCR	LysR family transcriptional regulator
PA14_20230	PA3391	nosR		TR							O	O	regulatory protein NosR
PA14_20290	PA3385	amrZ	OCS	TR								OCR	DNA binding-protein
PA14_20350	PA3381	phnF	OCS	TR								OCR	transcriptional regulator
PA14_20590	PA3363	amiR	OCS	TR								OCR	aliphatic amidase regulator
PA14_20730	PA3351	flgM		TR				Anti-SF			O	O	hypothetical protein
PA14_20750	PA3349		C	C	TCS				C		TCS	TCS	chemotaxis protein
PA14_20760	PA3348	(cheR1)	C	C					C			O	chemotaxis protein methyltransferase
PA14_20770	PA3347	(hsbA)		TCS, TR							O	O	hypothetical protein
PA14_20780	PA3346	(hsbR)	TCS	TCS, TR	TCS	TCS						TCS	two-component response regulator
PA14_20800	PA3345	(hptB)	TCS, O	TCS	TCS						TCS	TCS	histidine phosphotransfer domain-containing protein
PA14_20820	PA3343	(hsbD)	OCS	TCS						cdiGMP	O	O	two-component response regulator
PA14_20850	PA3341		OCS	TR								OCR	MarR family transcriptional regulator
PA14_21070	PA3322		OCS	TR								OCR	MerR family transcriptional regulator
PA14_21080	PA3321		OCS	TR								OCR	LysR family transcriptional activator
PA14_21190	PA3311	(nbdA)	OCS							cdiGMP	O	O	hypothetical protein
PA14_21220	PA3309		O								O	O	hypothetical protein
PA14_21550	PA3285		SF	TR			SF	SF				SF	RNA polymerase ECF-subfamily sigma-70 factor
PA14_21700	PA3271		TCS	TCS	TCS	TCS						TCS	two-component sensor
PA14_21720	PA3269		OCS	TR								OCR	AraC family transcriptional regulator
PA14_21850	PA3260		OCS	TR								OCR	transcriptional regulator
PA14_21870	PA3258		OCS							cdiGMP	O	O	EAL domain/GGDEF domain-containing protein
PA14_21880	PA3257	tsp*									O	O	periplasmic tail-specific protease
PA14_21970	PA3249		OCS	TR								OCR	transcriptional regulator
PA14_22470	PA3225		OCS	TR								OCR	LysR family transcriptional regulator
PA14_22550			OCS	TR								OCR	LysR family transcriptional regulator
PA14_22580	PA3220		OCS	TR								OCR	AraC family transcriptional regulator
PA14_22620	PA3217	cyaB	OCS								O	O	hypothetical protein
PA14_22640	PA3215		OCS	TR								OCR	AraC family transcriptional regulator
PA14_22730	PA3206	cpxS	TCS	TCS	TCS	TCS						TCS	CpxS
PA14_22760	PA3204	cpxR	TCS	TCS, TR	TCS	TCS						TCS	two-component response regulator
PA14_22940	PA3192	gltR	TCS	TCS	TCS	TCS						TCS	two-component response regulator GltR
PA14_22960	PA3191	(gtrS)	TCS	TCS	TCS	TCS						TCS	two-component sensor
PA14_23060	PA3184	hexR	OCS	TR								OCR	DNA-binding transcriptional regulator HexR
PA14_23130	PA3177		OCS	TCS						cdiGMP	O	O	sensory box GGDEF domain-containing protein
PA14_23190	PA3174	(hutR)	OCS	TR								OCR	transcriptional regulator
PA14_23540	PA3135	act	OCS	TR								OCR	transcriptional regulator
PA14_23590	PA3133	sawR	OCS	TR								OCR	SawR
PA14_23700	PA3124		OCS	TR								OCR	LysR family transcriptional regulator
PA14_23730	PA3122		OCS	TR								OCR	LysR family transcriptional regulator
PA14_24140	PA3094		OCS	TR								OCR	AraC family transcriptional regulator
PA14_24340	PA3078	(cprS)	TCS	TCS	TCS	TCS						TCS	two-component sensor
PA14_24350	PA3077	(cprR)	TCS	TCS, TR	TCS	TCS						TCS	two-component response regulator
PA14_24580	PA3056		OCS								OCR	OCR	hypothetical protein
PA14_24710	PA3045	(rocA2)	TCS	TCS	TCS	TCS						TCS	two-component response regulator
PA14_24720	PA3044	(rocsS2)	TCS	TCS	TCS	TCS						TCS	two-component sensor
PA14_24840	PA3034		OCS	TR								OCR	transcriptional regulator
PA14_24920	PA3027		OCS	TR								OCR	transcriptional regulator
PA14_25040	PA3017		O								O	O	hypothetical protein
PA14_25160	PA3007	lexA	OCS								O	O	LexA repressor
PA14_25180	PA3006	psrA	OCS	TR								OCR	transcriptional regulator PsrA
PA14_25800	PA2957		OCS	TR								OCR	TetR family transcriptional regulator
PA14_26140	PA2931	(cifR)	OCS	TR								OCR	transcriptional regulator
PA14_26150	PA2930		OCS	TR								OCR	transcriptional regulator
PA14_26270	PA2921		OCS	TR								OCR	transcriptional regulator
PA14_26280	PA2920		C	C					C			O	chemotaxis transducer
PA14_26330	PA2917		OCS	TR								OCR	AraC family transcriptional regulator
PA14_26570	PA2899	atvR	TCS	TR	TCS	TCS						TCS	atypical virulence-related response regulator AtvR
PA14_26590	PA2897		OCS	TR								OCR	GntR family transcriptional regulator
PA14_26600	PA2896	sbrI	SF	TR			SF	SF				SF	SbrI
PA14_26610	PA2895	sbrR		TR				Anti-SF			O	O	SbrR
PA14_26760	PA2885	(atuR)	OCS	TR								OCR	transcriptional regulator
PA14_26810	PA2882		TCS	TCS	TCS	TCS						TCS	two-component sensor
PA14_26830	PA2881		TCS	TCS	TCS	TCS						TCS	two-component response regulator
PA14_26860	PA2879		OCS	TR								OCR	LysR family transcriptional regulator
PA14_26880	PA2877	bvlR	OCS	TR								OCR	BvlR
PA14_26970	PA2870		OCS	TCS						cdiGMP	O	O	hypothetical protein
PA14_27000	PA2867		C	C					C			O	chemotaxis transducer
PA14_27230	PA2849	(ohrR)	OCS	TR								OCR	MarR family transcriptional regulator
PA14_27250	PA2848		OCS	TR								OCR	LysR family transcriptional regulator
PA14_27280	PA2846		OCS	TR								OCR	LysR family transcriptional regulator
PA14_27400	PA2838		OCS	TR								OCR	LysR family transcriptional regulator
PA14_27440	PA2834		OCS	TR								OCR	transcriptional regulator
PA14_27450	PA2833		O								O	O	hypothetical protein
PA14_27530	PA2825	(ospR)	OCS	TR								OCR	MarR family transcriptional regulator
PA14_27550	PA2824	(sagS)	TCS	TCS	TCS	TCS						TCS	sensor/response regulator hybrid
PA14_27690			SF					SF				SF	RNA polymerase sigma factor
PA14_27700			OCS	TR								OCR	transcriptional regulator
PA14_27800	PA2810	(copS)	TCS	TCS	TCS	TCS						TCS	two-component sensor
PA14_27810	PA2809	(copR)	TCS	TCS	TCS	TCS						TCS	two-component response regulator
PA14_27900	PA2802		OCS	TR								OCR	transcriptional regulator
PA14_27940	PA2798		TCS	TCS, TR	TCS	TCS						TCS	two-component response regulator
PA14_27950	PA2797			TCS							O	O	hypothetical protein
PA14_28050	PA2788		C	C					C			O	chemotaxis transducer
PA14_28080	PA2785		OCS	TR								OCR	transcriptional regulator
PA14_28130	PA2780	(bswR)	OCS	TR								OCR	hypothetical protein
PA14_28320	PA2766		OCS	TR								OCR	TetR family transcriptional regulator
PA14_28420	PA2758		OCS	TR								OCR	LysR family transcriptional regulator
PA14_28730	PA2737		OCS	TR								OCR	transcriptional regulator
PA14_28895	PA2727		OCS								O	O	hypothetical protein
PA14_28970			SF					SF			SF	SF	hypothetical protein
PA14_28980				TR				Anti-SF			O	O	Fe2+-dicitrate sensor
PA14_29010	PA2718		OCS	TR								OCR	MerR family transcriptional regulator
PA14_29060	PA2713		OCS	TR								OCR	transcriptional regulator
PA14_29180	PA2704		OCS	TR								OCR	AraC family transcriptional regulator
PA14_29260	PA2696			TR							OCR	OCR	transcriptional regulator
PA14_29300	PA2692		OCS	TR								OCR	transcriptional regulator
PA14_29360	PA2687	pfeS	TCS	TCS	TCS	TCS						TCS	two-component sensor PfeS
PA14_29375			TCS								TCS	TCS
PA14_29440	PA2681		OCS	TR								OCR	LysR family transcriptional regulator
PA14_29590	PA2667	(mvaU)		TR							OCR	OCR	transcriptional regulator
PA14_29620	PA2665	(fhpRÂ )	OCS	TR								OCR	anaerobic nitric oxide reductase transcriptional regulator
PA14_29730	PA2657	bqsR	TCS	TCS, TR	TCS	TCS						TCS	two-component response regulator BqsR
PA14_29740	PA2656	bqsS	TCS	TCS	TCS	TCS						TCS	two-component sensor BqsS
PA14_29760	PA2654	(tlpQ)	C	C					C			O	chemotaxis transducer
PA14_29800	PA2652		C	C					C			O	chemotaxis transducer
PA14_30200	PA2622	cspD		TR							O	O	cold-shock protein CspD
PA14_30450	PA2601		OCS	TR								OCR	LysR family transcriptional regulator
PA14_30580	PA2591	(vqsR)	SF	TR							TCS	TCS	LuxR family transcriptional regulator
PA14_30620	PA2588		OCS	TR								OCR	AraC family transcriptional regulator
PA14_30630	PA2587	pqsH									O	O	FAD-dependent monooxygenase
PA14_30650	PA2586	gacA	TCS	TR	TCS	TCS						TCS	response regulator GacA
PA14_30700	PA2583		TCS	TCS	TCS	TCS						TCS	sensor/response regulator hybrid
PA14_30770	PA2577		OCS	TR								OCR	AsnC family transcriptional regulator
PA14_30820	PA2573		C	C					C			O	methyl-accepting chemotaxis transducer
PA14_30830	PA2572		TCS	TCS	TCS	TCS				cdiGMP		TCS	two-component response regulator
PA14_30840	PA2571		TCS	TCS	TCS	TCS						TCS	signal transduction histidine kinase
PA14_30970			OCS	TR								OCR	transcriptional regulator
PA14_31160			OCS								OCR	OCR	hypothetical protein
PA14_31330	PA2567		OCS							cdiGMP	O	O	EAL domain-containing protein
PA14_31400	PA2561	(ctpH)	C	C					C			O	chemotaxis transducer
PA14_31480	PA2556		OCS	TR								OCR	AraC family transcriptional regulator
PA14_31560	PA2551		OCS	TR								OCR	LysR family transcriptional regulator
PA14_31630	PA2547		OCS	TR								OCR	LysR family transcriptional regulator
PA14_31780	PA2534		OCS	TR								OCR	LysR family transcriptional regulator
PA14_31950	PA2524	(czcS)	TCS	TCS	TCS	TCS						TCS	two-component sensor
PA14_31960	PA2523	(czcR)	TCS	TCS	TCS	TCS						TCS	two-component response regulator
PA14_32060	PA2519	xylS	OCS	TR								OCR	transcriptional regulator XylS
PA14_32190	PA2511	(antR)	OCS	TR								OCR	transcriptional regulator
PA14_32200	PA2510	catR	OCS	TR								OCR	transcriptional regulator CatR
PA14_32300	PA2502		OCS	TCS							O	O	kinase
PA14_32360	PA2497		OCS	TR								OCR	lysR family transcriptional regulator
PA14_32410	PA2492	mexT	OCS	TR								OCR	transcriptional regulator MexT
PA14_32450	PA2489		OCS	TR								OCR	AraC family transcriptional regulator
PA14_32460	PA2488		OCS	TR								OCR	transcriptional regulator
PA14_32500	PA2484		OCS	TR								OCR	TetR family transcriptional regulator
PA14_32570	PA2480		TCS	TCS	TCS	TCS						TCS	two-component sensor
PA14_32580	PA2479		TCS	TCS	TCS	TCS						TCS	two-component response regulator
PA14_32700	PA2469		OCS	TR								OCR	transcriptional regulator
PA14_32710	PA2468	(foxI)	SF	TR			SF	SF				SF	ECF subfamily RNA polymerase sigma-70 factor
PA14_32720	PA2467	(foxR)					Anti-SF	Anti-SF			O	O	transmembrane sensor
PA14_32740	PA2466	(foxA)					R				O	O	TonB-dependent receptor
PA14_32940	PA2449	(gcsR)	O	TR							OCR	OCR	transcriptional regulator
PA14_32970	PA2447		OCS	TR								OCR	transcriptional regulator
PA14_33170	PA2432	(bexR)	OCS	TR								OCR	transcriptional regulator
PA14_33260	PA2426	pvdS	SF	TR			SF	SF				SF	extracytoplasmic-function sigma-70 factor
PA14_33440	PA2417		OCS	TR								OCR	LysR family transcriptional regulator
PA14_33780	PA2388	(fpvR)					Anti-SF	Anti-SF			O	O	transmembrane sensor
PA14_33800	PA2387	(fpvI)	SF	TR			SF	SF				SF	RNA polymerase sigma factor
PA14_33840	PA2383		OCS	TR								OCR	transcriptional regulator
PA14_33920	PA2376		TCS	TR	TCS	TCS						TCS	transcriptional regulator
PA14_34150	PA2359	sfa3	O	TR				SF			OCR	OCR	Sfa3
PA14_34210	PA2354	(sfnR1)	O	TR							OCR	OCR	transcriptional regulator
PA14_34440	PA2337	mtlR	OCS	TR								OCR	transcriptional regulator MtlR
PA14_34450	PA2332		OCS	TR								OCR	AraC family transcriptional regulator
PA14_34660	PA2320	gntR	OCS	TR								OCR	transcriptional regulator GntR
PA14_34690	PA2316		OCS	TR								OCR	LysR family transcriptional regulator
PA14_34730	PA2312		OCS	TR								OCR	XRE family transcriptional regulator
PA14_34880	PA2299		OCS	TR								OCR	GntR family transcriptional regulator
PA14_35070	PA2281		OCS	TR								OCR	AraC family transcriptional regulator
PA14_35130	PA2277	arsR	OCS	TR								OCR	arsenic resistance transcriptional regulator
PA14_35140	PA2276		OCS	TR								OCR	AraC family transcriptional regulator
PA14_35170	PA2273	(soxR)	OCS	TR								OCR	redox-sensing activator of soxS
PA14_35210	PA2270		OCS	TR								OCR	TetR family transcriptional regulator
PA14_35250	PA2267		OCS	TR								OCR	LysR family transcriptional regulator
PA14_35370	PA2259	ptxS	OCS	TR								OCR	transcriptional regulator PtxS
PA14_35380	PA2258	ptxR	OCS	TR								OCR	transcriptional regulator PtxR
PA14_35540	PA2246	bkdR	OCS	TR								OCR	transcriptional regulator BkdR
PA14_35720			OCS								OCR	OCR	hypothetical protein
PA14_36000		prpR		TR							OCR	OCR	propionate catabolism operon regulator
PA14_36180	PA2206		OCS	TR								OCR	LysR family transcriptional regulator
PA14_36260	PA2200		OCS	TCS						cdiGMP	O	O	signal transduction protein
PA14_36300	PA2196		OCS	TR								OCR	TetR family transcriptional regulator
PA14_36420	PA2177		TCS	TCS	TCS	TCS						TCS	sensor/response regulator hybrid
PA14_36920	PA2137			TCS	TCS						TCS	TCS	hypothetical protein
PA14_36990	PA2133		OCS	TCS						cdiGMP	O	O	Cyclic-guanylate-specific phosphodiesterase
PA14_37120	PA2123		OCS	TR								OCR	LysR family transcriptional regulator
PA14_37140	PA2121		OCS	TR								OCR	LysR family transcriptional regulator
PA14_37190	PA2118	ada	OCS	TR							O	O	O6-methylguanine-DNA methyltransferase
PA14_37220	PA2115		OCS	TR								OCR	LysR family transcriptional regulator
PA14_37400	PA2096		OCS	TR								OCR	AraC family transcriptional regulator
PA14_37420	PA2094						Anti-SF	Anti-SF			O	O	transmembrane sensor protein
PA14_37430	PA2093		SF				SF	SF				SF	RNA polymerase sigma factor
PA14_37580	PA2082	(kynR)	OCS	TR								OCR	leucine-responsive regulatory protein
PA14_37660	PA2076		OCS	TR								OCR	transcriptional regulator
PA14_37690	PA2072		OCS	TCS						cdiGMP	O	O	sensory box protein
PA14_37910	PA2056		OCS	TR								OCR	LysR family transcriptional regulator
PA14_37940	PA2054	cynR	OCS	TR								OCR	DNA-binding transcriptional regulator CynR
PA14_37980	PA2051						Anti-SF	Anti-SF			O	O	Fe2+-dicitrate sensor, membrane protein
PA14_37990	PA2050		SF	TR			SF	SF				SF	RNA polymerase sigma factor
PA14_38040	PA2047	cmrA	OCS	TR								OCR	chloramphenicol resistance activator CmrA
PA14_38250	PA2032		OCS	TR								OCR	transcriptional regulator
PA14_38290	PA2029		OCS								OCR	OCR	hypothetical protein
PA14_38300	PA2028		OCS	TR								OCR	transcriptional regulator
PA14_38380	PA2020	(mexZ)	OCS	TR								OCR	transcriptional regulator
PA14_38430	PA2016	gnyR*	OCS	TR								OCR	regulatory gene of gnyRDBHAL cluster, GnyR
PA14_38500	PA2010	hmgR	OCS	TR								OCR	HmgR
PA14_38570	PA2005	(hbcR)	OCS	TR				SF			OCR	OCR	transcriptional regulator
PA14_38680	PA1998	(dhtcR)	OCS	TR								OCR	LysR family transcriptional regulator
PA14_38740	PA1992	(ercS)	TCS	TCS	TCS	TCS						TCS	two-component sensor
PA14_38900	PA1980	(eraR)	TCS	TCS	TCS	TCS						TCS	two-component response regulator
PA14_38910	PA1979	(eraS)	TCS	TCS	TCS	TCS						TCS	sensor kinase
PA14_38930	PA1978	(erbR)	TCS	TR	TCS	TCS						TCS	transcriptional regulator
PA14_38970	PA1976	(ercS')	TCS	TCS	TCS	TCS						TCS	two-component sensor
PA14_38990	PA1975		O								O	O	hypothetical protein
PA14_39160	PA1961		OCS	TR								OCR	LysR family transcriptional regulator
PA14_39300	PA1949	rbsR	OCS								OCR	OCR	ribose operon repressor RbsR
PA14_39360	PA1945		OCS	TR				SF			OCR	OCR	sigma-54 dependent transcriptional regulator
PA14_39560	PA1930		C	C					C			O	chemotaxis transducer
PA14_39770	PA1915		OCS	TCS							OCR	OCR	regulatory protein
PA14_39800	PA1912	(femI)	SF	TR			SF	SF				SF	ECF subfamily RNA polymerase sigma-70 factor
PA14_39810	PA1911	(femR)					Anti-SF	Anti-SF			O	O	transmembrane sensor
PA14_39820	PA1910	(femA)					R				O	O	tonB-dependent receptor protein
PA14_39980	PA1898	qscR	OCS	TR								OCR	transcriptional regulator
PA14_40150	PA1884		OCS	TR								OCR	transcriptional regulator
PA14_40210	PA1879		OCS	TR								OCR	hypothetical protein
PA14_40380	PA1864		OCS	TR								OCR	TetR family transcriptional regulator
PA14_40440	PA1859		OCS	TR								OCR	LysR family transcriptional regulator
PA14_40550	PA1853		OCS	TR								OCR	LysR family transcriptional regulator
PA14_40570	PA1851		OCS	TCS						cdiGMP	O	O	two-component response regulator
PA14_40600	PA1850		OCS	TR								OCR	transcriptional regulator
PA14_40790	PA1836		OCS	TR								OCR	transcriptional regulator
PA14_40910	PA1826		OCS	TR								OCR	LysR family transcriptional regulatory protein
PA14_41230	PA1802	clpX									O	O	ATP-dependent protease ATP-binding subunit ClpX
PA14_41240	PA1801	clpP									O	O	ATP-dependent Clp protease proteolytic subunit
PA14_41260	PA1799	(parR)	TCS	TCS	TCS	TCS						TCS	two-component response regulator
PA14_41270	PA1798	(parS)	TCS	TCS	TCS	TCS						TCS	two-component sensor
PA14_41440	PA1789		O								O	O	hypothetical protein
PA14_41490	PA1785	nasT	TCS	TCS	TCS	TCS						TCS	hypothetical protein
PA14_41520	PA1782		OCS								O	O	serine/threonine-protein kinase
PA14_41575	PA1776	sigX	SF	TR			SF	SF				SF	RNA polymerase sigma factor SigX
PA14_41800	PA1760		OCS	TR								OCR	transcriptional regulator
PA14_41810	PA1759		OCS	TR								OCR	transcriptional regulator
PA14_41870	PA1754	cysB	OCS	TR								OCR	transcriptional regulator CysB
PA14_41880	PA1753		O								O	O	universal stress protein
PA14_42060	PA1738		OCS	TR								OCR	transcriptional regulator
PA14_42220	PA1727	(mucR)	OCS							cdiGMP	O	O	membrane sensor domain-containing protein
PA14_42390	PA1713	exsA	OCS	TR								OCR	transcriptional regulator ExsA
PA14_42880	PA1671	stk1	OCS								O	O	Stk1
PA14_42890	PA1670	stp1	OCS								O	O	Stp1
PA14_42970	PA1663	sfa2	OCS	TR				SF			OCR	OCR	Sfa2
PA14_43140	PA1653		OCS	TR								OCR	MarR family transcriptional regulator
PA14_43220	PA1646		C	C					C			O	methyl-accepting chemotaxis transducer
PA14_43340	PA1637	kdpE	TCS	TCS, TR	TCS	TCS						TCS	two-component response regulator KdpE
PA14_43350	PA1636	kdpD	TCS	TCS	TCS	TCS						TCS	two-component sensor KdpD
PA14_43430	PA1630		OCS	TR								OCR	IclR family transcriptional regulator
PA14_43480	PA1627		OCS	TR								OCR	GntR family transcriptional regulator
PA14_43580	PA1619		OCS	TR								OCR	transcriptional regulator
PA14_43670	PA1611		TCS	TCS	TCS	TCS						TCS	sensor/response regulator hybrid
PA14_43710	PA1608			C					C		O	O	methyl-accepting chemotaxis transducer
PA14_43720	PA1607		OCS	TR								OCR	hypothetical protein
PA14_43770	PA1603		OCS	TR								OCR	transcriptional regulator
PA14_43820	PA1599		OCS	TR								OCR	transcriptional regulator
PA14_44180	PA1570		OCS	TR								OCR	LysR family transcriptional regulator
PA14_44300	PA1561	aer		C					C		O	O	aerotaxis receptor Aer
PA14_44490	PA1544	anr	OCS	TR								OCR	transcriptional regulator Anr
PA14_44690	PA1526		OCS	TR								OCR	GntR family transcriptional regulator
PA14_44780	PA1520		OCS	TR								OCR	transcriptional regulator
PA14_44980	PA1504		OCS	TR								OCR	TetR family transcriptional regulator
PA14_45150	PA1490		OCS	TR								OCR	transcriptional regulator
PA14_45250	PA1484		OCS	TR								OCR	transcriptional regulator
PA14_45460	PA1467		OCS	TR								OCR	hypothetical protein
PA14_45500	PA1464			C					C		O	O	purine-binding chemotaxis protein
PA14_45510	PA1463			C					C		O	O	CheW domain-containing protein
PA14_45580	PA1459			C	TCS	TCS			C		TCS	TCS	chemotaxis-specific methylesterase
PA14_45590	PA1458			TCS	TCS	TCS			C		TCS	TCS	two-component sensor
PA14_45610	PA1457	cheZ		C					C		O	O	chemotaxis protein CheZ
PA14_45620	PA1456	cheY	TCS	TCS, TR	TCS	TCS			C		TCS	TCS	two-component response regulator CheY
PA14_45630	PA1455	fliA	OCS	TR				SF			SF	SF	flagellar biosynthesis sigma factor
PA14_45870	PA1438		TCS	TCS	TCS	TCS						TCS	two-component sensor
PA14_45880	PA1437		TCS	TCS	TCS	TCS						TCS	two-component response regulator
PA14_45930	PA1433		TCS, O							cdiGMP	O	O	hypothetical protein
PA14_45940	PA1432	lasI									O	O	autoinducer synthesis protein LasI
PA14_45950	PA1431	rsaL		TR							OCR	OCR	regulatory protein RsaL
PA14_45960	PA1430	lasR	OCS	TR								OCR	transcriptional regulator LasR
PA14_46030	PA1423	(bdlA)		C					C		O	O	chemotaxis transducer
PA14_46060	PA1422	gbuR	OCS	TR								OCR	transcriptional regulator
PA14_46170	PA1413		OCS	TR								OCR	LysR family transcriptional regulator
PA14_46290	PA1403		OCS	TR								OCR	TetR family transcriptional regulator
PA14_46330	PA1399		OCS	TR								OCR	transcriptional regulator
PA14_46360	PA1397		TCS	TCS	TCS	TCS						TCS	two-component response regulator
PA14_46370	PA1396		TCS	TCS	TCS	TCS						TCS	two-component sensor
PA14_46400	PA1380		OCS	TR								OCR	transcriptional regulator
PA14_46480	PA1374		OCS	TR								OCR	transcriptional regulator
PA14_46570			OCS	TR								OCR	transcriptional regulator
PA14_46640	PA1365						R				O	O	siderophore receptor
PA14_46650	PA1364						Anti-SF	Anti-SF			O	O	transmembrane sensor
PA14_46660	PA1363			TR			SF	SF			SF	SF	RNA polymerase ECF-subfamily sigma-70 factor
PA14_46710	PA1359		OCS	TR								OCR	transcriptional regulator
PA14_46810	PA1351		SF	TR			SF	SF				SF	RNA polymerase ECF-subfamily sigma-70 factor
PA14_46850	PA1347		OCS	TR								OCR	transcriptional regulator
PA14_46980	PA1336	(aauS)	TCS	TCS	TCS	TCS						TCS	two-component sensor
PA14_46990	PA1335	(aauR)	TCS	TCS, TR	TCS	TCS						TCS	two-component response regulator
PA14_47080	PA1328		OCS	TR								OCR	transcriptional regulator
PA14_47240	PA1315		OCS	TR								OCR	transcriptional regulator
PA14_47270	PA1312		OCS	TR								OCR	LysR family transcriptional regulator
PA14_47310	PA1309		OCS	TR								OCR	LysR family transcriptional regulator
PA14_47380	PA1302	(hxuA)					R				O	O	heme utilization protein
PA14_47390	PA1301	(hxuR)		TCS			Anti-SF	Anti-SF			O	O	transmembrane sensor
PA14_47400	PA1300	(hxuI)	SF	TR			SF	SF				SF	RNA polymerase ECF-subfamily sigma-70 factor
PA14_47520	PA1290		OCS	TR								OCR	transcriptional regulator
PA14_47580	PA1285		OCS	TR								OCR	MarR family transcriptional regulator
PA14_47610	PA1283		OCS	TR								OCR	transcriptional regulator
PA14_47820	PA1269		OCS	TR								OCR	transcriptional regulator
PA14_47880	PA1264		OCS	TR								OCR	transcriptional regulator
PA14_47890	PA1263		OCS								OCR	OCR	hypothetical protein
PA14_47910	PA1261	(lhpR)	OCS	TR								OCR	transcriptional regulator
PA14_48030	PA1251			C					C		O	O	methyl-accepting chemotaxis transducer
PA14_48150	PA1244	qslA									O	O	QslA
PA14_48160	PA1243		TCS	TCS	TCS	TCS						TCS	sensor/response regulator hybrid
PA14_48190	PA1241		OCS	TR								OCR	transcriptional regulator
PA14_48310	PA1235		OCS	TR								OCR	transcriptional regulator
PA14_48390	PA1229		OCS	TR								OCR	AraC family transcriptional regulator
PA14_48420	PA1226		OCS	TR								OCR	transcriptional regulator
PA14_48500			OCS	TR								OCR	transcriptional regulator
PA14_48770	PA1201		OCS	TR								OCR	transcriptional regulator
PA14_48830	PA1196	(ddaR)	OCS	TR								OCR	transcriptional regulator
PA14_49110	PA1184		OCS	TR								OCR	transcriptional regulator
PA14_49150	PA1182		OCS	TR								OCR	transcriptional regulator
PA14_49160	PA1181		OCS							cdiGMP	O	O	sensor protein
PA14_49170	PA1180	phoQ	TCS	TCS	TCS	TCS						TCS	two-component sensor PhoQ
PA14_49180	PA1179	phoP	TCS	TCS, TR	TCS	TCS						TCS	two-component response regulator PhoP
PA14_49410	PA1159			TR							O	O	cold-shock protein
PA14_49420	PA1158		TCS	TCS	TCS	TCS						TCS	two-component sensor
PA14_49440	PA1157		TCS	TCS, TR	TCS	TCS						TCS	two-component response regulator
PA14_49590	PA1145		OCS	TR								OCR	transcriptional regulator
PA14_49630	PA1142		OCS	TR								OCR	transcriptional regulator
PA14_49640	PA1141		OCS	TR								OCR	transcriptional regulator
PA14_49680	PA1138		OCS	TR								OCR	transcriptional regulator
PA14_49700	PA1136		OCS	TR		TCS					TCS	TCS	transcriptional regulator
PA14_49790	PA1128		OCS	TR								OCR	transcriptional regulator
PA14_49880	PA1121	(yfiR)									O	O	hypothetical protein
PA14_49890	PA1120	tpbB	OCS							cdiGMP	O	O	diguanylate cyclase TpbB
PA14_49900	PA1119	(yfiB)									O	O	hypothetical protein
PA14_50040	PA1109		OCS	TR								OCR	transcriptional regulator
PA14_50060	PA1107	(roeA)	OCS							cdiGMP	O	O	hypothetical protein
PA14_50180	PA1099	fleR	TCS	TCS, TR	TCS	TCS						TCS	two-component response regulator
PA14_50200	PA1098	fleS	TCS	TCS	TCS	TCS						TCS	two-component sensor
PA14_50220	PA1097	fleQ	TCS	TR							OCR	OCR	transcriptional regulator FleQ
PA14_50600	PA1067		OCS	TR								OCR	transcriptional regulator
PA14_50790	PA1050		OCS								OCR	OCR	hypothetical protein
PA14_51205	PA1015		OCS	TR								OCR	transcriptional regulator
PA14_51280	PA1009			TR							OCR	OCR	hypothetical protein
PA14_51340	PA1003	mvfR	OCS	TR								OCR	transcriptional regulator MvfR
PA14_51380	PA1000	pqsE									O	O	quinolone signal response protein
PA14_51390	PA0999	pqsD									O	O	3-oxoacyl-ACP synthase
PA14_51410	PA0998	pqsC									O	O	PqsC
PA14_51420	PA0997	pqsB									O	O	PqsB
PA14_51430	PA0996	pqsA									O	O	PqsA
PA14_51480	PA0991	(hptA)	TCS, O	TCS	TCS						TCS	TCS	hypothetical protein
PA14_51840	PA0961			TR							O	O	cold-shock protein
PA14_52070	PA0942		OCS	TR								OCR	transcriptional regulator
PA14_52180	PA0934	relA									O	O	GTP pyrophosphokinase
PA14_52240	PA0930		TCS	TCS	TCS	TCS						TCS	two-component sensor
PA14_52250	PA0929		TCS	TCS	TCS	TCS						TCS	two-component response regulator
PA14_52260	PA0928	(gacS)	TCS	TCS	TCS	TCS						TCS	sensor/response regulator hybrid
PA14_52530	PA0906	(alpR)	OCS	TR								OCR	transcriptional regulator
PA14_52570	PA0905	rsmA	OCS	TR							O	O	carbon storage regulator
PA14_52740	PA0893	argR	OCS	TR								OCR	transcriptional regulator ArgR
PA14_52920	PA0877		OCS	TR								OCR	transcriptional regulator
PA14_52930	PA0876		OCS	TR								OCR	transcriptional regulator
PA14_52980	PA0873	phhR	O	TR							OCR	OCR	transcriptional regulator PhhR
PA14_53090	PA0864		OCS	TR								OCR	transcriptional regulator
PA14_53140	PA0861	(rbdA)								cdiGMP	O	O	hypothetical protein
PA14_53310	PA0847		TCS, O							cdiGMP	O	O	hypothetical protein
PA14_53410	PA0839		OCS	TR								OCR	transcriptional regulator
PA14_53520	PA0831	oruR	OCS	TR								OCR	transcriptional regulator OruR
PA14_53550	PA0828		OCS	TR								OCR	transcriptional regulator
PA14_53720	PA0816		OCS	TR								OCR	transcriptional regulator
PA14_53730	PA0815		OCS	TR								OCR	transcriptional regulator
PA14_53920	PA0797		OCS	TR								OCR	transcriptional regulator
PA14_54010	PA0791		OCS	TR								OCR	transcriptional regulator
PA14_54130	PA0784		OCS	TR								OCR	transcriptional regulator
PA14_54190	PA0780	pruR	OCS	TR								OCR	proline utilization regulator
PA14_54390	PA0766	mucD									O	O	serine protease MucD
PA14_54400	PA0765	mucC		TR							O	O	positive regulator for alginate biosynthesis MucC
PA14_54410	PA0764	mucB		TR							O	O	negative regulator for alginate biosynthesis MucB
PA14_54420	PA0763	mucA	OCS	TR			Anti-SF	Anti-SF			O	O	anti-sigma factor MucA
PA14_54430	PA0762	algU	SF	TR			SF	SF				SF	RNA polymerase sigma factor AlgU
PA14_54500	PA0757		TCS	TCS	TCS	TCS						TCS	two-component sensor
PA14_54510	PA0756		TCS	TCS, TR	TCS	TCS						TCS	two-component response regulator
PA14_54610			OCS	TR								OCR	transcriptional regulator
PA14_54710	PA0739		OCS	TR								OCR	transcriptional regulator
PA14_54870			OCS								OCR	OCR	hypothetical protein
PA14_55150	PA0708		OCS	TR								OCR	transcriptional regulator
PA14_55160	PA0707	toxR	OCS	TR								OCR	transcriptional regulator ToxR
PA14_55240			OCS								OCR	OCR	hypothetical protein
PA14_55250	PA0701		OCS	TR								OCR	transcriptional regulator
PA14_55540	PA0676	(vreR)		TR			Anti-SF	Anti-SF			O	O	transmembrane sensor
PA14_55550	PA0675	(vreI)	SF	TR			SF	SF				SF	ECF subfamily RNA polymerase sigma-70 factor
PA14_55560	PA0674	(vreA)		TR			R				O	O	hypothetical protein
PA14_55730	PA4288		OCS	TR								OCR	AraC family transcriptional regulator
PA14_55750	PA4290			C					C		O	O	chemotaxis transducer
PA14_55780	PA4293	(pprA)	TCS	TCS	TCS	TCS						TCS	two-component sensor
PA14_55810	PA4296	(pprB)	TCS	TCS	TCS	TCS						TCS	two-component response regulator
PA14_55960	PA4307	pctC		C					C		O	O	chemotactic transducer PctC
PA14_56000	PA4309	pctA		C					C		O	O	chemotactic transducer PctA
PA14_56010	PA4310	pctB		C					C		O	O	chemotactic transducer PctB
PA14_56070	PA4315	mvaT		TR							OCR	OCR	transcriptional regulator MvaT, P16 subunit
PA14_56220	PA4328		O								O	O	hypothetical protein
PA14_56280	PA4332	(sadC)	OCS							cdiGMP	O	O	hypothetical protein
PA14_56360	PA4335		OCS								OCR	OCR	hypothetical protein
PA14_56430	PA4341		OCS	TR								OCR	transcriptional regulator
PA14_56590	PA4352										O	O	hypothetical protein
PA14_56620	PA4354		OCS	TR								OCR	hypothetical protein
PA14_56670	PA4357		OCS								OCR	OCR	hypothetical protein
PA14_56740	PA4363	iciA	OCS								OCR	OCR	chromosome replication initiation inhibitor protein
PA14_56790	PA4367	bifA	OCS	TCS						cdiGMP	O	O	BifA
PA14_56940	PA4380	(colS)	TCS	TCS	TCS	TCS						TCS	two-component sensor
PA14_56950	PA4381	(colR)	TCS	TCS, TR	TCS	TCS						TCS	two-component response regulator
PA14_57140	PA4396		TCS	TCS, TR	TCS	TCS				cdiGMP		TCS	two-component response regulator
PA14_57170	PA4398		TCS	TCS	TCS							TCS	two-component sensor
PA14_57530	PA4428	sspA									O	O	stringent starvation protein A
PA14_57630	PA4436		OCS	TR								OCR	AraC family transcriptional regulator
PA14_57760	PA4446	algW									O	O	AlgW protein
PA14_57940	PA4462	rpoN		TR				SF			SF	SF	RNA polymerase factor sigma-54
PA14_58300	PA4493	(roxR)	TCS	TCS, TR	TCS	TCS						TCS	two-component response regulator
PA14_58320	PA4494	(roxS)	TCS	TCS	TCS	TCS						TCS	two-component sensor
PA14_58380	PA4499	psdR	OCS	TR								OCR	transcriptional regulator PsdR
PA14_58510	PA4508		OCS	TR								OCR	AsnC family transcriptional regulator
PA14_58650	PA4520			C					C		O	O	chemotaxis transducer
PA14_59060			OCS								OCR	OCR	hypothetical protein
PA14_59770		rcsB	TCS	TCS	TCS							TCS	two component response regulator
PA14_59780		rcsC	TCS	TCS	TCS							TCS	kinase sensor protein
PA14_59790		pvrR	TCS	TCS	TCS	TCS				cdiGMP		TCS	two component response regulator
PA14_59800		pvrS	TCS	TCS	TCS	TCS						TCS	PvrS
PA14_60250	PA4546	pilS	TCS	TCS	TCS	TCS						TCS	two-component sensor PilS
PA14_60260	PA4547	pilR	TCS	TCS, TR	TCS	TCS						TCS	two-component response regulator PilR
PA14_60600	PA4581	rtcR		TR							OCR	OCR	transcriptional regulator RtcR
PA14_60810	PA4596	(esrC)		TR							OCR	OCR	transcriptional regulator NfxB
PA14_60860	PA4600	nfxB	OCS	TR								OCR	transcriptional regulator NfxB
PA14_60870	PA4601	morA	OCS							cdiGMP	O	O	motility regulator
PA14_61300	PA4633			C					C		O	O	chemotaxis transducer
PA14_61620	PA4659		OCS	TR								OCR	MerR family transcriptional regulator
PA14_61840	PA4674		OCS								O	O	Antitoxin HigA
PA14_62490	PA4723	dksA		TR							O	O	suppressor protein DksA
PA14_62530	PA4725	cbrA	TCS	TCS	TCS	TCS						TCS	two-component sensor CbrA
PA14_62540	PA4726	cbrB	TCS	TCS, TR	TCS	TCS						TCS	two-component response regulator CbrB
PA14_63020	PA4764	fur	OCS	TR								OCR	ferric uptake regulation protein
PA14_63070	PA4769		OCS	TR								OCR	GntR family transcriptional regulator
PA14_63150	PA4776	pmrA	TCS	TCS	TCS	TCS						TCS	two-component response regulator
PA14_63160	PA4777	pmrB	TCS	TCS	TCS	TCS						TCS	PmrB: two-component regulator system signal sensor kinase PmrB
PA14_63170	PA4778	(cueR)	OCS	TR								OCR	transcriptional regulator
PA14_63210	PA4781		TCS	TCS	TCS	TCS				cdiGMP		TCS	two-component response regulator
PA14_63240	PA4784		OCS	TR								OCR	transcriptional regulator
PA14_63280	PA4787		OCS	TR								OCR	transcriptional regulator
PA14_63520	PA4806		OCS	TR								OCR	transcriptional regulator
PA14_63880	PA4831		OCS	TR								OCR	transcriptional regulator
PA14_64050	PA4843	(gcbA)	TCS	TCS, TR		TCS				cdiGMP		TCS	two-component response regulator
PA14_64060	PA4844	(ctpL)		C					C		O	O	chemotaxis transducer
PA14_64190	PA4853	fis	OCS	TR								OCR	DNA-binding protein Fis
PA14_64230	PA4856	retS	TCS	TCS	TCS	TCS						TCS	RetS (regulator of exopolysaccharide and Type III secretion)
PA14_64410	PA4870			TCS							O	O	hypothetical protein
PA14_64500	PA4878	(brlR)	OCS	TR								OCR	transcriptional regulator
PA14_64570	PA4885	irlR	TCS	TCS	TCS	TCS						TCS	two-component response regulator
PA14_64580	PA4886		TCS	TCS	TCS	TCS						TCS	two-component sensor
PA14_64640	PA4890	(desT)	OCS	TR								OCR	TetR family transcriptional regulator
PA14_64690	PA4895						Anti-SF	Anti-SF			O	O	transmembrane sensor
PA14_64700	PA4896		SF	TR			SF	SF				SF	RNA polymerase sigma factor
PA14_64710	PA4897						R				O	O	extracellular heme-binding protein
PA14_64780	PA4902		OCS	TR								OCR	transcriptional regulator
PA14_64820	PA4906		OCS	TR								OCR	transcriptional regulator
PA14_64910	PA4914	(amaR)	OCS	TR								OCR	LysR family transcriptional regulator
PA14_64920	PA4915			C					C		O	O	methyl-accepting chemotaxis protein
PA14_65090	PA4929		OCS							cdiGMP	O	O	hypothetical protein
PA14_65540	PA4959	(fimX)	TCS		TCS	TCS				cdiGMP		TCS	hypothetical protein
PA14_65860	PA4982		TCS	TCS	TCS	TCS						TCS	two-component sensor
PA14_65880	PA4983		TCS	TCS, TR	TCS	TCS						TCS	two-component response regulator
PA14_65900	PA4984		OCS	TR								OCR	TetR family transcriptional regulator
PA14_65950	PA4987		OCS	TR								OCR	transcriptional regulator
PA14_65970	PA4989		OCS	TR								OCR	transcriptional regulator
PA14_66320	PA5017	(dipA)	OCS	TCS						cdiGMP	O	O	hypothetical protein
PA14_66460	PA5027										O	O	hypothetical protein
PA14_66490	PA5029		OCS	TR								OCR	LysR family transcriptional regulator
PA14_66530	PA5032		OCS	TR								OCR	transcriptional regulator
PA14_66850	PA5059		OCS	TR								OCR	TetR family transcriptional regulator
PA14_67010	PA5072	(mcpK)		C					C		O	O	chemotaxis transducer
PA14_67170	PA5085	(dguR)	OCS	TR								OCR	LysR family transcriptional regulator
PA14_67420	PA5105	hutC	OCS	TR								OCR	histidine utilization genes repressor protein
PA14_67550	PA5116		OCS	TR								OCR	transcriptional regulator
PA14_67670	PA5124	ntrB	TCS	TCS	TCS	TCS						TCS	two-component sensor NtrB
PA14_67680	PA5125	ntrC	TCS	TCS, TR	TCS	TCS						TCS	two-component response regulator NtrC
PA14_68110	PA5157		OCS								OCR	OCR	transcriptional regulator
PA14_68230	PA5165	(dctB)	TCS	TCS	TCS	TCS						TCS	two-component sensor
PA14_68250	PA5166	(dctD)	TCS	TCS, TR	TCS	TCS						TCS	two-component response regulator
PA14_68420	PA5179		OCS	TR								OCR	LysR family transcriptional regulator
PA14_68470			OCS								O	O	hypothetical protein
PA14_68550	PA5189		OCS	TR								OCR	LysR family transcriptional regulator
PA14_68680	PA5199	envZ*	TCS	TCS	TCS							TCS	two-component sensor EnvZ
PA14_68700	PA5200	ompR*	TCS	TCS, TR	TCS	TCS						TCS	osmolarity response regulator
PA14_68810	PA5209					TCS					O	O	hypothetical protein
PA14_68920	PA5218		OCS	TR								OCR	LysR family transcriptional regulator
PA14_69390	PA5255	algQ		TR							O	O	anti-RNA polymerase sigma 70 factor
PA14_69470	PA5261	algR	TCS	TCS, TR	TCS	TCS						TCS	alginate biosynthesis regulatory protein AlgR
PA14_69480	PA5262	algZ*		TCS	TCS	TCS						TCS	alginate biosynthesis protein AlgZ/FimS
PA14_69750	PA5283		OCS	TR								OCR	transcriptional regulator
PA14_69770	PA5285	sutA		TR							O	O	SutA
PA14_69880	PA5293		OCS	TR								OCR	LysR family transcriptional regulator
PA14_69900	PA5295	(proE)	OCS	TCS						cdiGMP	O	O	hypothetical protein
PA14_69980	PA5301	(pauR)	OCS	TR								OCR	transcriptional regulator
PA14_70080	PA5308	lrp	OCS	TR								OCR	leucine-responsive regulatory protein
PA14_70290	PA5324	sphR	OCS	TR								OCR	Sphingosine-responsive Regulator, SphR
PA14_70470	PA5338	spoT									O	O	guanosine-3',5'-bis(diphosphate) 3'-pyrophosphohydrolase
PA14_70530	PA5342		OCS	TR								OCR	AraC family transcriptional regulator
PA14_70560	PA5344	(oxyR)	OCS	TR								OCR	LysR family transcriptional regulator
PA14_70580	PA5346	(sadB)		TCS							O	O	hypothetical protein
PA14_70710	PA5356	glcC	OCS	TR								OCR	DNA-binding transcriptional regulator GlcC
PA14_70750	PA5360	phoB	TCS	TCS, TR	TCS	TCS						TCS	two-component response regulator PhoB
PA14_70760	PA5361	phoR	TCS	TCS	TCS	TCS						TCS	two-component sensor PhoR
PA14_70790	PA5364		TCS	TCS, TR	TCS	TCS						TCS	two-component response regulator
PA14_70970	PA5374	betI	OCS	TR								OCR	transcriptional regulator BetI
PA14_71070	PA5380	(gbdR)	OCS	TR								OCR	AraC family transcriptional regulator
PA14_71090	PA5382		OCS	TR								OCR	LysR family transcriptional regulator
PA14_71170	PA5389	(cdhtR)	OCS	TR								OCR	AraC family transcriptional regulator
PA14_71330	PA5403		OCS	TR								OCR	transcriptional regulator
PA14_71640	PA5428		OCS	TR								OCR	LysR family transcriptional regulator
PA14_71680	PA5431		OCS	TR								OCR	GntR family transcriptional regulator
PA14_71750	PA5437		OCS	TR								OCR	LysR family transcriptional regulator
PA14_71780	PA5438		OCS	TR								OCR	RpiR family transcriptional regulator
PA14_71850	PA5442		OCS							cdiGMP	O	O	hypothetical protein
PA14_72380	PA5483	algB	TCS	TCS, TR	TCS	TCS						TCS	two-component response regulator AlgB
PA14_72390	PA5484	(kinB)	TCS	TCS	TCS	TCS						TCS	two-component sensor
PA14_72420	PA5487	(dgcH)	OCS	TCS						cdiGMP	O	O	diguanylate cyclase
PA14_72560	PA5499	np20*	OCS	TR								OCR	transcriptional regulator np20
PA14_72650	PA5506		OCS	TR								OCR	hypothetical protein
PA14_72720	PA5511	(mifR)	TCS	TCS, TR	TCS	TCS						TCS	two-component response regulator
PA14_72740	PA5512	(mifS)	TCS	TCS	TCS	TCS						TCS	two-component sensor
PA14_72890	PA5525		OCS	TR								OCR	transcriptional regulator
PA14_73020	PA5536	(dksA2)		TCS, TR							O	O	DksA/TraR family C4-type zinc finger protein
PA14_73190	PA5550	glmR	OCS	TR								OCR	GlmR transcriptional regulator
1 Whiteside MD, Winsor GL, Laird MR, Brinkman FSL. OrtholugeDB: A bacterial and archaeal orthology resource for improved comparative genomic analysis. Nucleic Acids Res. 2013 Jan 1;41(D1):D366-76.
2 Winsor GL, Griffiths EJ, Lo R, Dhillon BK, Shay JA, Brinkman FSL. Enhanced annotations and features for comparing thousands of Pseudomonas genomes in the Pseudomonas genome database. Nucleic Acids Res. 2016 Jan 4;44(D1):D646-53.
3 Gumerov VM, Ortega DR, Adebali O, Ulrich LE, Zhulin IB. MiST 3.0: an updated microbial signal transduction database with an emphasis on chemosensory systems. Nucleic Acids Res. 2020 Jan 8;48(D1):D459–64.
4 Francis VI, Stevenson EC, Porter SL. Two-component systems required for virulence in Pseudomonas aeruginosa. FEMS Microbiol Lett. 2017 Jun 15;364(11):104.
5 Gooderham WJ, Hancock REW. Regulation of virulence and antibiotic resistance by two-component regulatory systems in Pseudomonas aeruginosa. FEMS Microbiol Rev. 2009 Mar;33(2):279–94.
6 Llamas MA, Imperi F, Visca P, Lamont IL. Cell-surface signaling in Pseudomonas: stress responses, iron transport, and pathogenicity. FEMS Microbiol Rev. 2014 Jul;38(4):569–97.
7 Potvin E, Sanschagrin F, Levesque RC. Sigma factors in Pseudomonas aeruginosa. FEMS Microbiol Rev. 2008 Jan;32(1):38–55.
8 Ortega DR, Fleetwood AD, Krell T, Harwood CS, Jensen GJ, Zhulin IB. Assigning chemoreceptors to chemosensory pathways in Pseudomonas aeruginosa. Proc Natl Acad Sci U S A. 2017;114(48):12809–14.
9 Ha D-G, Richman ME, O’Toole GA. Deletion mutant library for investigation of functional outputs of cyclic diguanylate metabolism in Pseudomonas aeruginosa PA14. Appl Environ Microbiol. 2014 Jun;80(11):3384–93.

## Sheet: C_Reasgnd_excl_added_regulators
Table S6C: Reassigned, excluded and added regulators. Orthologs in the genome of P. aeruginosa PAO1 were obtained from the Ortholuge database release 2.11. Gene names and annotations from the genomes of P. aeruginosa PA14 and PAO1 available on the Pseudomonas genome database v20.2 are shown2. Shown are the gene names and functional annotations from the P. aeruginosa PA14 genome. In case genes wer…
Locus tag		Name	Product description PA14	MiST33	PseudoCAP2	Francis (2017)4	Gooderham (2009)5	Llamas (2014)6	Potvin (2008)7	Ortega (2017)8	Ha (2014)9	Reassigned	InterPro Domains2	Comment
PA14	PAO1
PA14_00420	PA0033	(hptC)	histidine phosphotransfer domain-containing protein	TCS, O	TCS	TCS						TCS	HPT domain superfamily, Signal transduction histidine kinase, phosphotransfer (Hpt) domain
PA14_00875	PA0074	ppkA	serine/threonine protein kinase PpkA	OCS								O	Protein kinase-like domain superfamily, von Willebrand factor A-like domain superfamily	ser/thr kinase
PA14_00890	PA0075	pppA	PppA	OCS								O	PPM-type phosphatase domain superfamily	phosphatase
PA14_01100	PA0090	clpV1	ClpV1	O								exclude	Clp, N-terminal domain superfamily, P-loop containing nucleoside triphosphate hydrolase, AAA+ ATPase domain, ClpA/B family, Type VI secretion system, ATPase ClpV1
PA14_01860	PA0150		transmembrane sensor					Anti-SF	Anti-SF			O	FecR protein
PA14_01870	PA0151		TonB-dependent receptor					R				O	Secretin/TonB, short N-terminal domain, TonB-dependent receptor, plug domain superfamily, TonB-dependent siderophore receptor
PA14_02110	PA0169	(siaD)	diguanylate cyclase	OCS	TCS						cdiGMP	O	GGDEF
PA14_02150	PA0172	(siaA)	hypothetical protein	TCS, O	TR							O	PPM-type phosphatase domain, HAMP domain	phosphatase
PA14_02180	PA0173	cheB	chemotaxis-specific methylesterase	C	C	TCS	TCS			C		TCS	Response regulator receiver domain
PA14_02260	PA0179		two-component response regulator	TCS	TCS	TCS	TCS			C		TCS	Signal transduction response regulator, receiver domain
PA14_03720	PA0285		sensory box GGDEF domain-containing protein	OCS	TCS						cdiGMP	O	PAS, GGDEF, EAL
PA14_03790	PA0290		sensory box GGDEF domain-containing protein	OCS	TCS						cdiGMP	O	PAS, GGDEF
PA14_04160	PA0319		transcriptional regulator		TR							exclude	SdiA-regulated, Six-bladed beta-propeller, TolB-like, NHL repeat, subgroup
PA14_04270	PA0327	(carP)	transcriptional regulator		TR							exclude	SdiA-regulated, Six-bladed beta-propeller, TolB-like
PA14_04410	PA0337	ptsP	phosphoenolpyruvate-protein phosphotransferase PtsP	O								exclude	GAF domain, PtsI, HPr-binding domain superfamily, Pyruvate/Phosphoenolpyruvate kinase-like domain superfamily, PEP-utilising enzyme, mobile domain
PA14_04420	PA0338		hypothetical protein	OCS	TCS						cdiGMP	O	PAS, GGDEF
PA14_04660	PA0356		hypothetical protein		TCS							O	Metal-dependent hydrolase HDOD
PA14_05270	PA0403	pyrR	bifunctional pyrimidine regulatory protein PyrR/uracil phosphoribosyltransferase		TR							O	Bifunctional protein PyrR, Phosphoribosyltransferase domain	posttranscriptional
PA14_05290	PA0405	(algH)	hypothetical protein		TR							exclude	Protein of unknown function UPF0301
PA14_05390	PA0413	chpA	ChpA	C	TCS, C	TCS	TCS			C		TCS	Signal transduction histidine kinase, phosphotransfer (Hpt) domain, HPT domain superfamily, Histidine kinase CheA-like, homodimeric domain, Signal transduction response regulator, receiver domain, CheW-like domain
PA14_05400	PA0414	(chpB)	methylesterase	C	C	TCS	TCS			C		TCS	Signal transduction response regulator,
PA14_05430	PA0417	(chpE)	chemotaxis protein		C							exclude	Amino acid exporter protein, LeuE-type
PA14_05960	PA0456		cold-shock protein		TR							O	Cold-shock (CSD) domain, Cold shock, CspA, Nucleic acid-binding, OB-fold
PA14_06000	PA0459		ClpA/B protease ATP binding subunit	O								exclude	Clp ATPase, C-terminal, AAA+ ATPase domain, Clp, N-terminal domain superfamily
PA14_06160	PA0470	(fiuA)	hydroxamate-type ferrisiderophore receptor					R				O	Secretin/TonB, short N-terminal domain, TonB-dependent receptor, plug domain superfamily, TonB-dependent siderophore receptor
PA14_06170	PA0471	(fiuR)	transmembrane sensor		TCS			Anti-SF	Anti-SF			O	FecR
PA14_06310	PA0484		ACT domain-containing protein		TCS							OCR	Glycine cleavage system transcriptional repressor, ACT domain
PA14_06330	PA0486		serine/threonine protein kinase		TCS							O	Protein kinase-like domain superfamily
PA14_06340	PA0487		molybdenum transport regulator	OCS								OCR	Molybdate-dependent transcriptional regulator ModE, Molybdenum-pterin binding, Transcription regulator HTH, LysR
PA14_06690	PA0513	nirG	transcriptional regulator		TR							OCR	AsnC-like ligand binding domain, Winged helix-like DNA-binding domain superfamily
PA14_06770	PA0520	nirQ	regulatory protein NirQ	O								O	P-loop containing nucleoside triphosphate hydrolase, ATPase, dynein-related, AAA domain, CbbQ/NirQ/NorQ, C-terminal
PA14_07500	PA0575	rmcA	redox regulator of c_di_GMP, RmcA	OCS							cdiGMP	O	PAS domain,GGDEF, EAL
PA14_07520	PA0576	rpoD	RNA polymerase sigma factor RpoD	OCS	TR				SF			SF	RNA polymerase SF-70 like domain
PA14_07680	PA0588		hypothetical protein		TCS							O	Serine-protein kinase, PrkA
PA14_07950	PA0610	prtN	transcriptional regulator PrtN		TR							OCR	Transcription regulator PrtN
PA14_08620	PA4280	birA	biotin--protein ligase	OCS								OCR	Bifunctional ligase/repressor BirA, Helix-turn-helix, type 11, Transcriptional repressor, C-terminal, Biotinyl protein ligase (BPL) and lipoyl protein ligase (LPL), catalytic domain
PA14_08630	PA4279		pantothenate kinase		TR							exclude	Type III pantothenate kinase
PA14_09790	PA4182		transcriptional regulator		TR							O	Transcriptional regulator PAI 2-type, FMN-bdg split barrel
PA14_10820	PA4108		HDIG domain-containing protein	OCS							cdiGMP	O	HD-GYP domain
PA14_10980			hypothetical protein	SF	TR							TCS	Signal transduction response regulator, C-terminal effector, LuxR
PA14_11380	PA4057	nrdR	transcriptional regulator NrdR		TR							OCR	Ribonucleotide reductase regulator NrdR-like, ATP-cone domain
PA14_13000	PA3932		transcriptional regulator	O	TR							OCR	RNA polymerase sigma factor 54 interaction domain, P-loop containing nucleoside triphosphate hydrolase, AAA+ ATPase domain
PA14_13430	PA3901	fecA	Fe(III) dicitrate transport protein FecA					R				O	Secretin/TonB, short N-terminal domain, TonB-dependent receptor, plug domain superfamily, TonB-dependent siderophore receptor
PA14_13450	PA3900	(fecR)	transmembrane sensor					Anti-SF	Anti-SF			O	FecR protein
PA14_13660	PA3885	tpbA	protein tyrosine phosphatase TpbA		TCS							O	Tyrosine specific protein phosphatases domain	phosphatase
PA14_14000	PA3864	(dauR)	hypothetical protein	OCS								OCR	Transcriptional regulator DauR-like, HTH domain, YheO-like
PA14_14530	PA3825		hypothetical protein	OCS							cdiGMP	O	EAL
PA14_14680	PA3818		extragenic suppressor protein SuhB									O	Inositol monophosphatase, SuhB	Added, Li (2017)10
PA14_14860	PA3804		hypothetical protein	OCS								OCR	RNA polymerase sigma-70, Cro/C1-type helix-turn-helix domain, Lambda repressor-like, DNA-binding domain superfamily
PA14_15290	PA3771		transcriptional regulator	SF	TCS							TCS	Signal transduction response regulator, C-terminal effector, LuxR, Transcription regulator LuxR, C-terminal
PA14_15435			hypothetical protein	OCS								O	EAL
PA14_15570			hypothetical protein	OCS								OCR	SinI-like, DNA-binding domain
PA14_16470	PA3704	(wspE)	chemotaxis sensor/effector fusion protein	C	TCS, C	TCS	TCS			C		TCS	Signal transduction histidine kinase, phosphotransfer (Hpt) domain, HPT domain superfamily, Histidine kinase/HSP90-like ATPase superfamily, CheW-like domain, CheY-like superfamily, Signal transduction response regulator, receiver domain
PA14_16480	PA3703	wspF	chemotaxis-specific methylesterase	C	C		TCS			C		TCS	Signal transduction response regulator, receiver domain
PA14_16580	PA3697		hypothetical protein		TR							exclude	Protein of unknown function DUF1704, Conserved hypothetical protein CHP02421, QEGLA	unknown
PA14_17480	PA3622	rpoS	RNA polymerase sigma factor RpoS	OCS	TR				SF			SF	RNA polymerase SF factor RpoS
PA14_17760	PA3596		methylated-DNA--protein-cysteine methyltransferase	OCS								OCR	Ada-like domain superfamily, Methylated DNA-protein cysteine methyltransferase domain superfamily, DNA binding HTH domain, AraC-type
PA14_19130	PA3476	rhlI	autoinducer synthesis protein RhlI									O	Autoinducer synthase, Acyl-CoA N-acyltransferase	Added, QS, Turkina (2019)11
PA14_20000	PA3409	(hasS)	transmembrane sensor					Anti-SF	Anti-SF			O	FecR protein
PA14_20010	PA3408	hasR	heme uptake outer membrane receptor HasR					R				O	Secretin/TonB, short N-terminal domain, TonB-dependent receptor, plug domain, TonB-dependent haemoglobin/transferrin/lactoferrin receptor,
PA14_20230	PA3391	nosR	regulatory protein NosR		TR							O	4Fe-4S ferredoxin-type, iron-sulphur binding domain, FMN-binding, Nitrous oxide reductase expression regulator NosR
PA14_20570	PA3365		chaperone	O								exclude	ClpA/B family, AAA+ ATPase domain, P-loop containing nucleoside triphosphate hydrolase
PA14_20580	PA3364	amiC	aliphatic amidase expression-regulating protein		TR							exclude	Periplasmic binding protein-like I, AmiC, periplasmic binding domain, Leu/Ile/Val-binding protein
PA14_20700	PA3353	flgZ	FlgZ	OCS								exclude	PilZ domain, Type III secretion system flagellar brake protein YcgR, N-terminal, FMN-binding split barrel
PA14_20730	PA3351	flgM	hypothetical protein		TR				Anti-SF			O	Anti-sigma-28 factor, FlgM
PA14_20750	PA3349		chemotaxis protein	C	C	TCS				C		TCS	Signal transduction response regulator, receiver domain
PA14_20770	PA3347	(hsbA)	hypothetical protein		TCS, TR							O	STAS domain	antisigma
PA14_20800	PA3345	(hptB)	histidine phosphotransfer domain-containing protein	TCS, O	TCS	TCS						TCS	Signal transduction histidine kinase, phosphotransfer (Hpt) domain, HPT domain superfamily
PA14_20820	PA3343	(hsbD)	two-component response regulator	OCS	TCS						cdiGMP	O	GGDEF
PA14_21190	PA3311	(nbdA)	hypothetical protein	OCS							cdiGMP	O	MHYT domain, GGDEF, EAL
PA14_21220	PA3309		hypothetical protein	O								O	Universal stress protein A family, Rossmann-like alpha/beta/alpha sandwich fold
PA14_21540	PA3286		3-oxoacyl-ACP synthase						Anti-SF			exclude	3-Oxoacyl-[acyl-carrier-protein (ACP)] synthase III
PA14_21870	PA3258		EAL domain/GGDEF domain-containing protein	OCS							cdiGMP	O	EAL, GGDEF
PA14_22280			pirin-related protein		TR							exclude	RmlC-like cupin domain superfamily, Pirin, N-terminal domain
PA14_22370	PA3233		hypothetical protein		TCS							exclude	Signal-transduction protein containing cAMP-binding, CBS, and nucleotidyltransferase domains
PA14_22620	PA3217	cyaB	hypothetical protein	OCS								O	MASE2, Adenylyl cyclase class-3/4/guanylyl cyclase
PA14_22860	PA3197		transcriptional regulator		TR							exclude	Winged helix DNA-binding domain superfamily, Chromosome segregation/condensation protein ScpB
PA14_23130	PA3177		sensory box GGDEF domain-containing protein	OCS	TCS						cdiGMP	O	GGDEF
PA14_24510	PA3061	pelD	hypothetical protein	O								exclude	GAF domain, PelD, GGDEF domain
PA14_24580	PA3056		hypothetical protein	OCS								OCR	Lambda repressor-like, DNA-binding domain superfamily
PA14_25040	PA3017		hypothetical protein	O								O	Universal stress protein A family, Rossmann-like alpha/beta/alpha sandwich fold
PA14_25160	PA3007	lexA	LexA repressor	OCS								O	Transcription regulator LexA, Peptidase S24, LexA-like, LexA repressor, DNA-binding domain
PA14_25990	PA2942		magnesium chelatase	O								exclude	ChlI/MoxR, AAA lid domain, ATPase, dynein-related, AAA domain, P-loop containing nucleoside triphosphate hydrolase
PA14_26610	PA2895	sbrR	SbrR		TR				Anti-SF			O	(sigma factor antagonist)
PA14_26970	PA2870		hypothetical protein	OCS	TCS						cdiGMP	O	GGDEF
PA14_27450	PA2833		hypothetical protein	O								O	Universal stress protein A family, Rossmann-like alpha/beta/alpha sandwich fold
PA14_27570	PA2822		GAF domain-containing protein	O	TCS							exclude	GAF-like domain superfamily, Free Met sulfoxide reductase conserved site
PA14_27830	PA2808	(ptrA)	hypothetical protein		TR							exclude	NO DOMAINS
PA14_27950	PA2797		hypothetical protein		TCS							O	STAS domain	antisigma
PA14_28070	PA2786		hypothetical protein	O								exclude	GAF domain
PA14_28895	PA2727		hypothetical protein	OCS								O	Protein kinase-like domain superfamily, P-loop containing nucleoside triphosphate hydrolase, DNA2/NAM7 helicase-like, AAA domain
PA14_28970			hypothetical protein	SF					SF			SF	RNA polymerase SF factor, region 2, RNA polymerase SF-70 region 2
PA14_28980			Fe2+-dicitrate sensor		TR				Anti-SF			O	FecR protein
PA14_29260	PA2696		transcriptional regulator		TR							OCR	DNA binding HTH domain, AraC-type
PA14_29375				TCS								TCS		annotation on PGDB incomplete, BLAST returns TCS
PA14_29590	PA2667	(mvaU)	transcriptional regulator		TR							OCR	MvaT, DNA-binding domain, Histone-like protein H-NS
PA14_30200	PA2622	cspD	cold-shock protein CspD		TR							O	Cold shock, CspA, Nucleic acid-binding, OB-fold, Cold-shock protein, DNA-binding, CspD, cold shock
PA14_30230	PA2620	clpA	ATP-dependent Clp protease, ATP-binding subunit ClpA	O								exclude	ClpA/B family, AAA+ ATPase domain, P-loop containing nucleoside triphosphate hydrolase
PA14_30580	PA2591	(vqsR)	LuxR family transcriptional regulator	SF	TR							TCS	Signal transduction response regulator, C-terminal effector, LuxR
PA14_30630	PA2587	pqsH	FAD-dependent monooxygenase									O	FAD/NAD(P)-binding domain superfamily, Aromatic-ring hydroxylase (flavoprotein monooxygenase) signature	Added, QS, Turkina (2019)11
PA14_31160			hypothetical protein	OCS								OCR	Cro/C1-type helix-turn-helix domain, Lambda repressor-like, DNA-binding domain superfamily
PA14_31330	PA2567		EAL domain-containing protein	OCS							cdiGMP	O	GAF-like domain, GGDEF, EAL
PA14_32300	PA2502		kinase	OCS	TCS							O	Serine-threonine/tyrosine-protein kinase, catalytic domain, Leucin-rich repeat	ser/thr kinase
PA14_32420	PA2491	(mexS)	oxidoreductase		TR							exclude	GroES-like superfamily, Polyketide synthase, enoylreductase domain, Alcohol dehydrogenase, N-terminal, NAD(P)-binding domain superfamily	zinc-dependent alcohol dehydrogenase
PA14_32720	PA2467	(foxR)	transmembrane sensor					Anti-SF	Anti-SF			O	FecR protein
PA14_32740	PA2466	(foxA)	TonB-dependent receptor					R				O	Secretin/TonB, short N-terminal domain, TonB-dependent receptor, plug domain superfamily, TonB-dependent siderophore receptor
PA14_32940	PA2449	(gcsR)	transcriptional regulator	O	TR							OCR	PAS domain superfamily, RNA polymerase sigma factor 54 interaction domain, P-loop containing nucleoside triphosphate hydrolase, AAA+ ATPase domain, TyrR family, helix-turn-helix domain
PA14_33680	PA2398	fpvA	ferripyoverdine receptor					R				exclude	Secretin/TonB, short N-terminal domain, TonB-dependent receptor, plug domain superfamily, TonB-dependent siderophore receptor	no adjacent ECF-sigma factor, but NCBI: Outer membrane receptor for ferric coprogen and ferric-rhodotorulic acid [Inorganic ion transport and metabolism];
PA14_33780	PA2388	(fpvR)	transmembrane sensor					Anti-SF	Anti-SF			O	FecR protein
PA14_34150	PA2359	sfa3	Sfa3	O	TR				SF			OCR	RNA polymerase sigma factor 54 interaction domain, P-loop containing nucleoside triphosphate hydrolase, AAA+ ATPase domain, Homeobox-like domain superfamily
PA14_34210	PA2354	(sfnR1)	transcriptional regulator	O	TR							OCR	P-loop containing nucleoside triphosphate hydrolase, AAA+ ATPase domain, Fis-type DNA-bdg domain	NCBI: PspF superfamily DNA bdg domain, transcriptional regulator
PA14_34820	PA2304	(ambC)	regulatory protein		TR							exclude	Taurine dioxygenase TauD-like superfamily, TauD/TfdA-like domain
PA14_34830	PA2303	(ambD)	regulatory protein		TR							exclude	Taurine dioxygenase TauD-like superfamily, TauD/TfdA-like domain
PA14_35720			hypothetical protein	OCS								OCR	Ribbon-helix-helix protein, CopG
PA14_36000		prpR	propionate catabolism operon regulator		TR							OCR	PAS domain, RNA polymerase sigma factor 54 interaction domain, P-loop containing nucleoside triphosphate hydrolase, AAA+ ATPase domain, DNA binding HTH domain, Fis-type
PA14_36260	PA2200		signal transduction protein	OCS	TCS						cdiGMP	O	EAL
PA14_36880	PA2141		ompetence-damaged protein		TR							exclude	CinA-like, C-terminal	Nicotinamide mononucleotide (NMN) deamidase PncC
PA14_36920	PA2137		hypothetical protein		TCS	TCS						TCS	Signal transduction response regulator, receiver domain, CheY-like superfamily
PA14_36990	PA2133		Cyclic-guanylate-specific phosphodiesterase	OCS	TCS						cdiGMP	O	EAL
PA14_37070	PA2127	(cgrA)	hypothetical protein		TR							exclude	Phosphoadenosine phosphosulphate reductase, Protein of unknown function DUF3440
PA14_37080	PA2126	(cgrC)	hypothetical protein		TR							exclude	ParB/Sulfiredoxin superfamily
PA14_37190	PA2118	ada	O6-methylguanine-DNA methyltransferase	OCS	TR							O	Bifunctional regulatory protein Ada, Ada-like domain superfamily, Ada DNA repair, metal-binding, Homeobox-like domain superfamily, DNA binding HTH domain, AraC-type, Methylated-DNA-[protein]-cysteine S-methyltransferase, DNA binding
PA14_37420	PA2094		transmembrane sensor protein					Anti-SF	Anti-SF			O	FecR protein
PA14_37470	PA2090		flavin-dependent oxidoreductase					R				exclude	Luciferase-like domain superfamily
PA14_37490	PA2089		TonB-dependent receptor					R				exclude	Secretin/TonB, short N-terminal domain, TonB-dependent receptor, plug domain superfamily	no adjacent ECF-sigma factor
PA14_37690	PA2072		sensory box protein	OCS	TCS						cdiGMP	O	PAS, GGDEF, EAL
PA14_37730	PA2070		TonB dependent receptor					R				exclude	TonB-dependent receptor, plug domain superfamily	no adjacent ECF-sigma factor
PA14_37900	PA2057	sppR	TonB-dependent receptor, SppR					R				exclude	TonB-dependent receptor, plug domain superfamily	NCBI: OM channels super family, no adjacent ECF-sigma factor
PA14_37980	PA2051		Fe2+-dicitrate sensor, membrane protein					Anti-SF	Anti-SF			O	FecR protein
PA14_38290	PA2029		hypothetical protein	OCS								OCR	Winged helix-like DNA-binding domain superfamily
PA14_38570	PA2005	(hbcR)	transcriptional regulator	OCS	TR				SF			OCR	PAS domain superfamily, RNA polymerase sigma factor 54 interaction domain, DNA binding HTH domain, Fis-type
PA14_38990	PA1975		hypothetical protein	O								O	FIST domain, N-terminal, FIST, C-domain
PA14_39300	PA1949	rbsR	ribose operon repressor RbsR	OCS								OCR	LacI-type HTH domain, Lambda repressor-like, DNA-binding domain superfamily, Periplasmic binding protein-like I
PA14_39350	PA1946	rbsB	ribose ABC transporter substrate-binding protein	O								exclude	Periplasmic binding protein
PA14_39360	PA1945		sigma-54 dependent transcriptional regulator	OCS	TR				SF			OCR	RNA polymerase sigma factor 54 interaction domain, DNA binding HTH domain, Fis-type
PA14_39770	PA1915		regulatory protein	OCS	TCS							OCR	PucR C-terminal helix-turn-helix domain
PA14_39810	PA1911	(femR)	transmembrane sensor					Anti-SF	Anti-SF			O	FecR protein
PA14_39820	PA1910	(femA)	tonB-dependent receptor protein					R				O	Secretin/TonB, short N-terminal domain, TonB-dependent receptor, plug domain superfamily, TonB-dependent siderophore receptor
PA14_40570	PA1851		two-component response regulator	OCS	TCS						cdiGMP	O	GGDEF
PA14_41440	PA1789		hypothetical protein	O								O	UspA
PA14_41480	PA1786	nasS	hypothetical protein		TCS							exclude	NMT1-like family, PBP2_NrtA_CpmA_like	ABC transporter
PA14_41520	PA1782		serine/threonine-protein kinase	OCS								O	PPM-type phosphatase domain, HAMP domain, Protein kinase-like domain superfamily	serine/threonine-protein kinase
PA14_41880	PA1753		universal stress protein	O								O	Universal stress protein A family, Rossmann-like alpha/beta/alpha sandwich fold
PA14_42220	PA1727	(mucR)	membrane sensor domain-containing protein	OCS							cdiGMP	O	MHYT domain, GGDEF, EAL
PA14_42410	PA1711	(exsE)	hypothetical protein		TR							exclude	Type III secretion system ExsE	interacts with exsA
PA14_42490	PA1704	pcrR	transcriptional regulator protein PcrR		TR							exclude	Type III secretion system regulator, LcrR, Type III secretion system regulator LcrR/Chaperone CesD2
PA14_42880	PA1671	stk1	Stk1	OCS								O	Serine/threonine-protein kinase, active site	serine/threonine-protein kinase
PA14_42890	PA1670	stp1	Stp1	OCS								O	PPM-type phosphatase domain superfamily	phosphatase
PA14_42970	PA1663	sfa2	Sfa2	OCS	TR				SF			OCR	GAF-like domain superfamily, RNA polymerase sigma factor 54 interaction domain, DNA binding HTH domain, Fis-type
PA14_43710	PA1608		methyl-accepting chemotaxis transducer		C					C		O	Chemotaxis methyl-accepting receptor HlyB-like, 4HB MCP domain, HAMP domain, Methyl-accepting chemotaxis protein (MCP) signalling domain
PA14_44300	PA1561	aer	aerotaxis receptor Aer		C					C		O	PAS domain, Methyl-accepting chemotaxis protein (MCP) signalling domain, Target SNARE coiled-coil homology domain
PA14_45100	PA1494	(muiA)	hypothetical protein		TR							exclude	Domain of unknown function DUF4139, Conserved hypothetical protein CHP02231
PA14_45500	PA1464		purine-binding chemotaxis protein		C					C		O	CheW-like domain
PA14_45510	PA1463		CheW domain-containing protein		C					C		O	CheW-like domain
PA14_45520	PA1462		plasmid partitioning protein							C		exclude	AAA domain & P-loop containing nucleoside triphosphate hydrolase
PA14_45540	PA1461	motD	flagellar motor protein MotD		C					C		exclude	OmpA-like domain, Motility protein B, N-terminal domain
PA14_45560	PA1460	motC	flagellar motor protein		C					C		exclude	MotA/TolQ/ExbB proton channel
PA14_45580	PA1459		chemotaxis-specific methylesterase		C	TCS	TCS			C		TCS	Signal transduction response regulator, receiver domain
PA14_45590	PA1458		two-component sensor		TCS	TCS	TCS			C		TCS	Signal transduction histidine kinase, phosphotransfer (Hpt) domain
PA14_45610	PA1457	cheZ	chemotaxis protein CheZ		C					C		O	Chemotaxis phosphatase, CheZ
PA14_45620	PA1456	cheY	two-component response regulator CheY	TCS	TCS, TR	TCS	TCS			C		TCS	Signal transduction response regulator, receiver domain
PA14_45630	PA1455	fliA	flagellar biosynthesis sigma factor	OCS	TR				SF			SF	RNA polymerase SF factor FliA
PA14_45660	PA1453	flhF	flagellar biosynthesis regulator FlhF		C							exclude	Flagellar biosynthesis protein FlhF, Signal recognition particle, SRP54 subunit, GTPase domain, AAA+ ATPase domain
PA14_45680	PA1452	flhA	flagellar biosynthesis protein FlhA		C							exclude	Type III secretion system FHIPEP
PA14_45720	PA1449	flhB	flagellar biosynthesis protein FlhB		C							exclude	Flagellar biosynthetic protein FlhB, Type III secretion system substrate exporter
PA14_45740	PA1448	fliR	flagellar biosynthesis protein FliR		C							exclude	Type III secretion system inner membrane R protein & Flagellar biosynthesis protein FliR
PA14_45760	PA1447	fliQ	flagellar biosynthesis protein FliQ		C							exclude	Flagellar biosynthesis protein FliQ, Bacterial export protein family 3
PA14_45770	PA1446	fliP	flagellar biosynthesis protein FliP		C							exclude	Type III secretion system inner membrane P protein & Flagellar transport protein FliP
PA14_45780	PA1445	fliO	flagellar protein FliO		C							exclude	Flagellar biosynthesis protein, FliO
PA14_45790	PA1444	fliN	flagellar motor switch protein		C							exclude	Flagellar motor switch FliN/Type III secretion HrcQb, SpoA-like superfamily
PA14_45800	PA1443	fliM	flagellar motor switch protein FliM		C							exclude	Flagellar motor switch protein FliM, CheC-like superfamily, SpoA-like superfamily
PA14_45930	PA1433		hypothetical protein	TCS, O							cdiGMP	O	HAMP domain, EAL, GGDEF
PA14_45940	PA1432	lasI	autoinducer synthesis protein LasI									O	Autoinducer synthase, Acyl-CoA N-acyltransferase	Added, QS, Turkina (2019)11
PA14_45950	PA1431	rsaL	regulatory protein RsaL		TR							OCR	Lambda repressor-like, DNA-binding domain superfamily
PA14_46030	PA1423	(bdlA)	chemotaxis transducer		C					C		O	PAS domain, Methyl-accepting chemotaxis protein (MCP) signalling domain
PA14_46640	PA1365		siderophore receptor					R				O	Secretin/TonB, short N-terminal domain, TonB-dependent receptor, plug domain superfamily, TonB-dependent siderophore receptor
PA14_46650	PA1364		transmembrane sensor					Anti-SF	Anti-SF			O	FecR protein
PA14_46660	PA1363		RNA polymerase ECF-subfamily sigma-70 factor		TR			SF	SF			SF	RNA polymerase SF-70 like domain, Winged helix-like DNA-binding domain superfamily
PA14_46820	PA1350		hypothetical protein						Anti-SF			exclude	Thioredoxin-like superfamily
PA14_47380	PA1302	(hxuA)	heme utilization protein					R				O	Secretin/TonB, short N-terminal domain, TonB-dependent receptor, plug domain, TonB-dependent haemoglobin/transferrin/lactoferrin receptor,
PA14_47390	PA1301	(hxuR)	transmembrane sensor		TCS			Anti-SF	Anti-SF			O	FecR
PA14_47890	PA1263		hypothetical protein	OCS								OCR	Lambda repressor-like, DNA-binding domain superfamily, MmyB-like transcription regulator ligand binding
PA14_48030	PA1251		methyl-accepting chemotaxis transducer		C					C		O	Chemotaxis methyl-accepting receptor HlyB-like, 4HB MCP domain, HAMP domain, Methyl-accepting chemotaxis protein (MCP) signalling domain
PA14_48150	PA1244	qslA	QslA									O	LasR-specific antiactivator QslA chain E	Added, QS, Seet (2011)12
PA14_48810	PA1197		NAD-dependent deacetylase		TR							exclude	Sirtuin family, DHS-like NAD/FAD-binding domain superfamily
PA14_49160	PA1181		sensor protein	OCS							cdiGMP	O	PAS domain,GGDEF, EAL
PA14_49410	PA1159		cold-shock protein		TR							O	Cold-shock (CSD) domain, Cold shock, CspA, Nucleic acid-binding, OB-fold
PA14_49700	PA1136		transcriptional regulator	OCS	TR		TCS					TCS	Signal transduction response regulator, C-terminal effector, Transcription regulator LuxR, C-terminal, Transcription factor LuxR-like, autoinducer-binding domain superfamily
PA14_49710	PA1135		chaperone protein HchA			TCS	TCS					exclude	Protein/nucleic acid deglycase HchA, Class I glutamine amidotransferase-like, DJ-1/PfpI	chaperone
PA14_49880	PA1121	(yfiR)	hypothetical protein									O	YfiR/HmsC-like	Added, Malone (2010)13
PA14_49890	PA1120	tpbB	diguanylate cyclase TpbB	OCS							cdiGMP	O	HAMP domain, GGDEF, Periplasmic sensor domain CHASE8
PA14_49900	PA1119	(yfiB)	hypothetical protein									O	Outer membrane protein, bacterial, OmpA-like domain superfamily	Added, Malone (2010)13
PA14_50060	PA1107	(roeA)	hypothetical protein	OCS							cdiGMP	O	GGDEF
PA14_50220	PA1097	fleQ	transcriptional regulator FleQ	TCS	TR							OCR	RNA polymerase sigma factor 54 interaction domain, Flagellar regulatory FleQ, AAA+ ATPase domain, CheY-like superfamily, DNA binding HTH domain, Fis-type
PA14_50790	PA1050		hypothetical protein	OCS								OCR	PucR C-terminal helix-turn-helix domain superfamily, CdaR, GGDEF-like domain, Putative sugar diacid recognition
PA14_51280	PA1009		hypothetical protein		TR							OCR	Glycine cleavage system transcriptional repressor
PA14_51380	PA1000	pqsE	quinolone signal response protein									O	Ribonuclease Z/Hydroxyacylglutathione hydrolase-like, Metallo-beta-lactamase	Added, QS, Turkina (2019)11
PA14_51390	PA0999	pqsD	3-oxoacyl-ACP synthase									O	Thiolase-like, 3-Oxoacyl-[acyl-carrier-protein (ACP)] synthase III	Added, QS, Turkina (2019)11
PA14_51410	PA0998	pqsC	PqsC									O	Thiolase-like, 3-Oxoacyl-[acyl-carrier-protein (ACP)] synthase III	Added, QS, Turkina (2019)11
PA14_51420	PA0997	pqsB	PqsB									O	Thiolase-like	Added, QS, Turkina (2019)11
PA14_51430	PA0996	pqsA	PqsA									O	AMP-dependent synthetase-like superfamily	Added, QS, Turkina (2019)11
PA14_51480	PA0991	(hptA)	hypothetical protein	TCS, O	TCS	TCS						TCS	Signal transduction histidine kinase, phosphotransfer (Hpt) domain, HPT domain superfamily
PA14_51840	PA0961		cold-shock protein		TR							O	Nucleic acid-binding, OB-fold, Cold shock domain, Cold-shock protein, DNA-binding
PA14_52180	PA0934	relA	GTP pyrophosphokinase									O	HD/PDEase domain, RelA/SpoT family, TGS-like, Beta-grasp domain superfamily, ACT domain	Added, stringent stress response, Boes (2008)14
PA14_52570	PA0905	rsmA	carbon storage regulator	OCS	TR							O	Translational regulator CsrA, Carbon storage regulator superfamily
PA14_52980	PA0873	phhR	transcriptional regulator PhhR	O	TR							OCR	ACT domain, P-loop containing nucleoside triphosphate hydrolase, RNA polymerase sigma factor 54 interaction domain, AAA+ ATPase domain, TyrR family, helix-turn-helix domain
PA14_53140	PA0861	(rbdA)	hypothetical protein								cdiGMP	O	PAS domain superfamily, GGDEF domain, EAL domain
PA14_53310	PA0847		hypothetical protein	TCS, O							cdiGMP	O	HAMP domain, PAS, GGDEF
PA14_54400	PA0765	mucC	positive regulator for alginate biosynthesis MucC		TR							O	Positive regulator of sigma(E), RseC/MucC	Protein RseC - believed to be a regulator, but no proof
PA14_54410	PA0764	mucB	negative regulator for alginate biosynthesis MucB		TR							O	MucB/RseB, C-terminal domain superfamily, MucB/RseB, N-terminal	sounds like antiantisigma
PA14_54420	PA0763	mucA	anti-sigma factor MucA	OCS	TR			Anti-SF	Anti-SF			O	Anti sigma-E protein RseA, N-terminal
PA14_54870			hypothetical protein	OCS								OCR	HTH domain AraC-type, conserved site
PA14_55240			hypothetical protein	OCS								OCR	DNA binding HTH domain, AraC-type
PA14_55540	PA0676	(vreR)	transmembrane sensor		TR			Anti-SF	Anti-SF			O	FecR protein
PA14_55560	PA0674	(vreA)	hypothetical protein		TR			R				O	Secretin/TonB, short N-terminal domain
PA14_55750	PA4290		chemotaxis transducer		C					C		O	Methyl-accepting chemotaxis protein (MCP) signalling domain
PA14_55820	PA4297	(tadG)	hypothetical protein				TCS					exclude	Domain of unknown function DUF2134, membrane
PA14_55960	PA4307	pctC	chemotactic transducer PctC		C					C		O	Double Cache domain 1, Periplasmic sensor-like domain superfamily, HAMP domain, Methyl-accepting chemotaxis protein (MCP) signalling domain, Target SNARE coiled-coil homology domain
PA14_56000	PA4309	pctA	chemotactic transducer PctA		C					C		O	Double Cache domain 1, Periplasmic sensor-like domain superfamily, HAMP domain, Methyl-accepting chemotaxis protein (MCP) signalling domain, Target SNARE coiled-coil homology domain
PA14_56010	PA4310	pctB	chemotactic transducer PctB		C					C		O	Double Cache domain 1, Periplasmic sensor-like domain superfamily, HAMP domain, Methyl-accepting chemotaxis protein (MCP) signalling domain, Target SNARE coiled-coil homology domain
PA14_56070	PA4315	mvaT	transcriptional regulator MvaT, P16 subunit		TR							OCR	MvaT, DNA-binding domain
PA14_56160	PA4322		hypothetical protein	O								exclude	ChlI/MoxR, AAA lid domain, AAA+ ATPase domain, P-loop containing nucleoside triphosphate hydrolase
PA14_56220	PA4328		hypothetical protein	O								O	UspA
PA14_56280	PA4332	(sadC)	hypothetical protein	OCS							cdiGMP	O	GGDEF
PA14_56360	PA4335		hypothetical protein	OCS								OCR	Ribbon-helix-helix domain superfamily
PA14_56590	PA4352		hypothetical protein									O	Universal stress protein A family, Rossmann-like alpha/beta/alpha sandwich fold	Added, universal stress protein, Boes (2008)14
PA14_56670	PA4357		hypothetical protein	OCS								OCR	Transcriptional regulator HTH-type, FeoC
PA14_56740	PA4363	iciA	chromosome replication initiation inhibitor protein	OCS								OCR	Transcription regulator HTH, LysR, HTH-type transcriptional regulator ArgP, HTH-type transcriptional regulator ArgP, Gammaproteobacteria
PA14_56790	PA4367	bifA	BifA	OCS	TCS						cdiGMP	O	GGDEF, EAL
PA14_57940	PA4462	rpoN	RNA polymerase factor sigma-54		TR				SF			SF	RNA polymerase SF factor 54
PA14_58650	PA4520		chemotaxis transducer		C					C		O	HAMP domain, Methyl-accepting chemotaxis protein (MCP) signalling domain
PA14_59060			hypothetical protein	OCS								OCR	Arc-type ribbon-helix-helix
PA14_60600	PA4581	rtcR	transcriptional regulator RtcR		TR							OCR	Sigma54-dependent transcriptional activator, RtcR, P-loop containing nucleoside triphosphate hydrolase, AAA+ ATPase domain
PA14_60810	PA4596	(esrC)	transcriptional regulator NfxB		TR							OCR	Tetracyclin repressor-like, C-terminal domain superfamily
PA14_60870	PA4601	morA	motility regulator	OCS							cdiGMP	O	PAS domain,GGDEF, EAL
PA14_61020	PA4612		hypothetical protein		TCS							exclude	Ankyrin repeat
PA14_61300	PA4633		chemotaxis transducer		C					C		O	Double Cache domain 1, HAMP domain, Methyl-accepting chemotaxis protein (MCP) signalling domain
PA14_61840	PA4674		Antitoxin HigA	OCS								O	Cro/C1-type helix-turn-helix domain, Toxin-antitoxin system, antidote protein, HigA, Lambda repressor-like, DNA-binding domain superfamily
PA14_62260	PA4704	(cbpA)	hypothetical protein		TCS							exclude	Cyclic nucleotide-binding, conserved site
PA14_62490	PA4723	dksA	suppressor protein DksA		TR							O	Zinc finger, DksA/TraR C4-type, bacteria, RNA polymerase-binding transcription factor DksA
PA14_64060	PA4844	(ctpL)	chemotaxis transducer		C					C		O	HAMP domain, Methyl-accepting chemotaxis protein (MCP) signalling domain
PA14_64410	PA4870		hypothetical protein		TCS							O	Zinc finger, DksA/TraR C4-type
PA14_64690	PA4895		transmembrane sensor					Anti-SF	Anti-SF			O	FecR protein
PA14_64710	PA4897		extracellular heme-binding protein					R				O	Secretin/TonB, short N-terminal domain, TonB-dependent receptor, plug domain superfamily
PA14_64920	PA4915		methyl-accepting chemotaxis protein		C					C		O	Chemotaxis methyl-accepting receptor HlyB-like, 4HB MCP domain, HAMP domain, Methyl-accepting chemotaxis protein (MCP) signalling domain
PA14_65090	PA4929		hypothetical protein	OCS							cdiGMP	O	7TM-DISM receptor, extracellular domain, type 2, GGDEF
PA14_65200	PA4937	rnr	exoribonuclease RNase R	OCS								exclude	Cold shock domain, Nucleic acid-binding, OB-fold, Ribonuclease II/ribonuclease R	looks like a Rnase
PA14_65430	PA4953	motB	flagellar motor protein MotB		C							exclude	OmpA-like domain, Motility protein B, N-terminal
PA14_65450	PA4954	motA	flagellar motor protein MotA		C							exclude	Flagellar motor stator, MotA, MotA/TolQ/ExbB proton channel
PA14_66320	PA5017	(dipA)	hypothetical protein	OCS	TCS						cdiGMP	O	PAS, GGDEF, EAL
PA14_66460	PA5027		hypothetical protein									O	Universal stress protein A family, Rossmann-like alpha/beta/alpha sandwich fold	Added, universal stress protein, Boes (2008)14
PA14_66880	PA5061		hypothetical protein		TR							exclude	Poly granule associated
PA14_67010	PA5072	(mcpK)	chemotaxis transducer		C					C		O	Helical bimodular sensor domain, HAMP domain, Methyl-accepting chemotaxis protein (MCP) signalling domain
PA14_68110	PA5157		transcriptional regulator	OCS								OCR	MarR-type HTH domain
PA14_68470			hypothetical protein	OCS								O	Translational regulator CsrA, Carbon storage regulator superfamily
PA14_68810	PA5209		hypothetical protein				TCS					O	CYTH domain
PA14_69370	PA5253	algP	alginate regulatory protein AlgP		TR							exclude	NO DOMAINS
PA14_69390	PA5255	algQ	anti-RNA polymerase sigma 70 factor		TR							O	Regulator of RNA polymerase sigma(70) subunit, Rsd/AlgQ	sounds like antisigma
PA14_69630	PA5274	rnk	nucleoside diphosphate kinase regulator		TR							exclude	Transcription elongation factor GreA/GreB family	necessary for efficient RNA polymerase transcription elongation past template-encoded arresting sites
PA14_69770	PA5285	sutA	SutA		TR							O	NO DOMAINS	Babin (2016)15
PA14_69900	PA5295	(proE)	hypothetical protein	OCS	TCS						cdiGMP	O	GGDEF, EAL
PA14_70470	PA5338	spoT	guanosine-3',5'-bis(diphosphate) 3'-pyrophosphohydrolase									O	HD/PDEase domain, RelA/SpoT family, TGS-like, Beta-grasp domain superfamily, ACT domain	Added, stringent stress response, Boes (2008)14
PA14_70570	PA5345	recG	ATP-dependent DNA helicase RecG		TR							exclude	Nucleic acid-binding, OB-fold, DEAD/DEAH box helicase domain, P-loop containing nucleoside triphosphate hydrolase, Helicase, C-terminal
PA14_70580	PA5346	(sadB)	hypothetical protein		TCS							O	Metal-dependent hydrolase HDOD, YbaK/aminoacyl-tRNA synthetase-associated domain
PA14_70800	PA5365	phoU	phosphate uptake regulatory protein PhoU		TR							exclude	PhoU-like domain superfamily, Phosphate transport system protein PhoU
PA14_71850	PA5442		hypothetical protein	OCS							cdiGMP	O	PAS domain,GGDEF, EAL
PA14_72420	PA5487	(dgcH)	diguanylate cyclase	OCS	TCS						cdiGMP	O	GGDEF
PA14_73020	PA5536	(dksA2)	DksA/TraR family C4-type zinc finger protein		TCS, TR							O	RNA polymerase-binding transcription factor DksA, Zinc finger, DksA/TraR C4-type
PA14_57530	PA4428	sspA	stringent starvation protein A									O	Glutathione S-transferase N-terminal, Thioredoxin-like superfamily, Stringent starvation protein A N-terminal, Glutathione S-transferase, C-terminal	Added, alginate regulatory pathway, Delgado (2018)16
PA14_21880	PA3257	tsp*	periplasmic tail-specific protease									O	Tail specific protease N-terminal domain, ClpP/crotonase-like domain superfamily, C-terminal-processing peptidase S41A, PDZ domain	Added, alginate regulatory pathway, Delgado (2018)16
PA14_11670	PA4033	(mucE)	hypothetical protein									O		Added, alginate regulatory pathway, Delgado (2018)16
PA14_57760	PA4446	algW	AlgW protein									O	Peptidase S1C, PDZ domain	Added, alginate regulatory pathway, Delgado (2018)16
PA14_17140	PA3649	(mucP)	membrane-associated zinc metalloprotease									O	Peptidase M50 putative membrane-associated zinc metallopeptidase, PDZ domain	Added, alginate regulatory pathway, Delgado (2018)16
PA14_54390	PA0766	mucD	serine protease MucD									O	Peptidase S1C, PDZ domain	Added, alginate regulatory pathway, Delgado (2018)16
PA14_41230	PA1802	clpX	ATP-dependent protease ATP-binding subunit ClpX									O	Zinc finger ClpX C4-type, Blp protease ATP-binding subunit ClpX, P-loop containing nucleoside triphosphate hydrolase, AAA+ ATPase domain	Added, alginate regulatory pathway, Delgado (2018)16
PA14_41240	PA1801	clpP	ATP-dependent Clp protease proteolytic subunit									O	ATP-dependent Clp Protease proteolytic subunit, ClpP/crotonase-like domain, ClpP ser active site, ClpP his active site	Added, alginate regulatory pathway, Delgado (2018)16
1 Whiteside MD, Winsor GL, Laird MR, Brinkman FSL. OrtholugeDB: A bacterial and archaeal orthology resource for improved comparative genomic analysis. Nucleic Acids Res. 2013 Jan 1;41(D1):D366-76.
2 Winsor GL, Griffiths EJ, Lo R, Dhillon BK, Shay JA, Brinkman FSL. Enhanced annotations and features for comparing thousands of Pseudomonas genomes in the Pseudomonas genome database. Nucleic Acids Res. 2016 Jan 4;44(D1):D646-53.
3 Gumerov VM, Ortega DR, Adebali O, Ulrich LE, Zhulin IB. MiST 3.0: an updated microbial signal transduction database with an emphasis on chemosensory systems. Nucleic Acids Res. 2020 Jan 8;48(D1):D459–64.
4 Francis VI, Stevenson EC, Porter SL. Two-component systems required for virulence in Pseudomonas aeruginosa. FEMS Microbiol Lett. 2017 Jun 15;364(11):104.
5 Gooderham WJ, Hancock REW. Regulation of virulence and antibiotic resistance by two-component regulatory systems in Pseudomonas aeruginosa. FEMS Microbiol Rev. 2009 Mar;33(2):279–94.
6 Llamas MA, Imperi F, Visca P, Lamont IL. Cell-surface signaling in Pseudomonas: stress responses, iron transport, and pathogenicity. FEMS Microbiol Rev. 2014 Jul;38(4):569–97.
7 Potvin E, Sanschagrin F, Levesque RC. Sigma factors in Pseudomonas aeruginosa. FEMS Microbiol Rev. 2008 Jan;32(1):38–55.
8 Ortega DR, Fleetwood AD, Krell T, Harwood CS, Jensen GJ, Zhulin IB. Assigning chemoreceptors to chemosensory pathways in Pseudomonas aeruginosa. Proc Natl Acad Sci U S A. 2017;114(48):12809–14.
9 Ha D-G, Richman ME, O’Toole GA. Deletion mutant library for investigation of functional outputs of cyclic diguanylate metabolism in Pseudomonas aeruginosa PA14. Appl Environ Microbiol. 2014 Jun;80(11):3384–93.
10 Li K, Yang G, Debru AB, Li P, Zong L, Li P, et al. SuhB Regulates the Motile-Sessile Switch in Pseudomonas aeruginosa through the Gac/Rsm Pathway and c-di-GMP Signaling. Front Microbiol. 2017 Jun 8;8(JUN):1045.
11 Turkina M V, Vikström E. Bacteria-host crosstalk: sensing of the quorum in the context of Pseudomonas aeruginosa infections. J Innate Immun. 2019 Apr 1;11(3):263–79.
12 Seet Q, Zhang L-H. Anti-activator QslA defines the quorum sensing threshold and response in Pseudomonas aeruginosa. Mol Microbiol. 2011 May;80(4):951–65.
13 Malone JG, Jaeger T, Spangler C, Ritz D, Spang A, Arrieumerlou C, et al. YfiBNR mediates cyclic di-GMP dependent small colony variant formation and persistence in Pseudomonas aeruginosa. PLoS Pathog. 2010 Mar 12;6(3):e1000804.
14 Boes, N., Schreiber, K., and Schobert, M. (2008). SpoT-triggered stringent response controls usp gene expression in Pseudomonas aeruginosa. J. Bacteriol. 190, 7189–99. doi: 10.1128/JB.00600-08.
15 Babin, B. M., Bergkessel, M., Sweredoski, M. J., Moradian, A., Hess, S., Newman, D. K., et al. (2016). SutA is a bacterial transcription factor expressed during slow growth in Pseudomonas aeruginosa. Proc. Natl. Acad. Sci. U. S. A. 113, E597-605. doi: 10.1073/pnas.1514412113.
16 Delgado, C., Florez, L., Lollett, I., Lopez, C., Kangeyan, S., Kumari, H., et al. (2018). Pseudomonas aeruginosa regulated intramembrane proteolysis: protease MucP can overcome mutations in the AlgO periplasmic protease to restore alginate production in nonmucoid revertants. J. Bacteriol. 200. doi: 10.1128/JB.00215-18.
